# Supplementary material for: The crystal structure of (E)-2-ethyl-N-(4-nitro­benzyl­idene)aniline: three-dimensional supra­molecular assembly mediated by C—H⋯O hydrogen bonds and nitro⋯π(arene) inter­actions
Source: Acta Crystallogr E Crystallogr Commun. 2018 Jul 10;74(Pt 8):1071–4. doi: 10.1107/S2056989018009544 (PMC6072986; doi:10.1107/S2056989018009544)
Supplement: Supplementary file 1 [file e-74-01071-sup1.cif]

##############################################################################
#                                                                            #
# This CIF contains the data in a paper accepted for publication in          #
# Acta Crystallographica Section E. It conforms to the requirements of       #
# Notes for Authors for Acta Crystallographica Section E, and has been       #
# peer reviewed under the auspices of the IUCr Commission on Journals.       #
#                                                                            #
# Full details of the Crystallographic Information File format               #
# are given in the paper "The Crystallographic Information File (CIF):       #
# a New Standard Archive File for Crystallography" by S. R. Hall, F. H.      #
# Allen and I. D. Brown [Acta Cryst. (1991), A47, 655-685].                  #
#                                                                            #
# The current version of the core CIF dictionary is obtainable from          #
# ftp://ftp.iucr.org/pub/cif_core.dic.                                       #
#                                                                            #
# Software is freely available for graphical display of the structure(s)     #
# in this CIF. For information consult the CIF software page                 #
# http://www.iucr.org/resources/cif/software.                                #
#                                                                            #
# This file may be used for bona fide research purposes within the           #
# scientific community so long as proper attribution is given to the journal # 
# article from which it was obtained.                                        #
#                                                                            #
##############################################################################
data_global
_audit_creation_method     'from SHELXL-2014'
_journal_date_recd_electronic     2018-06-26
_journal_date_accepted     2018-07-04
_journal_name_full     'Acta Crystallographica, Section E'
_journal_year     2018
_journal_volume     74
_journal_issue      8
_journal_page_first     1071
_journal_page_last     1074
_journal_paper_category     GO
_journal_paper_doi     10.1107/S2056989018009544
_journal_coeditor_code     ZL2733
_publ_contact_author_name
;
Dr M. Girisha
;
_publ_contact_author_address
;
Department of Studies in Chemistry, University of Mysore,
Manasagangotri, Mysuru 570 006, India
;
_publ_contact_author_email     giri.viji.shiva@gmail.com
_publ_contact_author_fax     ?
_publ_contact_author_phone     ?
_publ_section_title
;
The crystal structure of
(<i>E</i>)-2-ethyl-<i>N</i>-(4-nitrobenzylidene)aniline; three-dimensional
supramolecular assembly mediated by C---H...O hydrogen bonds and
nitro...\p(arene) interactions
;
loop_
    _publ_author_name
    _publ_author_footnote
    _publ_author_address
    'Girisha, Marisiddaiah' .
;  Department of Studies in Chemistry,
University of Mysore,
Manasagangotri, Mysuru 570 006,
India
;
    'Sagar, Belakavadi K.' .
;  Department of Studies in Chemistry,
University of Mysore,
Manasagangotri, Mysuru 570 006,
India
;
    'Yathirajan, Hemmige S.' .
;  Department of Studies in Chemistry,
University of Mysore,
Manasagangotri, Mysuru 570 006,
India
;
    'Rathore, Ravindranath S.' .
; Centre for Biological Sciences (Bioinformatics),
  School of Earth, Biological and Environmental Sciences
  Central University of South Bihar,
  Patna 800 014,
  India
;
    'Glidewell, Christopher' .
;    School of Chemistry, University of St Andrews,
     St Andrews, Fife KY16 9ST, UK
;
_publ_section_synopsis
;
The 2-ethylphenyl group in the title compound is disordered over two sets of
atomic sites and the molecules are linked into a three-dimensional array by a
combination of C---H...O hydrogen bonds and nitro...\p(arene) interactions.
;
data_I
_audit_creation_method     SHELXL-2014
_database_code_depnum_ccdc_archive     'CCDC 1853291'
_chemical_name_systematic
;
(<i>E</i>)-2-Ethyl-<i>N</i>-(4-nitrobenzylidene)aniline
;
_chemical_name_common     ?
_chemical_formula_moiety     'C15 H14 N2 O2'
_chemical_formula_sum     'C15 H14 N2 O2'
_chemical_formula_iupac     'C15 H14 N2 O2'
_chemical_formula_weight     254.28
_chemical_melting_point     ?
_shelx_space_group_comment
;
The symmetry employed for this shelxl refinement is uniquely defined
by the following loop, which should always be used as a source of
symmetry information in preference to the above space-group names.
They are only intended as comments.
;
_space_group_crystal_system     orthorhombic
_space_group_name_H-M_alt     'P 21 21 21'
_space_group_name_Hall     'P 2ac 2ab'
loop_
    _space_group_symop_operation_xyz
    'x, y, z'
    '-x+1/2, -y, z+1/2'
    '-x, y+1/2, -z+1/2'
    'x+1/2, -y+1/2, -z'
_cell_length_a     7.6419(7)
_cell_length_b     11.8889(13)
_cell_length_c     14.8082(16)
_cell_angle_alpha     90
_cell_angle_beta     90
_cell_angle_gamma     90
_cell_volume     1345.4(2)
_cell_formula_units_Z     4
_cell_measurement_reflns_used     2535
_cell_measurement_theta_min     2.197
_cell_measurement_theta_max     25.765
_cell_measurement_temperature     296(2)
_exptl_crystal_description     block
_exptl_crystal_colour     colourless
_exptl_crystal_size_max     0.150
_exptl_crystal_size_mid     0.100
_exptl_crystal_size_min     0.100
_exptl_crystal_density_diffrn     1.255
_exptl_crystal_density_meas     ?
_exptl_crystal_density_method     ?
_exptl_crystal_F_000     536
_exptl_absorpt_coefficient_mu     0.085
_exptl_absorpt_correction_type     multi-scan
_exptl_absorpt_process_details
;
(SADABS; Bruker, 2012)
;
_shelx_estimated_absorpt_T_min     0.987
_shelx_estimated_absorpt_T_max     0.992
_exptl_absorpt_correction_T_min     0.841
_exptl_absorpt_correction_T_max     0.992
_exptl_special_details     ?
_diffrn_ambient_temperature     296(2)
_diffrn_radiation_type     MoK\a
_diffrn_radiation_wavelength     0.71073
_diffrn_radiation_monochromator     graphite
_diffrn_measurement_device_type     'Bruker APEXII CCD'
_diffrn_measurement_method     '\f and \w scans'
_diffrn_detector_area_resol_mean     ?
_diffrn_reflns_number     20309
_diffrn_reflns_av_R_equivalents     0.0550
_diffrn_reflns_theta_min     2.197
_diffrn_reflns_theta_max     25.765
_diffrn_reflns_theta_full     25.242
_diffrn_measured_fraction_theta_max     0.985
_diffrn_measured_fraction_theta_full     1.000
_diffrn_reflns_limit_h_min     -6
_diffrn_reflns_limit_h_max     9
_diffrn_reflns_limit_k_min     -14
_diffrn_reflns_limit_k_max     14
_diffrn_reflns_limit_l_min     -17
_diffrn_reflns_limit_l_max     17
_diffrn_standards_number     0
_diffrn_standards_interval_count     0
_diffrn_standards_interval_time     0
_diffrn_standards_decay_%     0
_refine_special_details     ?
_reflns_number_total     2535
_reflns_number_gt     1401
_reflns_threshold_expression     'I > 2\s(I)'
_refine_ls_structure_factor_coef     Fsqd
_refine_ls_matrix_type     full
_refine_ls_R_factor_all     0.1081
_refine_ls_R_factor_gt     0.0396
_refine_ls_wR_factor_gt     0.0870
_refine_ls_wR_factor_ref     0.1199
_refine_ls_goodness_of_fit_ref     1.040
_refine_ls_restrained_S_all     1.038
_refine_ls_number_reflns     2535
_refine_ls_number_parameters     209
_refine_ls_number_restraints     17
_refine_ls_hydrogen_treatment     constr
_refine_ls_weighting_scheme     calc
_refine_ls_weighting_details
              'w=1/[\s^2^(Fo^2^)+(0.0486P)^2^+0.1129P] where P=(Fo^2^+2Fc^2^)/3'
_atom_sites_solution_hydrogens     geom
_atom_sites_solution_primary     ?
_atom_sites_solution_secondary     ?
_refine_ls_shift/su_max     0.000
_refine_ls_shift/su_mean     0.000
_refine_diff_density_max     0.106
_refine_diff_density_min     -0.106
_refine_ls_extinction_method     SHELXL
_refine_ls_extinction_coef     0.009(3)
_refine_ls_extinction_expression
                                  'Fc^*^=kFc[1+0.001xFc^2^\l^3^/sin(2\q)]^-1/4^'
loop_
    _atom_type_symbol
    _atom_type_description
    _atom_type_scat_dispersion_real
    _atom_type_scat_dispersion_imag
    _atom_type_scat_source
    'C' 'C' 0.0033 0.0016
                         'International Tables Vol C Tables 4.2.6.8 and 6.1.1.4'
    'H' 'H' 0.0000 0.0000
                         'International Tables Vol C Tables 4.2.6.8 and 6.1.1.4'
    'N' 'N' 0.0061 0.0033
                         'International Tables Vol C Tables 4.2.6.8 and 6.1.1.4'
    'O' 'O' 0.0106 0.0060
                         'International Tables Vol C Tables 4.2.6.8 and 6.1.1.4'
_computing_data_collection
;
APEX2 (Bruker, 2012)
;
_computing_cell_refinement
;
SAINT (Bruker, 2012)
;
_computing_data_reduction
;
SAINT (Bruker, 2012)
;
_computing_structure_solution
;
SHELXS97 (Sheldrick, 2008)
;
_computing_structure_refinement
;
SHELXL2014 (Sheldrick, 2015)
;
_computing_molecular_graphics
;
PLATON (Spek, 2009)
;
_computing_publication_material
;
SHELXL2014 (Sheldrick, 2015) and PLATON (Spek, 2009)
;
loop_
    _atom_site_type_symbol
    _atom_site_label
    _atom_site_fract_x
    _atom_site_fract_y
    _atom_site_fract_z
    _atom_site_U_iso_or_equiv
    _atom_site_adp_type
    _atom_site_calc_flag
    _atom_site_occupancy
    _atom_site_disorder_assembly
    _atom_site_disorder_group
    N N1 0.6122(4) 0.1423(2) 0.56000(17) 0.0657(8) Uani d 1 . .
    C C17 0.6533(5) 0.2454(3) 0.5623(2) 0.0643(9) Uani d 1 . .
    H H17 0.6916 0.2765 0.6164 0.077 Uiso calc 1 . .
    C C11 0.6423(4) 0.3173(3) 0.4820(2) 0.0582(9) Uani d 1 . .
    C C12 0.5825(5) 0.2760(3) 0.3999(2) 0.0651(10) Uani d 1 . .
    H H12 0.5473 0.2014 0.3951 0.078 Uiso calc 1 . .
    C C13 0.5754(5) 0.3451(3) 0.3261(2) 0.0689(10) Uani d 1 . .
    H H13 0.5353 0.3177 0.2710 0.083 Uiso calc 1 . .
    C C14 0.6277(5) 0.4549(3) 0.3339(2) 0.0659(9) Uani d 1 . .
    C C15 0.6878(5) 0.4979(3) 0.4132(3) 0.0744(11) Uani d 1 . .
    H H15 0.7234 0.5725 0.4171 0.089 Uiso calc 1 . .
    C C16 0.6949(5) 0.4281(3) 0.4880(2) 0.0704(10) Uani d 1 . .
    H H16 0.7355 0.4562 0.5427 0.084 Uiso calc 1 . .
    N N14 0.6223(5) 0.5279(4) 0.2537(3) 0.0934(11) Uani d 1 . .
    O O141 0.5892(5) 0.4855(3) 0.1810(2) 0.1275(13) Uani d 1 . .
    O O142 0.6516(5) 0.6280(3) 0.2643(2) 0.1273(13) Uani d 1 . .
    C C1A 0.6204(4) 0.0777(3) 0.6407(2) 0.0618(9) Uani d 0.515(19) A 1
    C C2A 0.652(3) -0.0381(8) 0.6399(9) 0.060(3) Uani d 0.515(19) A 1
    C C21A 0.739(2) -0.0913(13) 0.5561(11) 0.089(6) Uani d 0.515(19) A 1
    H H21A 0.7893 -0.0320 0.5192 0.107 Uiso calc 0.515(19) A 1
    H H21B 0.8340 -0.1398 0.5757 0.107 Uiso calc 0.515(19) A 1
    C C22A 0.612(2) -0.1593(16) 0.4994(10) 0.121(6) Uani d 0.515(19) A 1
    H H22A 0.5162 -0.1121 0.4810 0.181 Uiso calc 0.515(19) A 1
    H H22B 0.5675 -0.2210 0.5344 0.181 Uiso calc 0.515(19) A 1
    H H22C 0.6707 -0.1878 0.4469 0.181 Uiso calc 0.515(19) A 1
    C C3A 0.664(6) -0.0915(16) 0.7237(12) 0.073(3) Uani d 0.515(19) A 1
    H H3A 0.6967 -0.1668 0.7255 0.087 Uiso calc 0.515(19) A 1
    C C4A 0.628(5) -0.0372(17) 0.8034(10) 0.072(4) Uani d 0.515(19) A 1
    H H4A 0.6420 -0.0747 0.8580 0.087 Uiso calc 0.515(19) A 1
    C C5A 0.573(8) 0.072(2) 0.8022(10) 0.075(3) Uani d 0.515(19) A 1
    H H5A 0.5359 0.1075 0.8550 0.090 Uiso calc 0.515(19) A 1
    C C6A 0.572(13) 0.130(3) 0.7204(13) 0.0739(19) Uani d 0.515(19) A 1
    H H6A 0.5383 0.2049 0.7193 0.089 Uiso calc 0.515(19) A 1
    C C1B 0.6204(4) 0.0777(3) 0.6407(2) 0.0618(9) Uani d 0.485(19) A 2
    C C2B 0.693(3) -0.0285(9) 0.6285(9) 0.060(3) Uani d 0.485(19) A 2
    C C21B 0.704(3) -0.0772(10) 0.5319(10) 0.079(6) Uani d 0.485(19) A 2
    H H21C 0.6174 -0.0412 0.4936 0.095 Uiso calc 0.485(19) A 2
    H H21D 0.8188 -0.0627 0.5065 0.095 Uiso calc 0.485(19) A 2
    C C22B 0.671(4) -0.2034(12) 0.5351(15) 0.179(11) Uani d 0.485(19) A 2
    H H22D 0.6559 -0.2315 0.4748 0.268 Uiso calc 0.485(19) A 2
    H H22E 0.5664 -0.2180 0.5694 0.268 Uiso calc 0.485(19) A 2
    H H22F 0.7682 -0.2403 0.5631 0.268 Uiso calc 0.485(19) A 2
    C C3B 0.691(6) -0.1024(17) 0.7018(13) 0.073(3) Uani d 0.485(19) A 2
    H H3B 0.7289 -0.1762 0.6937 0.087 Uiso calc 0.485(19) A 2
    C C4B 0.635(5) -0.0684(17) 0.7854(11) 0.072(4) Uani d 0.485(19) A 2
    H H4B 0.6331 -0.1195 0.8329 0.087 Uiso calc 0.485(19) A 2
    C C5B 0.583(9) 0.040(2) 0.7992(11) 0.075(3) Uani d 0.485(19) A 2
    H H5B 0.5538 0.0648 0.8569 0.090 Uiso calc 0.485(19) A 2
    C C6B 0.574(14) 0.113(3) 0.7262(14) 0.0739(19) Uani d 0.485(19) A 2
    H H6B 0.5364 0.1871 0.7349 0.089 Uiso calc 0.485(19) A 2
loop_
    _atom_site_aniso_label
    _atom_site_aniso_U_11
    _atom_site_aniso_U_22
    _atom_site_aniso_U_33
    _atom_site_aniso_U_12
    _atom_site_aniso_U_13
    _atom_site_aniso_U_23
    N1 0.0710(19) 0.0625(19) 0.0635(18) -0.0032(15) -0.0085(15) 0.0061(15)
    C17 0.069(2) 0.065(2) 0.059(2) 0.000(2) -0.0101(19) -0.0022(19)
    C11 0.059(2) 0.058(2) 0.057(2) 0.0020(17) -0.0041(17) -0.0012(17)
    C12 0.073(2) 0.062(2) 0.061(2) -0.0010(17) -0.0050(19) -0.0024(18)
    C13 0.072(2) 0.080(3) 0.054(2) 0.006(2) 0.0016(19) -0.0050(19)
    C14 0.064(2) 0.072(2) 0.062(2) 0.0094(19) 0.0053(18) 0.0149(19)
    C15 0.081(3) 0.059(2) 0.082(3) -0.001(2) 0.002(2) 0.004(2)
    C16 0.082(3) 0.066(2) 0.063(2) 0.001(2) -0.0072(19) -0.0086(19)
    N14 0.085(2) 0.109(3) 0.085(3) 0.009(2) 0.008(2) 0.033(3)
    O141 0.148(3) 0.165(3) 0.069(2) -0.008(2) -0.001(2) 0.032(2)
    O142 0.146(3) 0.101(2) 0.135(3) -0.002(2) 0.000(2) 0.053(2)
    C1A 0.060(2) 0.065(2) 0.060(2) -0.0052(19) -0.0073(17) 0.0066(18)
    C2A 0.049(10) 0.060(3) 0.070(4) -0.021(4) 0.019(4) 0.008(3)
    C21A 0.120(11) 0.079(10) 0.067(9) -0.012(7) -0.018(7) 0.030(7)
    C22A 0.131(11) 0.132(14) 0.100(9) -0.048(10) -0.002(7) -0.009(9)
    C3A 0.086(12) 0.057(4) 0.075(7) 0.007(3) 0.026(10) 0.011(5)
    C4A 0.105(4) 0.049(9) 0.064(5) 0.003(9) 0.002(7) -0.001(6)
    C5A 0.102(7) 0.059(12) 0.064(3) 0.006(14) 0.003(2) 0.002(4)
    C6A 0.086(3) 0.066(7) 0.070(3) 0.004(10) -0.004(6) 0.009(3)
    C1B 0.060(2) 0.065(2) 0.060(2) -0.0052(19) -0.0073(17) 0.0066(18)
    C2B 0.049(10) 0.060(3) 0.070(4) -0.021(4) 0.019(4) 0.008(3)
    C21B 0.123(12) 0.050(6) 0.065(9) 0.004(7) -0.002(8) 0.001(7)
    C22B 0.30(3) 0.085(10) 0.147(17) -0.007(13) 0.039(17) -0.044(10)
    C3B 0.086(12) 0.057(4) 0.075(7) 0.007(3) 0.026(10) 0.011(5)
    C4B 0.105(4) 0.049(9) 0.064(5) 0.003(9) 0.002(7) -0.001(6)
    C5B 0.102(7) 0.059(12) 0.064(3) 0.006(14) 0.003(2) 0.002(4)
    C6B 0.086(3) 0.066(7) 0.070(3) 0.004(10) -0.004(6) 0.009(3)
_geom_special_details
;
 All esds (except the esd in the dihedral angle between two l.s. planes)
 are estimated using the full covariance matrix.  The cell esds are taken
 into account individually in the estimation of esds in distances, angles
 and torsion angles; correlations between esds in cell parameters are only
 used when they are defined by crystal symmetry.  An approximate (isotropic)
 treatment of cell esds is used for estimating esds involving l.s. planes.
;
loop_
    _geom_bond_atom_site_label_1
    _geom_bond_atom_site_label_2
    _geom_bond_site_symmetry_2
    _geom_bond_distance
    _geom_bond_publ_flag
    N1 C17 . 1.266(4) ?
    N1 C1A . 1.422(4) ?
    C17 C11 . 1.466(4) ?
    C17 H17 . 0.9300 ?
    C11 C16 . 1.381(5) ?
    C11 C12 . 1.387(4) ?
    C12 C13 . 1.369(4) ?
    C12 H12 . 0.9300 ?
    C13 C14 . 1.369(5) ?
    C13 H13 . 0.9300 ?
    C14 C15 . 1.361(5) ?
    C14 N14 . 1.471(5) ?
    C15 C16 . 1.385(5) ?
    C15 H15 . 0.9300 ?
    C16 H16 . 0.9300 ?
    N14 O141 . 1.215(4) ?
    N14 O142 . 1.220(4) ?
    C1A C6A . 1.383(8) ?
    C1A C2A . 1.398(8) ?
    C2A C3A . 1.397(9) ?
    C2A C21A . 1.545(11) ?
    C21A C22A . 1.520(13) ?
    C21A H21A . 0.9700 ?
    C21A H21B . 0.9700 ?
    C22A H22A . 0.9600 ?
    C22A H22B . 0.9600 ?
    C22A H22C . 0.9600 ?
    C3A C4A . 1.372(10) ?
    C3A H3A . 0.9300 ?
    C4A C5A . 1.370(9) ?
    C4A H4A . 0.9300 ?
    C5A C6A . 1.390(8) ?
    C5A H5A . 0.9300 ?
    C6A H6A . 0.9300 ?
    C2B C3B . 1.397(9) ?
    C2B C21B . 1.547(11) ?
    C21B C22B . 1.523(13) ?
    C21B H21C . 0.9700 ?
    C21B H21D . 0.9700 ?
    C22B H22D . 0.9600 ?
    C22B H22E . 0.9600 ?
    C22B H22F . 0.9600 ?
    C3B C4B . 1.370(10) ?
    C3B H3B . 0.9300 ?
    C4B C5B . 1.368(9) ?
    C4B H4B . 0.9300 ?
    C5B C6B . 1.391(9) ?
    C5B H5B . 0.9300 ?
    C6B H6B . 0.9300 ?
loop_
    _geom_angle_atom_site_label_1
    _geom_angle_atom_site_label_2
    _geom_angle_atom_site_label_3
    _geom_angle_site_symmetry_1
    _geom_angle_site_symmetry_3
    _geom_angle
    _geom_angle_publ_flag
    C17 N1 C1A . . 119.3(3) ?
    N1 C17 C11 . . 121.9(3) ?
    N1 C17 H17 . . 119.1 ?
    C11 C17 H17 . . 119.1 ?
    C16 C11 C12 . . 119.3(3) ?
    C16 C11 C17 . . 119.1(3) ?
    C12 C11 C17 . . 121.6(3) ?
    C13 C12 C11 . . 120.0(3) ?
    C13 C12 H12 . . 120.0 ?
    C11 C12 H12 . . 120.0 ?
    C12 C13 C14 . . 119.5(3) ?
    C12 C13 H13 . . 120.2 ?
    C14 C13 H13 . . 120.2 ?
    C15 C14 C13 . . 121.9(3) ?
    C15 C14 N14 . . 118.9(4) ?
    C13 C14 N14 . . 119.1(4) ?
    C14 C15 C16 . . 118.6(3) ?
    C14 C15 H15 . . 120.7 ?
    C16 C15 H15 . . 120.7 ?
    C11 C16 C15 . . 120.6(3) ?
    C11 C16 H16 . . 119.7 ?
    C15 C16 H16 . . 119.7 ?
    O141 N14 O142 . . 123.8(4) ?
    O141 N14 C14 . . 118.4(4) ?
    O142 N14 C14 . . 117.8(4) ?
    C6A C1A C2A . . 119.6(10) ?
    C6A C1A N1 . . 117.7(7) ?
    C2A C1A N1 . . 122.2(6) ?
    C3A C2A C1A . . 116.8(9) ?
    C3A C2A C21A . . 120.0(10) ?
    C1A C2A C21A . . 118.9(9) ?
    C22A C21A C2A . . 112.5(13) ?
    C22A C21A H21A . . 109.1 ?
    C2A C21A H21A . . 109.1 ?
    C22A C21A H21B . . 109.1 ?
    C2A C21A H21B . . 109.1 ?
    H21A C21A H21B . . 107.8 ?
    C21A C22A H22A . . 109.5 ?
    C21A C22A H22B . . 109.5 ?
    H22A C22A H22B . . 109.5 ?
    C21A C22A H22C . . 109.5 ?
    H22A C22A H22C . . 109.5 ?
    H22B C22A H22C . . 109.5 ?
    C4A C3A C2A . . 122.5(9) ?
    C4A C3A H3A . . 118.7 ?
    C2A C3A H3A . . 118.7 ?
    C5A C4A C3A . . 119.8(10) ?
    C5A C4A H4A . . 120.1 ?
    C3A C4A H4A . . 120.1 ?
    C4A C5A C6A . . 118.6(9) ?
    C4A C5A H5A . . 120.7 ?
    C6A C5A H5A . . 120.7 ?
    C1A C6A C5A . . 121.6(9) ?
    C1A C6A H6A . . 119.2 ?
    C5A C6A H6A . . 119.2 ?
    C3B C2B C21B . . 118.9(11) ?
    C22B C21B C2B . . 109.3(11) ?
    C22B C21B H21C . . 109.8 ?
    C2B C21B H21C . . 109.8 ?
    C22B C21B H21D . . 109.8 ?
    C2B C21B H21D . . 109.8 ?
    H21C C21B H21D . . 108.3 ?
    C21B C22B H22D . . 109.5 ?
    C21B C22B H22E . . 109.5 ?
    H22D C22B H22E . . 109.5 ?
    C21B C22B H22F . . 109.5 ?
    H22D C22B H22F . . 109.5 ?
    H22E C22B H22F . . 109.5 ?
    C4B C3B C2B . . 121.3(10) ?
    C4B C3B H3B . . 119.4 ?
    C2B C3B H3B . . 119.4 ?
    C5B C4B C3B . . 120.4(10) ?
    C5B C4B H4B . . 119.8 ?
    C3B C4B H4B . . 119.8 ?
    C4B C5B C6B . . 119.3(10) ?
    C4B C5B H5B . . 120.4 ?
    C6B C5B H5B . . 120.4 ?
    C5B C6B H6B . . 119.8 ?
loop_
    _geom_torsion_atom_site_label_1
    _geom_torsion_atom_site_label_2
    _geom_torsion_atom_site_label_3
    _geom_torsion_atom_site_label_4
    _geom_torsion_site_symmetry_1
    _geom_torsion_site_symmetry_2
    _geom_torsion_site_symmetry_3
    _geom_torsion_site_symmetry_4
    _geom_torsion
    _geom_torsion_publ_flag
    C1A N1 C17 C11 . . . . -178.1(3) ?
    N1 C17 C11 C16 . . . . -177.7(3) ?
    N1 C17 C11 C12 . . . . 1.4(5) ?
    C16 C11 C12 C13 . . . . -0.3(5) ?
    C17 C11 C12 C13 . . . . -179.4(3) ?
    C11 C12 C13 C14 . . . . 0.0(5) ?
    C12 C13 C14 C15 . . . . 0.3(5) ?
    C12 C13 C14 N14 . . . . 179.0(3) ?
    C13 C14 C15 C16 . . . . -0.4(5) ?
    N14 C14 C15 C16 . . . . -179.1(3) ?
    C12 C11 C16 C15 . . . . 0.2(5) ?
    C17 C11 C16 C15 . . . . 179.4(3) ?
    C14 C15 C16 C11 . . . . 0.1(5) ?
    C15 C14 N14 O141 . . . . 171.1(4) ?
    C13 C14 N14 O141 . . . . -7.7(5) ?
    C15 C14 N14 O142 . . . . -8.9(5) ?
    C13 C14 N14 O142 . . . . 172.3(4) ?
    C17 N1 C1A C6A . . . . 37(5) ?
    C17 N1 C1A C2A . . . . -151.9(12) ?
    C6A C1A C2A C3A . . . . -12(6) ?
    N1 C1A C2A C3A . . . . 178(2) ?
    C6A C1A C2A C21A . . . . -168(5) ?
    N1 C1A C2A C21A . . . . 21(2) ?
    C3A C2A C21A C22A . . . . 97(3) ?
    C1A C2A C21A C22A . . . . -107(2) ?
    C1A C2A C3A C4A . . . . 7(5) ?
    C21A C2A C3A C4A . . . . 163(3) ?
    C2A C3A C4A C5A . . . . 3(7) ?
    C3A C4A C5A C6A . . . . -7(9) ?
    C2A C1A C6A C5A . . . . 7(11) ?
    N1 C1A C6A C5A . . . . 179(6) ?
    C4A C5A C6A C1A . . . . 2(12) ?
    C3B C2B C21B C22B . . . . 12(4) ?
    C21B C2B C3B C4B . . . . -162(4) ?
    C2B C3B C4B C5B . . . . -1(7) ?
    C3B C4B C5B C6B . . . . 5(10) ?
loop_
    _geom_hbond_atom_site_label_D
    _geom_hbond_atom_site_label_H
    _geom_hbond_atom_site_label_A
    _geom_hbond_site_symmetry_A
    _geom_hbond_distance_DH
    _geom_hbond_distance_HA
    _geom_hbond_distance_DA
    _geom_hbond_angle_DHA
    _geom_hbond_publ_flag
    C16 H16 O141 2_665 0.93 2.54 3.456(5) 167 y
_shelx_hkl_file
;
   1   0   0   -0.90    0.30
   1   0   0   -0.40    0.20
  -1   0   0   -0.10    0.20
  -1   0   0    0.00    0.20
   2   0   0  411.76   16.60
  -2   0   0  408.96   13.80
   2   0   0  385.76   13.80
  -2   0   0  385.46   13.70
  -3   0   0   -0.20    0.30
  -3   0   0    0.50    0.30
   3   0   0    0.10    1.10
   3   0   0   -0.10    0.40
   3   0   0   -1.70    1.00
   4   0   0 2719.13  101.29
   4   0   0 2669.03   94.99
   4   0   0 2545.85   89.09
   4   0   0 2627.34   89.39
   5   0   0   -1.10    2.00
   5   0   0    0.00    0.60
   5   0   0    0.70    0.90
   5   0   0    0.70    1.70
   6   0   0   -0.60    2.00
   6   0   0    3.70    2.80
   6   0   0    2.00    0.80
   6   0   0    0.40    0.90
   7   0   0    0.60    2.40
   7   0   0    0.80    0.90
   7   0   0    3.10    3.20
   8   0   0    2.70    2.80
   8   0   0    5.30    4.30
   9   0   0    1.30    2.90
   9   0   0   -1.00    3.00
   0  -1   0   -4.90    0.20
   0  -1   0   -5.30    0.20
   0  -1   0   -5.20    0.30
   0  -1   0   -5.40    0.10
   0   1   0   -5.50    0.30
   0   1   0   -5.30    0.20
   0   1   0   -5.40    0.30
   0   1   0   -4.70    0.40
   0   1   0   -5.40    0.10
   1  -1   0    0.90    0.50
  -1  -1   0    1.50    0.40
   1  -1   0   -0.10    0.60
   1  -1   0    0.40    0.50
  -1  -1   0    1.00    0.40
  -1  -1   0   -0.20    0.20
   1  -1   0    0.40    0.40
   1  -1   0    0.60    0.40
  -1   1   0    0.60    0.70
  -1   1   0    0.80    0.40
   1   1   0    0.40    0.30
  -1   1   0    0.60    0.40
  -1   1   0    1.60    0.60
   1   1   0    1.10    0.40
   1   1   0    0.10    0.40
  -2  -1   0 1265.57   47.80
   2  -1   0 1411.56   48.10
   2  -1   0 1435.56   50.79
  -2  -1   0 1454.05   47.90
   2  -1   0 1444.56   53.79
   2  -1   0 1454.95   48.40
   2   1   0 1373.66   48.00
   2   1   0 1417.26   48.10
   2   1   0 1419.06   54.39
  -2   1   0 1450.85   50.79
  -2   1   0 1457.65   48.30
   3  -1   0   -0.30    1.00
   3  -1   0    1.30    1.60
  -3  -1   0    0.50    0.40
  -3  -1   0    0.20    0.40
   3  -1   0    1.90    0.80
   3  -1   0   -0.30    0.50
  -3   1   0    0.30    0.50
   3   1   0   -0.20    0.90
   3   1   0    0.60    0.50
   3   1   0   -0.30    0.60
   4  -1   0  250.07   12.30
   4  -1   0  251.57    9.60
   4  -1   0  266.57   12.80
   4  -1   0  269.07   10.00
   4   1   0  272.67   13.30
  -4   1   0  247.58    9.10
  -4   1   0  257.67    9.30
   4   1   0  235.78    9.40
   5  -1   0    4.10    2.70
   5  -1   0    4.20    1.00
   5  -1   0    2.80    1.20
   5  -1   0    2.80    1.80
   5   1   0    4.70    2.50
   5   1   0    4.50    0.90
   6  -1   0   13.70    3.80
   6   1   0    7.10    3.60
   6   1   0    8.30    1.50
   6   1   0   10.00    3.10
   6   1   0   11.40    1.40
   7  -1   0   -0.10    1.10
   7  -1   0    2.10    2.50
   7  -1   0    1.40    3.20
   7   1   0    4.60    3.70
   7   1   0    2.40    2.90
   7   1   0    0.90    0.80
   8  -1   0    2.10    2.50
   8  -1   0    0.60    3.60
   8  -1   0   -0.60    2.50
   8   1   0    3.20    3.00
   8   1   0   -3.70    1.80
   8   1   0    0.20    3.10
   9  -1   0   -2.00    3.40
   9  -1   0    1.40    3.90
   9  -1   0    1.80    2.90
   9   1   0    1.00    3.40
   9   1   0    2.90    3.90
   0  -2   0 3479.75  119.19
   0  -2   0 3602.94  116.69
   0  -2   0 3547.45  109.69
   0  -2   0 3411.36  118.99
   0  -2   0 3521.95  122.49
   0   2   0 3437.46  119.19
   0   2   0 3526.85  119.09
   0   2   0 3607.54  116.69
   0   2   0 3521.05  109.09
   0   2   0 3605.54  122.59
   1  -2   0    0.80    0.90
   1  -2   0    0.60    0.90
  -1  -2   0    0.30    0.40
   1  -2   0    0.60    0.30
   1  -2   0   -0.40    0.50
   1  -2   0    1.40    0.90
  -1  -2   0   -0.10    0.60
  -1  -2   0   -0.20    0.70
  -1   2   0   -0.20    0.60
  -1   2   0   -0.10    0.70
  -1   2   0    1.40    0.90
  -1   2   0   -0.30    0.30
   1   2   0    0.10    0.60
   1   2   0    0.70    0.70
  -1   2   0   -0.40    0.80
   1   2   0   -0.20    0.40
   1   2   0   -0.70    0.60
  -2  -2   0  281.37   11.20
   2  -2   0  299.77   12.40
   2  -2   0  317.17   12.90
   2  -2   0  308.77   11.40
  -2  -2   0  312.87   11.30
   2  -2   0  309.87   12.40
   2  -2   0  308.37   11.80
   2   2   0  317.67   11.50
  -2   2   0  310.37   12.80
   2   2   0  315.37   10.40
   2   2   0  295.57   11.40
  -2   2   0  329.87   11.80
  -2   2   0  300.67   11.40
   3  -2   0  139.19    5.90
   3  -2   0  134.79    7.50
   3  -2   0  145.29    7.60
   3  -2   0  144.39    7.00
  -3  -2   0  143.29    5.60
   3  -2   0  143.89    6.40
  -3   2   0  147.59    6.20
  -3   2   0  141.99    7.60
   3   2   0  131.69    5.80
   3   2   0  125.29    7.90
   3   2   0  137.89    5.60
   3   2   0  139.79    5.90
   4  -2   0   70.69    4.10
   4  -2   0   70.09    4.90
   4  -2   0   75.09    3.70
   4  -2   0   59.79    5.70
  -4  -2   0   77.89    3.10
  -4  -2   0   62.09    2.90
   4   2   0   68.99    3.60
   4   2   0   79.89    6.40
   4   2   0   65.99    3.80
  -4   2   0   60.69    3.40
   4   2   0   70.19    3.70
   5  -2   0   89.99    6.40
   5  -2   0  100.09    7.60
   5  -2   0   90.79    5.00
   5  -2   0   85.69    4.40
   5   2   0   95.99    7.50
   5   2   0   83.69    4.20
  -5   2   0   87.29    4.00
   5   2   0   93.29    5.00
   5   2   0   94.89    4.60
   6  -2   0    3.00    2.40
   6  -2   0    1.80    2.40
   6  -2   0    2.90    1.10
   6  -2   0   -0.90    2.00
   6  -2   0   -0.60    1.30
   6   2   0    2.50    1.40
   6   2   0    2.50    2.70
   7  -2   0   -1.10    1.80
   7  -2   0   -0.60    3.30
   7  -2   0   -1.70    1.20
   7  -2   0   -0.70    2.10
   7   2   0   -2.70    3.10
   7   2   0   -2.60    1.50
   7   2   0    0.90    2.80
   8  -2   0    3.40    3.80
   8  -2   0    2.10    2.70
   8  -2   0   -2.20    3.30
   8  -2   0   -0.90    1.10
   8   2   0    0.90    2.10
   8   2   0    0.70    2.30
   8   2   0   -0.50    2.60
   9  -2   0    2.30    4.20
   9  -2   0    3.80    4.40
   9   2   0    3.20    4.00
   9   2   0    3.50    3.50
   0  -3   0    0.10    0.90
   0  -3   0   -1.50    0.90
   0  -3   0    1.20    0.70
   0  -3   0    0.80    0.90
   0  -3   0    0.80    0.70
   0   3   0    0.50    0.80
   0   3   0   -0.70    0.80
   0   3   0    0.10    0.70
   0   3   0    1.90    1.30
   0   3   0    1.50    0.70
   1  -3   0  281.67   11.60
   1  -3   0  277.37   11.20
  -1  -3   0  293.77    9.90
  -1  -3   0  291.17   11.20
  -1  -3   0  291.97   11.40
   1  -3   0  287.37   12.00
  -1  -3   0  294.07   10.90
   1  -3   0  282.57   11.40
  -1   3   0  316.77   12.20
  -1   3   0  301.17   11.30
   1   3   0  293.97   11.50
  -1   3   0  301.37   11.60
  -1   3   0  279.67   11.40
   1   3   0  290.87   10.90
   1   3   0  298.27   11.30
   1   3   0  288.77    9.80
  -1   3   0  286.47   11.30
  -2  -3   0   75.09    3.80
   2  -3   0   75.59    4.40
   2  -3   0   71.19    4.70
  -2  -3   0   72.89    3.90
   2  -3   0   74.89    4.00
   2  -3   0   81.79    3.60
   2  -3   0   71.59    4.80
  -2  -3   0   72.39    3.30
   2   3   0   78.09    4.10
  -2   3   0   75.99    3.50
   2   3   0   77.29    5.10
   2   3   0   76.29    3.20
  -2   3   0   77.19    4.10
  -2   3   0   75.99    4.80
   2   3   0   73.89    4.00
  -2   3   0   71.19    4.20
  -2   3   0   79.09    4.70
   2   3   0   77.89    4.00
   3  -3   0   22.20    2.20
   3  -3   0   29.40    3.70
   3  -3   0   25.80    2.70
  -3  -3   0   25.80    2.20
   3  -3   0   27.80    2.40
   3  -3   0   28.00    3.80
  -3  -3   0   29.80    2.20
   3   3   0   23.80    1.80
   3   3   0   26.90    2.30
   3   3   0   29.30    2.50
  -3   3   0   26.70    3.40
  -3   3   0   24.70    2.40
   3   3   0   21.50    3.40
  -3   3   0   30.40    2.80
   4  -3   0  206.98    9.10
   4  -3   0  195.08   10.60
   4  -3   0  191.78   10.40
   4  -3   0  215.38    8.60
   4  -3   0  206.68    9.70
  -4  -3   0  203.58    8.00
  -4  -3   0  187.28    7.90
  -4   3   0  178.78   11.10
   4   3   0  203.78    8.50
   4   3   0  194.78   11.60
  -4   3   0  222.68    9.00
  -4   3   0  203.58    8.50
   4   3   0  197.08    7.80
   4   3   0  202.68    8.60
   5  -3   0    1.10    1.50
   5  -3   0    0.10    1.30
   5  -3   0   -3.10    2.20
   5  -3   0   -1.80    1.70
  -5  -3   0   -0.40    0.60
   5  -3   0   -0.50    0.90
  -5  -3   0    0.10    0.60
   5   3   0   -0.80    1.00
   5   3   0    0.00    1.00
  -5   3   0   -0.10    0.90
   5   3   0    0.00    1.70
   5   3   0   -1.00    0.80
   6  -3   0   -2.00    1.60
   6  -3   0   -0.70    1.00
   6  -3   0    3.90    3.40
   6  -3   0    1.20    1.60
   6  -3   0    1.90    1.90
   6   3   0    1.30    1.40
   6   3   0    1.60    1.20
   6   3   0    3.20    3.00
  -6   3   0   -0.70    0.80
   7  -3   0    2.70    1.80
   7  -3   0    6.70    3.40
   7  -3   0   11.70    4.40
   7  -3   0    5.90    2.70
   7   3   0    6.10    3.60
   7   3   0    5.00    2.10
   8  -3   0    6.00    4.50
   8  -3   0    4.40    1.80
   8  -3   0    9.20    3.10
   8  -3   0    3.70    4.30
   8   3   0    3.20    4.30
   8   3   0    2.90    3.60
   9  -3   0    0.30    3.30
   9  -3   0   -0.30    3.90
   9   3   0    2.30    4.20
   9   3   0    1.80    3.90
   0  -4   0    1.50    1.10
   0  -4   0   -0.30    0.90
   0  -4   0   -0.40    0.70
   0  -4   0   -1.10    1.20
   0  -4   0   -0.20    1.00
   0   4   0    1.50    1.50
   0   4   0    0.50    1.00
   0   4   0   -0.50    0.80
   0   4   0    0.00    1.20
   0   4   0    0.80    0.80
  -1  -4   0   84.49    4.50
  -1  -4   0   79.29    4.70
   1  -4   0   82.19    4.60
  -1  -4   0   81.39    3.60
   1  -4   0   79.49    5.00
  -1  -4   0   78.69    4.30
   1  -4   0   82.39    4.80
   1  -4   0   86.59    4.20
   1  -4   0   91.29    5.40
  -1   4   0   87.19    4.80
  -1   4   0   83.89    5.10
  -1   4   0   80.29    4.80
  -1   4   0   85.29    4.80
   1   4   0   82.69    3.70
   1   4   0   82.49    4.60
   1   4   0   84.99    4.70
   1   4   0   86.19    5.20
   1   4   0   89.59    4.40
  -2  -4   0   11.90    1.80
   2  -4   0   11.70    1.90
   2  -4   0   13.70    2.70
   2  -4   0   11.00    2.20
  -2  -4   0    9.40    1.80
  -2  -4   0   10.90    1.30
   2  -4   0   10.90    2.40
  -2   4   0    9.40    1.80
  -2   4   0   13.20    2.30
   2   4   0   14.80    2.10
   2   4   0    9.90    1.70
   2   4   0    9.40    2.00
   2   4   0   10.50    1.80
  -2   4   0   12.90    2.20
  -2   4   0    7.80    2.10
   2   4   0   12.10    1.30
  -2   4   0   10.40    0.80
  -3  -4   0  118.29    5.00
   3  -4   0  116.49    7.10
   3  -4   0   97.19    5.40
  -3  -4   0  111.39    5.70
   3  -4   0  111.79    6.40
   3  -4   0  120.89    7.50
  -3  -4   0  120.19    5.70
   3  -4   0  127.89    6.00
  -3   4   0  123.49    7.30
   3   4   0  117.89    6.10
   3   4   0  124.19    6.10
  -3   4   0  120.29    6.10
   3   4   0  130.79    5.00
   3   4   0  129.39    6.20
  -3   4   0  123.69    6.50
   4  -4   0    5.60    2.90
   4  -4   0    4.00    1.30
   4  -4   0    1.80    1.20
  -4  -4   0    4.90    1.30
   4  -4   0    4.70    1.90
   4  -4   0    4.20    2.10
  -4  -4   0    2.70    1.30
   4   4   0    5.30    1.30
   4   4   0    4.00    1.60
  -4   4   0    2.10    1.50
   4   4   0    2.40    2.40
   4   4   0    3.50    1.40
  -5  -4   0   88.09    4.40
   5  -4   0  115.59    8.30
   5  -4   0   88.79    5.70
   5  -4   0   87.69    5.80
  -5  -4   0   94.19    4.50
   5  -4   0   82.99    7.00
   5  -4   0   91.69    5.20
   5   4   0   86.29    4.60
  -5   4   0   82.09    4.90
   5   4   0   87.69    5.10
   5   4   0   85.89    8.20
   5   4   0   97.79    5.40
  -6  -4   0   14.00    1.30
   6  -4   0   14.20    2.80
   6  -4   0   11.80    4.20
   6  -4   0   16.30    2.90
  -6  -4   0   13.90    1.20
   6  -4   0   15.60    4.00
   6   4   0   10.40    4.00
   6   4   0   14.50    2.40
  -6   4   0   12.10    2.00
   6   4   0   16.70    2.40
   7  -4   0    1.30    2.10
   7  -4   0    0.20    3.20
   7  -4   0   -0.70    1.70
   7  -4   0    2.20    3.60
   7   4   0   -1.20    1.40
   7   4   0   -3.30    2.80
   8  -4   0    0.10    3.70
   8  -4   0   -1.50    1.80
   8  -4   0   -1.40    2.30
   8   4   0    0.40    2.40
   0  -5   0    3.60    1.90
   0  -5   0   -0.40    0.80
   0  -5   0   -1.10    1.10
   0  -5   0    0.90    1.60
   0  -5   0    1.70    0.90
   0   5   0    0.10    1.50
   0   5   0    1.50    1.30
   0   5   0    0.10    1.10
   0   5   0    0.80    1.20
  -1  -5   0  656.43   25.20
   1  -5   0  648.04   24.70
   1  -5   0  671.33   25.60
  -1  -5   0  690.13   22.20
   1  -5   0  653.83   26.10
   1  -5   0  687.63   25.00
  -1  -5   0  651.63   24.10
  -1  -5   0  660.33   24.80
   1  -5   0  661.13   22.70
  -1   5   0  704.33   26.40
   1   5   0  675.23   22.20
   1   5   0  653.23   26.00
  -1   5   0  675.13   25.50
  -1   5   0  681.53   25.20
   1   5   0  677.83   24.30
   1   5   0  672.43   25.00
   1   5   0  687.83   25.40
  -1   5   0  671.53   24.80
  -2  -5   0    3.10    1.40
  -2  -5   0    3.60    1.00
   2  -5   0    5.90    1.70
   2  -5   0    3.80    2.00
  -2  -5   0    2.40    1.50
   2  -5   0    2.80    1.80
   2  -5   0    2.80    2.00
  -2   5   0    1.30    1.50
  -2   5   0    6.80    2.00
   2   5   0    1.70    1.80
  -2   5   0    1.50    1.70
   2   5   0    2.60    1.40
   2   5   0    2.00    1.00
   2   5   0    4.60    1.70
   2   5   0    5.40    1.70
   3  -5   0  249.58   12.40
   3  -5   0  257.97   11.80
   3  -5   0  262.37   12.90
   3  -5   0  261.57   11.10
  -3  -5   0  254.87   10.80
  -3  -5   0  249.78   11.00
  -3  -5   0  253.87    9.40
  -3   5   0  261.77   11.40
   3   5   0  260.87   11.10
   3   5   0  261.07    9.30
  -3   5   0  254.17   12.60
   3   5   0  258.77   11.40
   3   5   0  250.77   11.20
  -4  -5   0    7.90    1.80
   4  -5   0    3.10    2.80
   4  -5   0    2.40    2.70
   4  -5   0    6.40    2.40
   4  -5   0    9.00    2.10
   4  -5   0    3.20    1.20
   4   5   0    6.90    1.30
   4   5   0    6.50    2.00
   4   5   0    3.80    2.50
   4   5   0    5.70    1.90
  -4   5   0    6.10    1.90
  -5  -5   0   -0.50    0.60
   5  -5   0    4.30    3.20
   5  -5   0   -0.10    1.30
   5  -5   0   -2.20    2.80
   5  -5   0    3.70    2.20
   5  -5   0    0.90    1.40
  -5   5   0    1.50    1.60
   5   5   0   -1.00    1.40
   5   5   0   -2.00    1.30
   5   5   0    0.50    1.00
   5   5   0    1.90    2.60
   6  -5   0    0.00    1.50
   6  -5   0    3.70    2.90
   6  -5   0    0.90    2.00
   6  -5   0    3.50    3.80
   6   5   0    1.40    3.20
   6   5   0    1.00    1.20
   6   5   0   -1.10    1.50
   7  -5   0    2.60    2.90
   7  -5   0   -0.80    3.90
   7  -5   0    3.90    2.30
   7   5   0    2.00    1.70
   7   5   0    0.60    3.40
   8  -5   0    1.10    2.10
   8  -5   0   -1.30    2.90
   8  -5   0   -1.00    3.60
   8   5   0   -1.40    3.60
   0  -6   0   17.50    3.10
   0  -6   0   19.00    2.80
   0  -6   0   19.70    2.90
   0  -6   0   17.80    2.20
   0  -6   0   15.30    2.90
   0   6   0   19.50    2.80
   0   6   0   15.30    3.10
   0   6   0   19.30    3.20
   0   6   0   21.20    3.00
   1  -6   0  485.35   19.30
   1  -6   0  445.66   18.30
  -1  -6   0  460.55   16.00
   1  -6   0  462.65   19.50
   1  -6   0  472.75   18.40
   1  -6   0  465.55   16.60
  -1  -6   0  446.96   18.60
  -1  -6   0  445.96   17.60
  -1  -6   0  453.65   18.20
   1   6   0  465.55   17.80
   1   6   0  472.65   19.00
  -1   6   0  468.55   19.60
  -1   6   0  474.55   18.70
   1   6   0  435.66   19.10
  -1   6   0  454.35   18.90
   1   6   0  443.46   18.40
   1   6   0  456.15   16.00
  -1   6   0  490.45   18.50
   2  -6   0   90.09    6.20
   2  -6   0   84.29    5.90
  -2  -6   0   81.99    4.90
   2  -6   0   70.79    4.90
   2  -6   0   86.49    6.10
  -2  -6   0   81.59    5.50
  -2  -6   0   91.09    4.10
   2   6   0   77.69    4.90
   2   6   0   77.39    5.30
  -2   6   0   77.69    3.20
   2   6   0   80.99    4.00
  -2   6   0   77.59    6.10
   2   6   0   98.69    5.90
   2   6   0   80.09    6.20
  -2   6   0   72.39    5.10
  -2   6   0   63.79    3.20
   3  -6   0  227.58   11.30
   3  -6   0  240.88   10.70
   3  -6   0  204.58   11.70
   3  -6   0  221.28   11.50
  -3  -6   0  211.48   10.50
  -3  -6   0  235.78    8.80
   3   6   0  224.48    8.60
   3   6   0  226.28   12.70
   3   6   0  233.18   10.40
  -3   6   0  237.38   10.90
   3   6   0  231.08   10.80
   3   6   0  241.08   11.00
   4  -6   0   10.70    2.30
   4  -6   0    6.10    3.00
   4  -6   0    6.40    3.30
  -4  -6   0    7.00    2.00
   4  -6   0   10.50    2.80
   4   6   0    7.70    2.30
   4   6   0    4.80    2.90
  -4   6   0    8.10    2.30
   4   6   0    7.70    2.40
   4   6   0    7.90    1.50
  -5  -6   0    3.90    1.80
   5  -6   0    6.60    3.70
   5  -6   0    2.00    1.30
   5  -6   0    7.60    2.30
   5  -6   0    2.20    2.50
   5  -6   0    4.40    2.80
   5   6   0    4.90    2.00
   5   6   0    2.40    3.10
  -5   6   0    3.30    1.90
   5   6   0    4.00    1.30
   5   6   0    7.00    2.40
   6  -6   0   -5.10    2.90
   6  -6   0    0.90    2.20
   6  -6   0   -1.10    3.30
   6   6   0   -1.10    1.20
   6   6   0   -0.50    1.90
   6   6   0   -3.80    2.60
   7  -6   0    1.20    2.70
   7  -6   0   -2.30    3.80
   7  -6   0   -1.40    2.70
   7   6   0   -0.80    3.60
   7   6   0    2.60    2.20
   8  -6   0   -0.90    4.50
   8  -6   0    1.50    2.50
   8  -6   0   12.60    6.10
   8   6   0   -0.20    1.70
   8   6   0    1.80    4.20
   0  -7   0    1.50    2.20
   0  -7   0    1.60    2.10
   0  -7   0    1.40    1.20
   0  -7   0    1.30    1.80
   0   7   0    1.20    1.30
   0   7   0    1.10    1.80
   0   7   0    1.00    1.40
  -1  -7   0  108.99    7.10
   1  -7   0  100.69    7.30
   1  -7   0  111.59    7.10
  -1  -7   0  107.69    6.20
   1  -7   0   99.29    6.40
  -1  -7   0   99.49    5.10
   1   7   0  110.99    7.10
   1   7   0   98.89    5.20
   1   7   0  110.79    7.10
  -1   7   0  103.99    6.80
  -1   7   0  104.09    5.60
  -1   7   0  100.19    6.50
   1   7   0  101.99    6.10
   1   7   0  110.09    6.90
   2  -7   0    0.60    2.30
  -2  -7   0    1.80    1.10
   2  -7   0    0.90    2.50
  -2  -7   0    0.80    2.00
   2  -7   0   -1.00    2.10
  -2  -7   0    1.70    1.70
   2  -7   0    0.50    1.50
  -2   7   0    0.70    0.70
  -2   7   0    1.40    2.10
   2   7   0   -2.60    0.70
   2   7   0   -0.20    1.70
   2   7   0    2.00    1.60
   2   7   0    0.80    1.50
   2   7   0    2.50    1.60
  -2   7   0    0.60    0.50
  -3  -7   0    1.40    1.00
   3  -7   0    0.20    1.50
   3  -7   0   -0.10    2.40
  -3  -7   0    1.70    1.80
   3  -7   0    1.60    2.40
   3  -7   0   -4.00    2.70
   3   7   0    0.40    1.10
   3   7   0    0.70    1.70
  -3   7   0    1.10    2.00
   3   7   0   -1.10    1.30
   3   7   0   -2.00    1.40
   4  -7   0    1.80    2.20
   4  -7   0   -3.00    1.10
  -4  -7   0   -0.10    1.10
   4  -7   0   -0.80    3.30
   4  -7   0   -5.50    1.70
  -4  -7   0   -1.00    1.50
   4   7   0   -1.60    1.60
   4   7   0    2.00    2.80
   4   7   0    0.70    1.10
   4   7   0    0.60    1.90
  -4   7   0   -0.40    1.80
   5  -7   0    6.10    3.30
   5  -7   0   -1.00    2.20
   5  -7   0    0.80    2.30
  -5  -7   0    2.00    1.80
   5   7   0   -0.80    2.10
  -5   7   0    1.40    1.90
   5   7   0   -0.90    1.10
   5   7   0    3.00    2.30
   6  -7   0    6.00    4.00
   6  -7   0    0.10    2.40
   6  -7   0   -2.60    2.50
   6   7   0   -0.80    2.90
   6   7   0    1.20    2.00
   7  -7   0    6.20    4.60
   7  -7   0    0.80    2.90
   7  -7   0    2.70    4.40
   7   7   0   -1.50    2.00
   7   7   0    5.50    4.60
   8  -7   0   -4.80    4.60
   8  -7   0    0.10    4.00
   8  -7   0    1.20    2.70
   8   7   0   -4.90    3.80
   8   7   0   -0.60    2.10
   0  -8   0    0.80    1.90
   0  -8   0   -0.40    2.30
   0   8   0    2.80    2.40
   0   8   0    0.10    1.30
  -1  -8   0    2.60    1.50
   1  -8   0    1.30    2.50
  -1  -8   0   -0.30    1.70
   1  -8   0   -0.20    1.60
  -1  -8   0    0.30    2.30
   1  -8   0    4.50    2.50
   1   8   0    1.90    2.30
  -1   8   0    1.80    1.20
   1   8   0    1.70    1.80
  -1   8   0    4.30    2.00
  -2  -8   0    8.00    1.60
   2  -8   0    1.40    2.20
  -2  -8   0    5.50    2.70
   2  -8   0    1.80    2.60
  -2  -8   0    4.90    2.20
   2  -8   0    5.30    2.90
   2   8   0    3.60    2.40
   2   8   0    3.90    2.30
  -2   8   0    4.00    1.10
   2   8   0    4.50    1.60
  -2   8   0    3.60    0.80
  -2   8   0    4.70    2.60
   2   8   0    4.80    2.50
  -3  -8   0   -0.70    0.90
   3  -8   0   -2.70    2.30
  -3  -8   0   -2.20    2.10
   3  -8   0   -2.90    2.30
   3  -8   0   -1.70    2.90
   3   8   0    0.30    1.80
  -3   8   0   -3.20    1.80
   3   8   0   -2.60    1.70
   3   8   0    1.30    2.40
   3   8   0    0.80    1.20
   4  -8   0   -4.60    1.60
  -4  -8   0    0.50    1.20
  -4  -8   0   -1.40    1.90
   4  -8   0   -4.60    2.10
   4  -8   0    0.50    3.70
  -4   8   0   -4.00    2.00
   4   8   0   -0.30    2.00
   4   8   0   -0.10    1.80
   4   8   0    2.10    1.30
   4   8   0   -1.10    2.50
   5  -8   0   -3.40    2.50
   5  -8   0   -1.70    3.80
   5  -8   0   -5.60    1.60
  -5   8   0    2.30    2.20
   5   8   0    0.10    1.10
   5   8   0   -0.80    1.90
   5   8   0    2.10    3.40
   6  -8   0    0.10    2.80
   6  -8   0   -2.30    2.90
   6  -8   0    2.30    3.00
   6   8   0   -3.80    1.90
   6   8   0    1.00    2.90
   7  -8   0   -1.80    4.20
   7  -8   0    2.40    3.00
   7  -8   0    3.40    3.50
   7   8   0   -0.80    2.50
   7   8   0   -2.00    3.70
   0  -9   0    1.30    2.20
   0  -9   0    2.20    2.20
   0   9   0    2.70    2.00
   0   9   0   -1.40    1.20
   1  -9   0   -3.10    2.40
   1  -9   0    2.80    2.50
   1  -9   0    2.00    2.30
  -1  -9   0   -1.00    2.00
  -1  -9   0    0.80    2.00
  -1   9   0    0.80    2.50
  -1   9   0    2.90    1.50
   1   9   0   -2.30    1.60
   1   9   0    4.30    2.30
   2  -9   0    0.30    2.90
   2  -9   0    0.40    2.70
  -2  -9   0    1.20    1.80
  -2  -9   0    1.10    2.30
   2  -9   0    0.70    2.50
   2   9   0    1.40    1.40
  -2   9   0   -0.60    1.00
   2   9   0   -1.00    1.90
  -2   9   0    0.90    2.60
  -2   9   0   -0.40    0.60
   2   9   0   -2.50    2.00
   3  -9   0   -2.10    2.50
   3  -9   0    2.20    2.70
  -3  -9   0    3.40    1.50
  -3  -9   0   -0.30    2.20
   3  -9   0    2.70    3.20
  -3   9   0    4.10    2.90
   3   9   0   10.10    3.30
   3   9   0    2.90    2.80
   3   9   0    3.70    1.70
   4  -9   0   -2.90    2.10
   4  -9   0    2.30    3.10
   4  -9   0   -1.20    3.70
  -4  -9   0    4.50    2.80
   4   9   0    2.70    3.30
   4   9   0    2.70    2.70
  -4   9   0    1.40    2.60
   4   9   0   -1.10    1.30
   5  -9   0    2.40    3.30
   5  -9   0   -1.80    2.80
   5  -9   0   -3.80    3.10
   5   9   0   -0.20    2.60
  -5   9   0    0.30    2.80
   5   9   0   -0.10    3.20
   6  -9   0   -2.50    3.80
   6  -9   0   -3.00    4.60
   6  -9   0   -2.00    3.10
   6   9   0   -0.60    2.40
   6   9   0    1.90    3.10
   7  -9   0    2.60    3.30
   7  -9   0   -0.10    4.70
   7  -9   0   -9.10    4.20
   7   9   0   -3.90    2.60
   7   9   0   -2.80    3.80
   0 -10   0   21.70    4.10
   0 -10   0   11.50    4.20
   0  10   0    9.00    2.40
   0  10   0   10.00    3.90
   1 -10   0    5.40    2.90
  -1 -10   0    8.80    2.90
  -1 -10   0   12.70    4.20
   1 -10   0    6.50    3.30
   1 -10   0    6.10    3.50
   1  10   0    0.50    1.80
  -1  10   0    4.40    1.70
   1  10   0   -3.20    2.70
  -1  10   0    3.00    3.30
   2 -10   0    7.80    3.60
  -2 -10   0    6.20    2.60
  -2 -10   0    2.30    3.00
   2 -10   0    5.30    3.10
   2 -10   0    9.40    3.40
  -2  10   0    0.20    3.00
   2  10   0    2.60    2.60
   2  10   0    1.10    2.30
  -2  10   0    4.90    1.10
   3 -10   0    7.60    4.00
   3 -10   0   12.80    4.30
   3 -10   0    8.30    4.00
  -3 -10   0    4.10    3.00
  -3  10   0   10.90    3.90
   3  10   0    3.60    4.50
   3  10   0    9.30    3.70
   3  10   0    9.10    2.10
   4 -10   0   18.40    4.90
   4 -10   0   14.50    4.70
  -4 -10   0   10.00    3.50
   4 -10   0   13.20    5.00
   4  10   0   13.00    2.30
   4  10   0   12.90    4.00
   4  10   0   13.00    3.90
   5 -10   0   -1.20    4.20
   5 -10   0    2.80    3.80
   5 -10   0    2.80    4.40
   5  10   0   -0.30    3.50
   5  10   0    3.90    3.40
   6 -10   0   -3.60    4.00
   6 -10   0    1.40    3.60
   6 -10   0   -9.20    4.10
   6  10   0    2.30    3.30
   6  10   0    0.80    3.10
   0 -11   0    0.10    3.50
   0 -11   0   -0.70    2.50
   0  11   0   -2.40    3.00
   0  11   0    0.20    1.70
  -1 -11   0   -1.90    3.10
  -1 -11   0   -2.90    2.10
   1 -11   0    2.20    3.40
   1 -11   0   -3.40    2.40
   1 -11   0   -0.30    3.30
  -1  11   0    1.10    1.50
  -1  11   0    2.70    3.60
   1  11   0   -0.80    2.40
   1  11   0    2.30    3.40
  -2 -11   0   26.80    5.40
   2 -11   0   27.40    5.70
   2 -11   0   29.20    5.60
  -2 -11   0   33.80    4.90
   2 -11   0   27.40    5.10
  -2  11   0   31.70    5.30
   2  11   0   21.10    4.30
   2  11   0   30.50    5.80
   3 -11   0    0.30    3.60
   3 -11   0   -3.30    2.80
   3 -11   0   -3.70    2.90
  -3 -11   0   -0.90    2.80
   3  11   0   -1.40    2.50
   3  11   0   -0.40    3.30
  -3  11   0   -3.00    2.80
   4 -11   0   -4.30    3.40
   4 -11   0   -0.10    3.90
   4 -11   0   -0.20    3.80
   4  11   0   -1.80    3.00
   4  11   0    4.50    3.60
  -4  11   0    8.50    3.90
   5 -11   0   -2.40    4.40
   5 -11   0    1.10    3.60
   5 -11   0    4.30    3.80
   5  11   0   -1.40    3.20
   5  11   0   -0.10    3.60
   6 -11   0   -1.60    4.70
   6 -11   0   -2.20    5.00
   0 -12   0    0.00    2.90
   0 -12   0    3.30    3.30
   0  12   0   -1.00    1.80
   0  12   0   -2.10    3.20
   1 -12   0    5.10    3.30
  -1 -12   0    4.30    3.50
   1 -12   0   -3.20    3.50
  -1 -12   0    0.30    2.50
   1  12   0    0.20    2.40
   1  12   0   -4.60    3.20
  -1  12   0    0.80    2.80
  -2 -12   0    8.50    4.30
   2 -12   0    0.20    3.00
  -2 -12   0    1.50    2.50
   2 -12   0    9.40    4.20
   2 -12   0    0.80    2.90
   2  12   0    9.00    4.50
  -2  12   0    6.10    4.10
   2  12   0    3.40    3.40
   3 -12   0   11.80    4.30
  -3 -12   0    6.10    4.10
   3 -12   0    5.20    3.90
   3 -12   0    2.10    4.10
   3  12   0   11.30    4.50
  -3  12   0   14.20    4.70
   3  12   0    6.60    3.60
   4 -12   0   -2.50    3.50
   4 -12   0    1.20    4.40
   4 -12   0    5.70    4.30
   4  12   0   -2.90    3.10
   4  12   0    4.70    3.90
  -4  12   0   -0.90    3.60
   5 -12   0   -4.20    4.50
   5 -12   0    1.30    4.00
   5 -12   0    0.30    4.90
   5  12   0    8.40    4.60
   5  12   0   -1.40    3.40
   0 -13   0    0.10    4.10
   0 -13   0   -3.30    3.40
   0  13   0    1.20    4.10
   1 -13   0    7.70    4.90
   1 -13   0   -0.20    3.30
  -1 -13   0   -1.40    2.60
  -1 -13   0    2.30    4.00
  -1  13   0    7.10    4.70
   1  13   0    0.50    2.10
   1  13   0   -1.30    3.10
  -2 -13   0    4.10    2.90
   2 -13   0   -3.30    3.00
   2 -13   0   -1.30    3.80
   2 -13   0    1.20    3.70
  -2 -13   0   -4.70    2.20
   2  13   0    1.20    3.00
  -2  13   0   -3.70    3.90
   2  13   0   -2.50    2.20
   3 -13   0   -0.10    2.90
   3 -13   0   -1.10    3.20
   3 -13   0   -1.30    3.70
  -3  13   0    0.10    3.40
   3  13   0   -2.30    3.70
   3  13   0    3.60    3.50
   4 -13   0    4.10    4.70
   4 -13   0    0.80    4.20
   0 -14   0   -1.00    4.70
   0 -14   0   -3.90    3.00
   0  14   0   -3.60    4.20
  -1 -14   0    2.00    3.70
   1 -14   0   -3.70    3.30
   1 -14   0    7.00    5.50
  -1 -14   0    2.20    3.70
  -1  14   0    3.80    4.90
   1  14   0    6.20    5.10
  -2 -14   0   -2.30    4.40
   2 -14   0   -6.80    4.10
   2 -14   0    0.30    4.50
  -2 -14   0    2.50    2.90
   2  14   0    3.80    4.80
  -2  14   0   -1.60    4.20
   9   0  -1    0.40    2.70
   9   0  -1    0.00    4.00
   9   0  -1   -1.90    2.30
   9   0  -1    5.00    3.70
   8   0  -1   -1.30    3.00
   8   0  -1    1.40    3.00
   7   0  -1    0.40    2.50
   7   0  -1    0.80    2.80
   6   0  -1    9.40    0.80
   6   0  -1   10.60    1.00
   6   0  -1   11.20    3.20
   6   0  -1   10.20    3.90
   5   0  -1   21.80    1.20
   5   0  -1   24.10    1.50
   5   0  -1   17.00    3.30
   5   0  -1   16.40    3.60
   4   0  -1  236.88    8.40
   4   0  -1  238.68   12.00
   4   0  -1  241.98   11.70
   4   0  -1  221.28    8.20
   3   0  -1    2.50    0.50
   3   0  -1    1.60    0.30
   1   0  -1   24.30    1.10
   0   0  -1   -1.00    0.10
   0   0  -1   -1.00    0.10
   0   0  -1   -1.00    0.10
   0   0   1   -0.50    0.20
   0   0   1   -1.10    0.10
   0   0   1   -1.20    0.10
   0   0   1   -1.20    0.10
   0   0  -1   -1.00    0.10
   0   0  -1   -1.10    0.10
   0   0   1   -1.00    0.10
   1   0   1   28.50    1.50
   1   0   1   28.30    2.00
  -1   0  -1   27.30    1.50
   1   0   1   25.00    2.00
  -1   0  -1   25.40    2.00
   2   0   1 7043.40  257.87
   2   0   1 6623.64  233.38
  -2   0  -1 6902.21  233.78
   2   0   1 6863.91  240.48
  -2   0  -1 7183.18  257.87
  -3   0  -1   -0.40    0.40
  -3   0  -1    0.90    0.90
   3   0   1    1.90    1.40
   3   0   1    0.40    0.70
   3   0   1    1.00    1.70
  -3   0  -1    2.30    0.80
  -4   0  -1  241.38    8.90
   4   0   1  229.28    9.00
   4   0   1  226.48   12.10
  -4   0  -1  226.98    8.60
   4   0   1  240.88   12.10
   5   0   1   17.80    3.40
   5   0   1   21.90    2.30
   5   0   1   23.50    4.40
   5   0   1   23.30    2.00
  -5   0  -1   20.60    1.40
  -5   0  -1   20.60    1.50
   6   0   1    4.70    2.70
   6   0   1    6.10    2.80
   6   0   1   10.60    1.90
   6   0   1   10.00    1.50
   7   0   1    0.30    1.30
   7   0   1    1.70    2.60
   7   0   1   -3.20    2.90
   8   0   1    0.00    2.60
   8   0   1    0.10    1.20
   8   0   1   -1.20    2.50
   9   0   1   -1.20    3.90
   9   0   1    0.40    2.90
   9  -1  -1    7.40    4.30
   9  -1  -1   -3.00    2.90
   9  -1  -1    2.00    2.80
   9   1  -1    3.00    4.20
   9   1  -1   -1.60    3.20
   8  -1  -1    0.70    2.40
   8  -1  -1    4.90    3.70
   8  -1  -1    2.10    3.60
   8   1  -1    3.70    2.40
   8   1  -1    1.50    3.90
   8   1  -1   -0.30    2.50
   7  -1  -1    3.10    2.80
   7  -1  -1    2.90    2.70
   7  -1  -1    1.50    0.60
   7  -1  -1    1.40    3.10
   7   1  -1    1.40    2.60
   7   1  -1    0.10    1.80
   7   1  -1    3.30    3.20
   6  -1  -1   32.70    2.20
   6  -1  -1   29.80    1.80
   6  -1  -1   25.20    4.50
   6  -1  -1   27.60    4.30
   6   1  -1   31.90    1.50
   6   1  -1   25.90    1.30
   6   1  -1   31.50    5.00
   6   1  -1   24.80    4.60
   5  -1  -1   34.70    4.80
   5  -1  -1   39.50    2.40
   5  -1  -1   28.60    4.00
   5  -1  -1   31.10    1.90
   5   1  -1   30.90    4.50
   5   1  -1   33.10    1.70
   4  -1  -1  216.98   11.40
   4  -1  -1  241.18   11.70
   4  -1  -1  244.08    9.00
   4  -1  -1  239.98    8.70
   4   1  -1  257.27   12.60
   4   1  -1  226.68    8.50
   3  -1  -1   31.30    3.20
   3  -1  -1   30.10    1.70
   3  -1  -1   31.70    1.90
   3  -1  -1   36.50    3.00
   3   1  -1   31.10    1.60
  -3   1   1   29.10    1.40
   3   1  -1   29.00    1.50
  -2  -1   1 9932.61  320.07
   2  -1  -1 9752.22  329.77
  -2  -1   1 8861.71  319.87
   2  -1  -1 9567.74  314.87
   2  -1  -1 9999.00  321.97
   2  -1  -1 9681.33  321.17
  -2   1   1 9866.21  321.67
   2   1  -1 9282.77  294.67
   2   1  -1 9744.03  321.27
   2   1  -1 9425.46  321.17
  -2   1   1 8657.83  321.67
   1  -1  -1   14.20    1.50
   1  -1  -1   14.30    1.10
   1  -1  -1   15.50    1.30
  -1  -1   1   13.20    0.90
  -1  -1   1   12.40    1.10
   1  -1  -1   13.60    1.00
  -1   1   1   13.70    1.10
   1   1  -1   12.10    0.90
  -1   1   1   13.50    1.30
   1   1  -1   13.60    1.10
   1   1  -1   12.20    1.00
  -1   1   1   15.10    1.50
   0  -1   1 1153.68   42.80
   0  -1   1 1398.06   44.00
   0  -1  -1 1194.38   44.00
   0   1   1 1423.96   43.30
   1  -1   1   14.00    1.40
  -1  -1  -1   13.80    1.20
   1  -1   1   13.50    1.50
   1  -1   1   12.50    1.40
   1  -1   1   13.30    1.10
  -1  -1  -1   10.10    1.40
   1  -1   1   10.40    1.10
  -1  -1  -1   12.50    1.20
   1   1   1   14.10    1.50
  -1   1  -1   18.20    1.40
  -1   1  -1   13.40    1.20
  -1   1  -1   13.70    1.60
   1   1   1   12.80    1.10
   1   1   1   13.30    1.20
  -1   1  -1   14.20    1.40
   2  -1   1 9670.43  336.17
  -2  -1  -1 9850.31  328.57
   2  -1   1 9417.16  327.37
   2  -1   1 9740.62  327.47
  -2  -1  -1 9949.00  360.76
   2  -1   1 9778.02  362.76
   2   1   1 9545.64  360.76
  -2   1  -1 9899.11  336.17
  -2   1  -1 9825.72  362.36
  -2   1  -1 9612.24  327.87
   2   1   1 9687.73  328.97
   2   1   1 9403.46  327.97
   3  -1   1   26.00    3.50
  -3  -1  -1   34.20    2.10
   3  -1   1   33.90    2.60
   3  -1   1   30.20    3.00
   3  -1   1   31.00    2.10
   3   1   1   28.00    2.00
   3   1   1   31.00    3.50
   3   1   1   29.80    2.30
  -3   1  -1   36.20    3.10
   4  -1   1  242.38   12.20
  -4  -1  -1  236.68    8.90
  -4  -1  -1  251.47    9.10
   4  -1   1  241.58    9.40
   4  -1   1  252.97   12.20
   4  -1   1  247.28    9.90
   4   1   1  231.18    9.30
   4   1   1  245.58   12.70
  -4   1  -1  250.17    9.50
  -4   1  -1  220.98    9.10
   5  -1   1   38.20    3.10
  -5  -1  -1   37.50    2.00
   5  -1   1   36.10    2.50
   5  -1   1   31.70    4.80
   5  -1   1   31.20    4.20
  -5  -1  -1   33.90    1.80
  -5   1  -1   37.70    2.20
  -5   1  -1   36.00    2.40
   5   1   1   34.60    2.50
   5   1   1   29.60    4.40
   5   1   1   39.00    5.30
   6  -1   1   30.60    4.60
   6  -1   1   28.30    5.20
   6  -1   1   28.80    2.50
   6  -1   1   32.00    3.10
   6   1   1   32.80    2.50
   6   1   1   29.00    5.00
   6   1   1   28.10    5.20
   7  -1   1    1.30    1.50
   7  -1   1   -6.30    2.90
   7  -1   1    2.10    2.80
   7   1   1   -0.30    2.60
   7   1   1    2.00    1.40
   7   1   1   -2.70    3.10
   8  -1   1    2.80    1.40
   8  -1   1   -1.50    2.40
   8  -1   1    1.40    3.70
   8   1   1    0.60    2.80
   8   1   1    5.10    3.30
   9  -1   1   -0.70    4.00
   9  -1   1   -1.00    2.70
   9  -1   1   -1.10    2.20
   9   1   1   -1.20    3.20
   9   1   1    0.40    2.90
   9  -2  -1    1.30    3.80
   9  -2  -1   -0.80    3.60
   9   2  -1    4.40    3.70
   9   2  -1    5.00    4.00
   8  -2  -1   -0.30    2.60
   8  -2  -1    2.50    3.70
   8  -2  -1    2.80    3.40
   8   2  -1    7.40    3.70
   8   2  -1    5.20    4.50
   8   2  -1    0.10    2.10
   7  -2  -1   10.60    4.30
   7  -2  -1    6.60    2.70
   7  -2  -1   16.40    4.60
   7  -2  -1   11.10    1.70
   7   2  -1    9.50    2.60
   7   2  -1   11.70    4.20
   7   2  -1    8.70    3.60
   6  -2  -1   81.59    7.60
   6  -2  -1   79.69    4.00
   6  -2  -1   86.99    7.80
   6  -2  -1   86.59    4.50
   6  -2  -1   89.99    7.00
   6   2  -1   96.79    5.70
   6   2  -1   88.29    7.80
   6   2  -1   72.29    3.60
   5  -2  -1    0.00    2.10
   5  -2  -1    0.50    1.80
   5  -2  -1    1.20    1.40
   5  -2  -1    0.00    0.70
   5  -2  -1    1.70    1.20
   5   2  -1   -0.10    1.00
   5   2  -1    0.70    2.10
   5   2  -1    1.00    0.80
   5   2  -1    0.60    0.70
   4  -2  -1  170.78    9.30
   4  -2  -1  171.28    9.30
   4  -2  -1  169.98    8.60
   4  -2  -1  163.08    7.00
   4  -2  -1  168.78    6.70
   4   2  -1  152.98    6.50
  -4   2   1  149.69    6.30
   4   2  -1  166.28    6.50
   4   2  -1  157.18    7.00
   3  -2  -1   93.49    4.30
   3  -2  -1   95.19    5.80
   3  -2  -1   97.79    5.20
  -3  -2   1   91.59    3.80
   3  -2  -1   91.09    5.70
  -3  -2   1   96.79    3.90
   3  -2  -1   95.89    4.60
  -3   2   1  106.69    4.60
   3   2  -1   92.49    4.20
  -3   2   1   97.49    5.60
   3   2  -1   91.19    4.40
   3   2  -1   93.49    4.20
   2  -2  -1 1440.06   49.00
   2  -2  -1 1384.26   48.70
   2  -2  -1 1399.06   53.49
  -2  -2   1 1401.76   45.00
  -2  -2   1 1454.45   48.50
   2  -2  -1 1425.26   50.99
   2  -2  -1 1465.35   49.30
   2   2  -1 1415.26   48.70
  -2   2   1 1434.76   48.90
   2   2  -1 1442.06   48.60
  -2   2   1 1396.76   48.70
   2   2  -1 1406.36   44.90
  -2   2   1 1425.46   49.20
  -2   2   1 1431.06   50.99
  -1  -2   1  879.91   27.70
   1  -2  -1  869.31   30.40
   1  -2  -1  869.01   30.30
  -1  -2   1  878.11   30.10
  -1  -2   1  848.12   30.30
   1  -2  -1  884.81   31.30
   1  -2  -1  864.01   30.20
   1   2  -1  909.81   29.40
   1   2  -1  877.21   27.70
  -1   2   1  859.51   30.30
   1   2  -1  859.91   30.30
  -1   2   1  876.71   30.40
  -1   2   1  855.01   30.20
  -1   2   1  864.81   31.20
   1   2  -1  863.41   30.10
   0  -2   1   49.10    3.00
   0  -2  -1   49.10    2.70
   0  -2  -1   55.89    2.70
   0  -2  -1   47.30    2.80
   0  -2   1   55.59    2.40
   0  -2   1   50.49    2.40
   0  -2   1   52.59    2.70
   0  -2  -1   47.60    2.70
   0  -2   1   54.29    3.00
   0   2   1   55.49    2.90
   0   2   1   49.30    2.70
   0   2   1   46.30    2.70
   0   2  -1   49.20    2.40
   0   2  -1   55.79    3.00
   0   2   1   47.30    2.70
   0   2  -1   52.49    2.70
   0   2  -1   50.49    2.40
   0   2   1   53.29    2.80
   0   2  -1   49.10    2.90
  -1  -2  -1  862.41   29.80
   1  -2   1  880.01   33.10
   1  -2   1  872.91   31.80
   1  -2   1  873.21   27.90
   1  -2   1  886.91   30.20
  -1  -2  -1  883.21   27.10
  -1  -2  -1  817.62   30.30
  -1  -2  -1  858.61   30.30
  -1  -2  -1  868.71   33.80
   1  -2   1  858.21   30.30
   1  -2   1  858.41   30.70
   1   2   1  875.81   27.10
  -1   2  -1  885.51   33.10
   1   2   1  862.71   30.40
   1   2   1  863.61   30.40
  -1   2  -1  895.01   31.80
   1   2   1  914.01   30.00
   1   2   1  877.61   33.90
  -1   2  -1  868.91   30.70
  -1   2  -1  857.71   30.30
   2  -2   1 1436.56   51.29
  -2  -2  -1 1404.16   54.79
   2  -2   1 1444.56   53.79
  -2  -2  -1 1370.96   48.60
  -2  -2  -1 1421.56   48.70
   2  -2   1 1470.45   49.20
   2  -2   1 1411.96   48.70
   2   2   1 1381.56   48.60
   2   2   1 1385.56   48.80
  -2   2  -1 1433.16   49.10
   2   2   1 1432.56   54.99
  -2   2  -1 1405.66   51.19
  -2   2  -1 1412.96   48.70
  -2   2  -1 1414.76   53.69
   2   2   1 1415.76   44.10
   3  -2   1   87.79    4.50
  -3  -2  -1   99.79    4.40
   3  -2   1   95.29    6.00
   3  -2   1   96.79    5.50
  -3  -2  -1   73.39    4.10
   3  -2   1   86.09    4.80
  -3   2  -1   91.19    5.30
   3   2   1   95.09    3.90
   3   2   1  100.29    4.70
   3   2   1   92.49    4.40
   3   2   1   95.49    6.50
  -3   2  -1   99.69    4.50
  -3   2  -1   97.79    6.10
   4  -2   1  157.18    9.40
  -4  -2  -1  136.39    6.30
   4  -2   1  159.48    8.70
  -4  -2  -1  162.08    6.60
   4  -2   1  163.88    7.50
   4  -2   1  165.78    7.00
   4   2   1  160.68    6.80
   4   2   1  170.58    7.20
   4   2   1  159.68    9.90
   5  -2   1    2.50    1.10
   5  -2   1    4.00    2.70
  -5  -2  -1    0.70    0.70
  -5  -2  -1    0.10    0.70
   5  -2   1   -0.20    1.30
   5  -2   1    1.20    1.50
   5   2   1   -0.70    2.30
   5   2   1    0.50    0.90
  -5   2  -1    1.10    0.90
   6  -2   1   86.59    4.70
   6  -2   1   86.29    8.30
   6  -2   1   93.39    7.20
   6  -2   1   88.89    5.40
  -6   2  -1   84.49    4.10
   6   2   1   82.49    7.70
  -6   2  -1   79.89    3.90
   6   2   1   82.59    4.50
   6   2   1  100.79    5.30
   7  -2   1   14.60    4.60
   7  -2   1    8.60    3.40
   7  -2   1    8.60    2.10
   7   2   1   19.10    4.70
   7   2   1    6.70    4.20
   7   2   1   12.70    2.50
   8  -2   1    2.20    3.80
   8  -2   1    0.30    1.50
   8  -2   1   -0.40    2.80
   8  -2   1    3.50    3.20
   8   2   1    0.70    3.00
   8   2   1    1.90    3.20
   9  -2   1   -1.60    3.40
   9  -2   1    4.60    3.20
   9   2   1    4.00    4.40
   9   2   1   -1.00    3.00
   9  -3  -1    0.00    4.10
   9  -3  -1    1.10    4.20
   9   3  -1    4.00    4.00
   9   3  -1    1.70    3.90
   8  -3  -1   -0.20    3.50
   8  -3  -1    1.70    2.20
   8  -3  -1    4.00    3.00
   8   3  -1    1.50    2.00
   8   3  -1    3.90    3.50
   8   3  -1    7.30    4.50
   7  -3  -1    9.30    2.10
   7  -3  -1    5.50    2.50
   7  -3  -1    3.80    3.60
   7  -3  -1    0.80    3.30
   7   3  -1    7.60    2.30
   7   3  -1    5.00    3.70
   6  -3  -1   10.30    4.00
   6  -3  -1    7.70    1.50
   6  -3  -1    6.00    2.00
   6  -3  -1   10.80    2.60
   6  -3  -1   13.00    3.90
   6   3  -1    8.50    1.50
  -6   3   1    7.10    0.90
   6   3  -1    8.20    1.60
  -6   3   1    7.60    0.80
   6   3  -1    8.80    2.20
   6   3  -1    8.70    3.10
   5  -3  -1   28.60    2.40
   5  -3  -1   32.20    3.00
   5  -3  -1   22.40    3.10
   5  -3  -1   21.80    4.10
   5  -3  -1   23.00    4.40
   5   3  -1   27.50    2.30
   5   3  -1   22.10    2.30
  -5   3   1   30.50    2.30
   5   3  -1   21.00    3.90
   5   3  -1   29.20    2.80
   4  -3  -1   35.80    2.70
   4  -3  -1   35.00    3.10
   4  -3  -1   26.80    4.30
  -4  -3   1   34.70    2.10
   4  -3  -1   30.60    4.20
   4  -3  -1   31.70    3.10
  -4  -3   1   32.00    2.10
  -4   3   1   32.50    3.60
  -4   3   1   32.60    2.80
   4   3  -1   36.40    2.80
   4   3  -1   30.20    2.50
   4   3  -1   25.00    3.80
   4   3  -1   36.30    2.60
  -3  -3   1  249.78    9.40
   3  -3  -1  231.88   11.30
   3  -3  -1  240.68   10.20
   3  -3  -1  249.38   11.60
   3  -3  -1  237.28   10.40
   3  -3  -1  242.08    9.80
   3   3  -1  241.38    9.70
   3   3  -1  262.27    9.20
  -3   3   1  258.87   10.20
  -3   3   1  249.08    9.90
  -3   3   1  243.58   11.30
   3   3  -1  238.48    9.80
  -2  -3   1   92.39    4.40
   2  -3  -1  106.19    5.50
   2  -3  -1   89.79    5.30
  -2  -3   1   82.09    4.50
  -2  -3   1   96.09    4.10
   2  -3  -1  101.49    5.00
   2  -3  -1   87.09    4.50
   2  -3  -1   89.19    3.80
  -2   3   1   97.09    5.30
   2   3  -1   85.49    4.00
  -2   3   1   85.99    5.30
   2   3  -1   93.79    4.50
   2   3  -1   90.39    4.60
  -2   3   1  106.59    4.80
   2   3  -1   93.89    4.40
   1  -3  -1   29.90    2.70
   1  -3  -1   29.30    2.20
   1  -3  -1   27.50    2.70
   1  -3  -1   24.60    2.40
  -1  -3   1   28.10    2.10
  -1  -3   1   25.10    2.30
  -1  -3   1   23.90    1.70
  -1  -3   1   27.40    1.80
  -1   3   1   27.90    2.30
  -1   3   1   19.60    1.20
   1   3  -1   27.70    2.20
   1   3  -1   20.80    2.10
  -1   3   1   29.20    2.60
   1   3  -1   25.80    1.80
   1   3  -1   23.60    1.80
  -1   3   1   30.00    2.40
  -1   3   1   28.30    2.60
   0  -3  -1  138.19    6.50
   0  -3  -1  146.29    6.20
   0  -3   1  148.89    5.90
   0  -3  -1  144.69    6.30
   0  -3   1  149.88    5.60
   0  -3   1  141.49    6.70
   0  -3   1  150.38    6.30
   0  -3  -1  138.39    6.50
   0  -3   1  142.99    6.60
   0   3  -1  142.79    5.90
   0   3  -1  140.09    6.20
   0   3  -1  139.69    6.80
   0   3   1  146.89    6.30
   0   3   1  132.09    6.30
   0   3   1  152.08    6.60
   0   3   1  145.79    6.50
   0   3  -1  139.39    6.50
   0   3   1  145.39    6.50
   0   3  -1  153.88    5.60
  -1  -3  -1   27.00    1.50
   1  -3   1   26.90    2.50
  -1  -3  -1   30.10    2.40
   1  -3   1   25.10    2.00
  -1  -3  -1   26.00    2.20
   1  -3   1   24.40    2.30
   1  -3   1   28.20    2.10
  -1  -3  -1   28.30    2.30
   1  -3   1   33.10    3.40
   1   3   1   24.50    1.50
   1   3   1   30.70    2.80
   1   3   1   29.70    2.40
  -1   3  -1   29.70    2.40
   1   3   1   27.60    2.30
  -1   3  -1   27.10    2.90
  -1   3  -1   28.50    2.40
  -1   3  -1   27.20    2.20
   1   3   1   30.00    2.40
  -1   3  -1   25.50    2.50
   2  -3   1   87.29    4.40
   2  -3   1   91.39    5.10
  -2  -3  -1   88.89    4.60
   2  -3   1   92.39    4.60
  -2  -3  -1   86.19    4.50
   2  -3   1   92.99    4.60
   2  -3   1   90.89    5.80
  -2  -3  -1   88.19    3.40
   2  -3   1   95.69    5.50
  -2   3  -1   94.79    5.00
   2   3   1   84.59    5.80
   2   3   1   89.89    3.30
   2   3   1   86.79    4.60
   2   3   1   85.49    4.60
  -2   3  -1   90.49    5.40
  -2   3  -1   87.79    4.40
  -2   3  -1   87.59    4.60
   2   3   1   88.09    4.60
  -3  -3  -1  248.38    9.80
  -3  -3  -1  252.17    9.90
   3  -3   1  230.18   11.20
   3  -3   1  245.18   10.90
   3  -3   1  242.98   10.50
   3  -3   1  234.78    9.90
   3  -3   1  239.08   11.70
   3   3   1  241.88   10.10
  -3   3  -1  243.98   10.40
  -3   3  -1  265.57   11.90
  -3   3  -1  247.68   10.80
   3   3   1  233.08    9.90
   3   3   1  253.37    8.50
  -3   3  -1  232.58    9.90
   3   3   1  249.18   12.60
   4  -3   1   45.80    5.10
   4  -3   1   35.20    3.50
   4  -3   1   27.90    2.60
   4  -3   1   32.20    4.20
  -4  -3  -1   35.80    2.70
   4  -3   1   33.00    3.30
  -4   3  -1   30.00    2.70
   4   3   1   27.30    2.70
   4   3   1   31.00    3.00
   4   3   1   34.40    2.30
   4   3   1   28.60    4.50
   5  -3   1   25.40    3.40
   5  -3   1   26.40    4.70
  -5  -3  -1   26.70    2.20
   5  -3   1   32.10    3.40
   5  -3   1   31.00    2.80
   5  -3   1   27.90    4.40
  -5  -3  -1   29.30    2.30
   5   3   1   28.00    2.50
   5   3   1   19.10    4.00
   5   3   1   27.00    2.80
   5   3   1   26.10    2.60
   6  -3   1   12.20    4.20
   6  -3   1    9.20    1.80
   6  -3   1    8.70    3.80
  -6  -3  -1    7.80    1.10
  -6  -3  -1   10.80    1.10
   6  -3   1    6.60    2.50
   6  -3   1    4.90    1.90
  -6   3  -1    8.90    1.60
   6   3   1    6.30    3.40
   6   3   1    9.10    1.80
   6   3   1    6.40    1.80
   7  -3   1    5.70    2.80
   7  -3   1    2.80    3.70
   7  -3   1    3.00    3.70
   7  -3   1    8.00    2.40
   7   3   1    3.20    1.80
   7   3   1    4.10    3.60
   8  -3   1    1.30    3.00
   8  -3   1    1.30    2.30
   8  -3   1   -0.40    1.70
   8  -3   1   11.80    4.90
   8   3   1    3.30    3.70
   8   3   1    2.60    4.20
   9  -3   1    8.90    4.80
   9  -3   1   -0.30    3.00
   9   3   1    1.00    3.40
   9   3   1   -2.40    4.20
   8  -4  -1    3.10    3.00
   8  -4  -1   -2.80    2.50
   8  -4  -1    4.30    1.90
   8   4  -1    8.40    4.20
   7  -4  -1    4.20    2.00
   7  -4  -1   12.00    4.50
   7  -4  -1    3.10    2.20
   7  -4  -1    9.90    4.60
   7   4  -1    6.40    2.10
   7   4  -1    3.60    3.50
   7   4  -1    2.70    1.30
   6  -4  -1    7.50    3.60
   6  -4  -1    4.60    2.00
   6  -4  -1    2.60    1.70
   6  -4  -1   10.70    4.30
  -6   4   1    7.40    1.60
   6   4  -1    7.10    1.80
   6   4  -1    3.50    1.50
   6   4  -1   -2.90    2.40
   6   4  -1    8.60    2.00
  -5  -4   1   27.40    2.00
   5  -4  -1   28.90    3.10
   5  -4  -1   31.00    3.30
   5  -4  -1   31.00    2.80
  -5  -4   1   22.80    1.90
   5  -4  -1   19.00    4.40
   5  -4  -1   24.40    4.40
   5   4  -1   22.30    2.70
   5   4  -1   25.80    2.70
   5   4  -1   22.70    2.60
   5   4  -1   22.70    4.60
   4  -4  -1   61.89    5.90
   4  -4  -1   56.49    3.70
   4  -4  -1   56.99    3.80
  -4  -4   1   63.09    3.50
   4  -4  -1   58.99    5.60
   4  -4  -1   61.69    4.50
  -4   4   1   55.09    3.90
  -4   4   1   61.79    4.30
   4   4  -1   66.59    4.00
   4   4  -1   55.29    5.60
   4   4  -1   58.29    3.90
   4   4  -1   55.49    3.50
  -3  -4   1  141.99    6.70
   3  -4  -1  159.38    8.60
   3  -4  -1  146.29    8.30
  -3  -4   1  149.19    6.70
   3  -4  -1  153.58    7.00
  -3  -4   1  153.18    6.30
   3  -4  -1  144.49    7.50
   3  -4  -1  156.78    6.40
  -3   4   1  150.08    7.30
   3   4  -1  167.58    7.10
   3   4  -1  143.39    6.10
  -3   4   1  147.39    7.00
  -3   4   1  136.19    7.90
   3   4  -1  142.39    7.00
   3   4  -1  146.59    6.90
   2  -4  -1   39.00    3.50
   2  -4  -1   34.70    3.70
   2  -4  -1   39.30    3.40
  -2  -4   1   33.70    2.70
   2  -4  -1   33.40    2.80
  -2  -4   1   35.70    2.40
  -2  -4   1   34.00    3.00
  -2   4   1   36.50    3.30
   2   4  -1   29.70    2.80
   2   4  -1   36.80    2.60
  -2   4   1   40.80    3.20
   2   4  -1   38.00    2.40
  -2   4   1   34.50    3.00
   2   4  -1   34.60    2.90
  -2   4   1   39.20    3.50
  -1  -4   1  331.17   12.20
   1  -4  -1  329.07   13.30
  -1  -4   1  327.47   12.90
   1  -4  -1  335.97   13.70
  -1  -4   1  334.67   11.60
   1  -4  -1  317.37   13.30
  -1  -4   1  320.27   13.20
   1  -4  -1  325.07   13.00
  -1   4   1  334.37   13.70
  -1   4   1  342.97   13.40
   1   4  -1  338.77   13.80
   1   4  -1  332.77   12.30
  -1   4   1  325.47   13.10
  -1   4   1  321.97   12.80
  -1   4   1  329.37   13.10
   1   4  -1  317.07   13.20
   1   4  -1  325.57   11.50
   1   4  -1  332.37   12.90
   0  -4   1  145.19    7.10
   0  -4  -1  143.29    6.70
   0  -4   1  141.69    6.60
   0  -4  -1  135.29    6.90
   0  -4   1  145.09    7.20
   0  -4  -1  138.79    6.90
   0  -4   1  145.39    5.90
   0  -4  -1  139.79    5.60
   0  -4  -1  140.59    6.60
   0  -4   1  146.19    6.30
   0   4  -1  146.39    6.30
   0   4  -1  141.99    6.70
   0   4   1  142.29    6.80
   0   4   1  142.99    7.00
   0   4   1  148.19    6.90
   0   4  -1  145.09    5.90
   0   4  -1  151.78    7.10
   0   4  -1  141.59    7.10
   0   4   1  133.79    6.80
   1  -4   1  329.77   14.00
  -1  -4  -1  333.17   12.80
  -1  -4  -1  320.77   12.90
  -1  -4  -1  330.67   11.10
   1  -4   1  335.27   13.00
   1  -4   1  321.57   13.50
  -1  -4  -1  317.17   13.10
   1  -4   1  327.07   13.00
   1  -4   1  325.67   11.90
  -1   4  -1  330.97   13.40
  -1   4  -1  337.47   13.60
   1   4   1  322.57   11.10
   1   4   1  332.77   14.50
   1   4   1  323.17   13.10
   1   4   1  334.27   13.30
  -1   4  -1  314.77   13.90
   1   4   1  331.37   12.80
  -1   4  -1  330.17   13.10
  -1   4  -1  336.67   13.00
  -2  -4  -1   29.00    2.70
   2  -4   1   29.80    3.90
   2  -4   1   38.80    3.00
  -2  -4  -1   33.50    1.90
   2  -4   1   33.10    3.60
  -2  -4  -1   39.20    3.10
   2  -4   1   34.00    3.40
   2  -4   1   33.80    2.60
   2   4   1   31.90    2.90
   2   4   1   34.20    3.10
  -2   4  -1   35.70    2.40
   2   4   1   33.30    3.80
  -2   4  -1   32.20    3.00
  -2   4  -1   38.90    3.40
  -2   4  -1   37.00    3.70
   2   4   1   36.90    1.90
   2   4   1   33.70    2.90
   3  -4   1  159.08    9.10
   3  -4   1  157.18    8.50
  -3  -4  -1  157.58    7.20
   3  -4   1  148.99    7.30
   3  -4   1  151.68    7.80
   3  -4   1  153.58    7.30
  -3  -4  -1  155.58    7.10
   3   4   1  155.28    7.40
   3   4   1  153.68    7.50
  -3   4  -1  149.49    8.50
  -3   4  -1  162.28    7.90
  -3   4  -1  150.38    7.30
   3   4   1  155.28    5.70
  -3   4  -1  140.69    7.00
   3   4   1  155.38    7.50
   3   4   1  146.69    9.10
   4  -4   1   55.39    4.30
   4  -4   1   59.79    5.40
   4  -4   1   51.99    5.30
  -4  -4  -1   57.39    3.70
  -4  -4  -1   53.89    3.80
   4  -4   1   63.69    4.10
   4  -4   1   59.09    4.70
   4   4   1   55.89    4.00
   4   4   1   57.19    3.00
  -4   4  -1   63.89    4.30
   4   4   1   52.99    5.70
   4   4   1   61.09    4.30
   5  -4   1   23.60    3.20
   5  -4   1   36.80    5.40
   5  -4   1   16.00    3.70
   5  -4   1   27.60    2.90
   5  -4   1   27.90    3.50
   5   4   1   28.30    3.00
   5   4   1   19.40    4.00
  -5   4  -1   31.70    3.10
   5   4   1   26.70    2.30
   5   4   1   26.20    3.20
   6  -4   1    4.50    3.50
  -6  -4  -1    6.10    1.30
   6  -4   1   11.00    4.20
   6  -4   1    6.70    2.40
   6  -4   1    7.60    2.40
   6   4   1    2.20    3.20
   6   4   1    8.60    2.10
   6   4   1    6.20    1.60
   7  -4   1    3.50    3.70
   7  -4   1    3.80    2.40
   7  -4   1    6.20    4.30
   7  -4   1    3.40    2.50
   7   4   1    5.30    1.90
   7   4   1    0.60    3.40
   8  -4   1    1.80    4.10
   8  -4   1    8.20    2.70
   8  -4   1    6.40    4.60
   8   4   1    7.20    4.50
   8  -5  -1   -0.90    3.60
   8  -5  -1   -0.50    1.80
   8  -5  -1    1.00    4.60
   8   5  -1    2.90    3.80
   7  -5  -1   -2.60    1.60
   7  -5  -1    0.50    3.60
   7  -5  -1   -0.10    2.70
   7   5  -1   -2.00    1.40
   7   5  -1    2.20    2.90
   7   5  -1    0.70    1.40
   6  -5  -1   -1.50    3.20
   6  -5  -1    2.70    2.10
   6  -5  -1    1.00    1.50
   6  -5  -1    2.60    3.10
   6   5  -1    1.50    1.40
   6   5  -1    2.00    1.70
   6   5  -1    2.60    3.40
   5  -5  -1   14.40    4.00
   5  -5  -1   20.90    2.40
  -5  -5   1   11.30    1.80
   5  -5  -1   19.20    4.60
   5  -5  -1   16.60    2.60
   5  -5  -1   18.80    3.20
  -5   5   1   22.20    2.90
   5   5  -1   17.30    2.60
   5   5  -1   17.90    2.30
   5   5  -1   16.50    2.60
   5   5  -1   12.50    3.40
   4  -5  -1    5.00    1.00
   4  -5  -1    8.70    1.90
  -4  -5   1    6.30    1.70
   4  -5  -1    6.50    2.20
   4  -5  -1    6.90    2.80
   4  -5  -1    5.50    2.50
   4   5  -1    8.90    2.00
   4   5  -1    6.00    1.90
   4   5  -1    6.40    1.90
  -4   5   1    3.50    1.80
   4   5  -1    2.40    2.30
   4   5  -1    8.70    1.50
   3  -5  -1   41.80    3.50
  -3  -5   1   39.00    2.70
   3  -5  -1   43.40    4.80
  -3  -5   1   37.60    3.40
   3  -5  -1   47.70    4.90
  -3  -5   1   36.50    3.20
   3  -5  -1   37.20    3.90
   3   5  -1   35.40    3.40
  -3   5   1   40.40    4.20
   3   5  -1   36.00    3.10
   3   5  -1   33.60    3.40
   3   5  -1   40.70    2.80
  -3   5   1   43.70    3.70
   2  -5  -1   14.60    2.80
  -2  -5   1   13.30    2.40
   2  -5  -1   15.50    3.00
   2  -5  -1   18.70    2.50
  -2  -5   1   12.40    1.70
   2  -5  -1   16.90    2.80
  -2  -5   1   16.20    2.30
  -2   5   1   18.30    2.70
  -2   5   1   16.50    2.60
   2   5  -1   16.50    1.80
  -2   5   1   17.40    2.90
   2   5  -1   11.40    2.20
  -2   5   1   15.30    2.70
   2   5  -1   15.40    2.20
   2   5  -1   18.40    2.60
   1  -5  -1  191.08    8.80
   1  -5  -1  185.58    9.10
   1  -5  -1  192.78    9.10
   1  -5  -1  178.78    7.60
  -1  -5   1  184.38    7.50
  -1  -5   1  194.78    8.10
  -1  -5   1  186.58    9.10
   1  -5  -1  204.48    9.40
  -1  -5   1  194.88    8.70
   1   5  -1  189.28    8.80
   1   5  -1  188.58    9.40
  -1   5   1  194.98    9.40
   1   5  -1  195.78    9.10
  -1   5   1  197.18    9.00
   1   5  -1  189.08    7.50
   1   5  -1  191.98    8.10
  -1   5   1  192.88    9.00
  -1   5   1  179.48    8.90
  -1   5   1  183.38    8.00
   0  -5  -1    0.10    1.00
   0  -5  -1   -1.20    1.30
   0  -5   1    1.70    1.30
   0  -5   1    0.20    1.30
   0  -5   1    0.30    0.90
   0  -5  -1    0.10    1.50
   0  -5  -1   -0.70    0.70
   0  -5   1    0.40    1.30
   0  -5   1    0.60    1.10
   0   5  -1   -0.40    1.50
   0   5   1    0.20    1.00
   0   5   1    0.00    1.10
   0   5  -1    1.20    1.50
   0   5  -1    0.00    1.00
   0   5  -1    1.40    1.10
   0   5   1    0.50    1.40
   0   5   1   -1.00    0.70
   0   5  -1    1.30    1.10
   0   5   1   -0.80    1.30
  -1  -5  -1  192.78    9.10
  -1  -5  -1  197.98    7.20
  -1  -5  -1  193.68    8.70
   1  -5   1  206.68   10.00
  -1  -5  -1  189.58    8.60
   1  -5   1  199.88    9.60
   1  -5   1  186.78    8.80
   1  -5   1  182.88    7.80
   1  -5   1  192.88    8.80
   1   5   1  194.78    9.20
   1   5   1  187.78    9.00
  -1   5  -1  183.88    9.20
  -1   5  -1  193.68    8.80
  -1   5  -1  197.88    9.80
  -1   5  -1  185.88    8.90
   1   5   1  185.98    9.20
   1   5   1  191.08    8.60
   1   5   1  186.88    9.70
   2  -5   1   12.30    3.20
   2  -5   1   17.30    3.00
   2  -5   1   16.10    2.20
  -2  -5  -1   14.80    1.50
   2  -5   1   12.60    2.70
  -2  -5  -1   14.50    2.30
   2  -5   1   15.90    2.40
  -2  -5  -1   13.10    2.40
  -2   5  -1   15.90    2.90
  -2   5  -1   15.60    1.80
   2   5   1   18.30    2.60
  -2   5  -1   14.20    2.70
   2   5   1   14.30    2.50
   2   5   1   13.30    2.70
   2   5   1   16.10    1.50
  -2   5  -1   19.40    2.80
   2   5   1   13.60    2.40
  -2   5  -1   17.60    2.90
   3  -5   1   29.00    3.90
   3  -5   1   37.00    4.90
  -3  -5  -1   42.70    3.70
   3  -5   1   40.30    4.20
   3  -5   1   47.20    3.70
  -3  -5  -1   36.90    2.30
   3   5   1   40.00    2.30
   3   5   1   45.00    5.10
   3   5   1   44.60    3.70
   3   5   1   39.30    3.50
  -3   5  -1   37.50    2.60
   3   5   1   42.00    3.70
  -3   5  -1   40.40    3.70
   4  -5   1    7.90    1.90
  -4  -5  -1    7.20    1.90
   4  -5   1    5.90    3.10
   4  -5   1    6.60    2.40
   4  -5   1    4.10    1.50
   4  -5   1    5.50    2.90
   4   5   1    9.90    2.30
   4   5   1    7.50    1.20
   4   5   1    2.90    2.50
   4   5   1    8.00    1.90
  -4   5  -1    8.40    2.20
   5  -5   1   17.80    2.80
   5  -5   1   13.00    3.00
  -5  -5  -1   23.50    2.70
   5  -5   1   12.80    3.80
   5  -5   1   15.40    3.80
   5  -5   1   17.40    2.70
   5   5   1   24.00    4.70
   5   5   1   15.30    2.60
  -5   5  -1   16.00    2.70
   5   5   1   15.40    2.80
   5   5   1   16.70    1.80
   6  -5   1   -1.00    1.90
   6  -5   1    0.60    2.40
   6  -5   1    3.10    2.80
   6  -5   1   -1.00    1.80
   6   5   1   -1.10    2.20
   6   5   1    2.10    1.20
   6   5   1    4.20    2.10
   7  -5   1   -3.80    2.10
   7  -5   1    0.50    2.80
   7  -5   1    0.90    2.30
   7   5   1    2.40    2.00
   7   5   1   -0.30    3.60
   8  -5   1    0.20    2.20
   8  -5   1    7.40    4.40
   8  -5   1   -2.10    3.40
   8   5   1   -1.80    3.80
   8  -6  -1    1.50    4.60
   8  -6  -1   -0.60    2.30
   8  -6  -1   -0.80    3.80
   8   6  -1   -0.10    3.70
   7  -6  -1   -0.90    3.60
   7  -6  -1    1.00    3.90
   7  -6  -1    0.40    2.20
   7   6  -1   -1.40    2.50
   7   6  -1    0.30    1.70
   6  -6  -1    1.70    2.80
   6  -6  -1    1.10    2.20
   6  -6  -1    3.30    3.60
   6   6  -1    1.80    1.80
   6   6  -1    0.80    1.20
   6   6  -1   -1.70    2.80
   5  -6  -1    6.50    2.70
   5  -6  -1    9.50    2.30
   5  -6  -1    7.30    1.10
   5  -6  -1    9.60    3.20
   5  -6  -1    5.40    3.60
  -5  -6   1   11.10    2.20
  -5   6   1    6.10    2.10
   5   6  -1   11.70    2.40
   5   6  -1    2.90    2.90
   5   6  -1    9.10    2.50
   5   6  -1    8.40    1.80
   4  -6  -1    2.40    1.60
   4  -6  -1    3.10    2.90
  -4  -6   1    5.40    1.90
   4  -6  -1   -1.20    1.80
  -4  -6   1    2.90    1.20
   4  -6  -1    5.10    3.00
   4   6  -1    5.90    2.20
   4   6  -1    3.50    1.40
  -4   6   1    6.70    2.20
   4   6  -1    1.80    1.90
   4   6  -1    1.20    1.90
   4   6  -1    3.80    1.80
  -3  -6   1   93.09    4.80
  -3  -6   1   95.09    6.10
   3  -6  -1   98.79    6.70
   3  -6  -1  101.49    6.00
   3  -6  -1   99.99    7.30
   3  -6  -1   93.69    7.30
  -3   6   1  104.29    6.30
   3   6  -1   90.29    5.50
   3   6  -1  102.99    6.10
   3   6  -1  102.69    6.30
   3   6  -1   96.19    4.80
   2  -6  -1    0.50    1.60
   2  -6  -1   -1.90    1.90
  -2  -6   1   -0.70    1.50
   2  -6  -1    1.90    2.10
   2  -6  -1    0.50    1.30
  -2  -6   1    1.90    1.00
   2   6  -1   -1.00    0.80
   2   6  -1    1.70    1.60
   2   6  -1    1.00    1.60
  -2   6   1    0.00    1.30
   2   6  -1    0.00    1.20
  -2   6   1    1.40    1.40
   1  -6  -1  605.44   24.70
   1  -6  -1  620.14   24.50
   1  -6  -1  651.73   24.00
  -1  -6   1  626.84   22.70
   1  -6  -1  627.84   21.60
   1  -6  -1  640.34   24.00
  -1  -6   1  631.84   23.90
  -1  -6   1  629.24   21.30
  -1  -6   1  597.94   24.20
   1   6  -1  635.84   24.10
   1   6  -1  615.84   22.90
  -1   6   1  636.24   24.00
  -1   6   1  626.54   24.40
   1   6  -1  633.04   25.30
  -1   6   1  611.74   24.40
   1   6  -1  617.74   24.40
  -1   6   1  617.54   24.10
  -1   6   1  631.94   25.10
   1   6  -1  604.04   21.20
   0  -6   1    5.10    1.40
   0  -6   1    4.80    1.80
   0  -6   1    9.60    2.70
   0  -6  -1    8.10    2.50
   0  -6   1    6.90    2.40
   0  -6  -1    5.00    1.40
   0  -6  -1    5.00    1.80
   0  -6   1    5.70    1.80
   0  -6  -1    7.20    1.80
   0   6   1    8.40    2.30
   0   6  -1    5.10    2.10
   0   6   1    8.80    2.10
   0   6  -1    3.40    2.10
   0   6   1    6.70    2.10
   0   6   1    4.40    1.40
   0   6  -1    6.50    1.70
   0   6  -1    5.90    1.70
   0   6   1    6.40    2.40
   0   6  -1    7.70    2.30
  -1  -6  -1  619.54   23.10
   1  -6   1  605.24   21.50
   1  -6   1  614.04   24.50
   1  -6   1  607.74   25.10
  -1  -6  -1  620.14   24.20
   1  -6   1  610.54   23.40
  -1  -6  -1  638.54   20.80
  -1  -6  -1  616.14   23.80
   1  -6   1  616.84   23.70
   1   6   1  612.24   24.80
   1   6   1  649.04   23.40
   1   6   1  602.54   26.00
   1   6   1  599.24   24.10
  -1   6  -1  626.74   24.50
  -1   6  -1  647.04   24.00
  -1   6  -1  647.54   23.60
   1   6   1  599.04   23.90
  -1   6  -1  612.44   25.10
  -2  -6  -1    0.70    1.70
   2  -6   1   -1.10    2.40
  -2  -6  -1   -0.10    0.70
  -2  -6  -1    0.80    1.50
   2  -6   1    1.50    2.10
   2  -6   1    4.20    2.30
   2  -6   1   -1.40    1.20
   2   6   1    3.00    1.80
  -2   6  -1    2.80    1.80
   2   6   1    1.60    1.00
   2   6   1    0.20    1.60
  -2   6  -1   -1.30    1.60
  -2   6  -1    1.20    0.90
   2   6   1   -0.70    1.60
   2   6   1    1.10    1.40
   3  -6   1  106.49    7.20
   3  -6   1  103.69    6.10
  -3  -6  -1   92.19    5.80
   3  -6   1   83.19    6.40
  -3  -6  -1   90.89    4.20
   3  -6   1   94.89    7.10
  -3   6  -1   99.39    6.20
   3   6   1   92.09    6.10
   3   6   1   95.49    4.20
   3   6   1   93.89    6.10
  -3   6  -1   86.09    4.20
   3   6   1   88.79    7.20
   3   6   1   85.19    6.20
   4  -6   1    6.10    2.00
   4  -6   1    0.50    2.60
  -4  -6  -1    1.70    1.50
   4  -6   1    1.50    2.20
   4  -6   1    1.90    2.40
   4   6   1    6.10    2.30
   4   6   1    4.70    1.10
  -4   6  -1    3.60    2.00
   4   6   1    5.80    3.00
   4   6   1    5.50    2.10
   5  -6   1    6.70    3.00
   5  -6   1   11.60    3.70
   5  -6   1    6.80    2.20
   5  -6   1    4.70    1.80
   5  -6   1   13.10    4.30
  -5  -6  -1    6.20    2.00
   5   6   1    8.80    1.40
   5   6   1    8.60    3.70
  -5   6  -1   12.30    2.80
   5   6   1    6.40    2.40
   5   6   1    6.60    2.40
   6  -6   1    1.90    2.80
   6  -6   1    0.60    4.10
   6  -6   1    2.20    2.50
   6   6   1   -0.10    1.80
   6   6   1    2.90    2.70
   7  -6   1   -1.80    2.40
   7  -6   1    5.20    4.30
   7  -6   1   -4.80    2.10
   7   6   1   -0.80    1.90
   7   6   1    3.10    3.80
   8  -6   1   -5.30    4.10
   8  -6   1    3.70    4.90
   8  -6   1    0.30    2.40
   8   6   1   -1.60    1.90
   8   6   1    1.80    4.30
   8  -7  -1    1.90    4.60
   8  -7  -1    4.60    2.90
   8  -7  -1   -6.10    3.80
   8   7  -1    2.80    4.50
   7  -7  -1    3.10    2.50
   7  -7  -1    1.40    4.10
   7  -7  -1   -1.80    3.50
   7   7  -1   -2.90    3.30
   7   7  -1   -1.90    2.00
   6  -7  -1    1.10    2.50
   6  -7  -1   -0.10    3.50
   6  -7  -1    0.40    3.70
   6   7  -1    1.60    2.00
   6   7  -1    2.60    1.50
   6   7  -1   -1.80    2.10
   5  -7  -1   18.90    4.80
   5  -7  -1   18.80    3.90
  -5  -7   1   18.70    2.90
   5  -7  -1   13.10    4.50
   5   7  -1   12.80    2.10
  -5   7   1   14.60    3.10
   5   7  -1   17.50    3.40
   5   7  -1   11.10    3.40
  -4  -7   1    2.00    1.30
   4  -7  -1   -0.80    2.10
   4  -7  -1    2.50    1.70
  -4  -7   1    3.30    2.00
   4  -7  -1    1.10    2.80
   4  -7  -1    1.50    3.30
   4   7  -1    1.40    2.10
  -4   7   1    3.90    2.10
   4   7  -1    0.80    1.20
   4   7  -1    2.60    1.90
   4   7  -1    3.60    2.20
  -3  -7   1   22.50    3.40
   3  -7  -1   23.10    3.50
   3  -7  -1   29.80    4.30
   3  -7  -1   22.00    4.30
  -3  -7   1   23.40    2.70
   3  -7  -1   30.40    4.80
   3   7  -1   22.30    3.50
  -3   7   1   29.40    4.00
   3   7  -1   27.80    2.60
   3   7  -1   26.50    3.90
   3   7  -1   22.70    3.90
   3   7  -1   28.60    3.50
  -2  -7   1    1.80    1.50
   2  -7  -1    1.70    2.20
  -2  -7   1    4.50    1.30
   2  -7  -1    0.00    1.90
  -2  -7   1    1.30    2.20
   2  -7  -1    3.80    2.50
   2  -7  -1    2.70    1.50
   2   7  -1    2.50    1.90
   2   7  -1    2.30    1.60
   2   7  -1    5.40    1.60
  -2   7   1    3.50    2.20
   2   7  -1    4.60    1.80
   1  -7  -1   91.89    6.00
   1  -7  -1  108.89    7.00
  -1  -7   1   87.29    6.60
   1  -7  -1   96.99    6.50
   1  -7  -1   86.79    6.50
  -1  -7   1   93.79    5.60
  -1  -7   1   95.19    4.90
   1   7  -1   82.19    6.10
   1   7  -1   92.99    5.00
   1   7  -1   94.99    5.50
  -1   7   1   89.29    5.00
   1   7  -1   86.19    6.30
  -1   7   1   83.49    6.20
   0  -7   1   -0.30    2.30
   0  -7   1    4.00    1.60
   0  -7  -1   -0.30    1.80
   0  -7  -1    2.60    2.30
   0  -7   1    2.80    2.40
   0  -7   1    2.80    1.70
   0  -7  -1    4.00    1.40
   0   7   1   -1.00    1.50
   0   7  -1    2.30    1.40
   0   7   1    2.40    1.50
   0   7  -1    1.80    1.90
   0   7   1    2.90    2.20
   0   7  -1    0.80    1.40
   1  -7   1  102.39    7.30
   1  -7   1   92.09    6.90
   1  -7   1   86.79    6.00
  -1  -7  -1  100.79    6.80
  -1  -7  -1   89.29    4.60
  -1  -7  -1   82.89    5.50
  -1   7  -1   84.29    5.80
   1   7   1   89.89    6.20
   1   7   1   91.99    6.30
   1   7   1   84.89    5.80
  -1   7  -1   83.49    6.20
   1   7   1   96.19    6.60
  -2  -7  -1    7.10    2.50
  -2  -7  -1    0.90    1.90
  -2  -7  -1    1.70    1.00
   2  -7   1   -0.90    1.50
   2  -7   1    5.70    2.60
   2  -7   1    4.80    3.00
   2  -7   1    5.70    2.40
  -2   7  -1    2.10    1.20
   2   7   1    2.00    1.90
   2   7   1    3.30    2.00
   2   7   1    4.10    2.30
  -2   7  -1    6.30    2.40
   2   7   1    1.60    2.00
   2   7   1    2.20    1.20
  -3  -7  -1   28.10    3.80
   3  -7   1   26.80    4.50
   3  -7   1   24.60    4.80
   3  -7   1   25.60    3.60
  -3  -7  -1   24.50    2.20
   3  -7   1   27.50    4.40
   3   7   1   23.30    4.30
  -3   7  -1   24.40    1.40
  -3   7  -1   29.60    4.00
   3   7   1   28.90    4.10
   3   7   1   29.40    3.90
   3   7   1   27.50    2.30
  -4  -7  -1    1.30    1.00
   4  -7   1   -0.80    2.50
   4  -7   1    4.10    1.90
   4  -7   1   -0.30    2.60
  -4  -7  -1    1.20    1.90
   4  -7   1   -1.50    3.10
  -4   7  -1    5.30    2.50
   4   7   1    1.60    2.10
   4   7   1    1.30    1.00
   4   7   1    2.20    1.90
   4   7   1    1.70    2.20
   5  -7   1   20.00    5.40
   5  -7   1   18.60    4.90
  -5  -7  -1   16.60    3.10
   5  -7   1   12.70    3.50
   5   7   1   14.30    3.30
   5   7   1   11.70    1.60
   5   7   1   12.60    3.90
  -5   7  -1   16.70    3.30
   6  -7   1    2.10    3.20
   6  -7   1    2.70    4.20
   6  -7   1    3.60    3.10
   6   7   1   -1.50    2.10
   6   7   1    1.30    2.60
   7  -7   1    7.00    3.20
   7  -7   1   -3.80    4.20
   7  -7   1   -1.20    4.30
   7   7   1   -0.20    2.40
   7   7   1   -1.50    3.90
   8  -7   1   -1.30    2.90
   8  -7   1   -2.70    3.20
   8  -7   1    4.50    5.10
   8   7   1   -1.40    3.10
   8   7   1    1.70    2.50
   7  -8  -1   -5.40    4.10
   7  -8  -1    3.00    3.30
   7  -8  -1    1.00    2.80
   7   8  -1    2.40    2.50
   7   8  -1   -0.40    4.00
   6  -8  -1    6.40    3.00
   6  -8  -1    0.50    4.10
   6  -8  -1  -10.10    3.00
   6   8  -1   -2.80    3.30
   6   8  -1   -1.20    2.00
   5  -8  -1   -4.60    3.40
   5  -8  -1    6.70    3.40
   5  -8  -1    3.00    3.80
   5   8  -1    2.50    2.70
   5   8  -1    0.70    2.40
  -5   8   1    2.10    2.60
   5   8  -1    4.50    1.60
  -4  -8   1    4.90    2.50
   4  -8  -1    5.30    3.60
   4  -8  -1    5.10    3.00
  -4  -8   1    3.10    1.50
   4  -8  -1    7.30    3.60
   4  -8  -1    8.20    2.50
   4   8  -1    5.20    3.50
   4   8  -1    1.20    2.10
  -4   8   1   10.60    3.20
   4   8  -1    6.00    1.80
   4   8  -1    6.90    2.70
   3  -8  -1   10.00    3.40
  -3  -8   1   14.10    2.20
   3  -8  -1   15.30    4.00
  -3  -8   1    8.50    2.80
   3  -8  -1   15.70    4.20
   3   8  -1   13.30    2.30
   3   8  -1    6.80    2.60
   3   8  -1   15.70    3.60
  -3   8   1   11.30    3.20
   3   8  -1   16.10    3.50
  -2  -8   1    0.10    2.50
   2  -8  -1   -1.50    2.30
   2  -8  -1   -2.00    1.70
   2  -8  -1   -2.00    2.00
  -2  -8   1   -1.70    1.50
  -2  -8   1    0.20    1.00
   2   8  -1    4.00    1.60
   2   8  -1   -1.80    1.80
  -2   8   1    2.30    1.80
   2   8  -1   -0.80    1.30
   2   8  -1   -0.70    1.80
   1  -8  -1   24.80    4.00
   1  -8  -1   20.20    3.60
  -1  -8   1   21.20    3.70
   1  -8  -1   21.60    4.10
  -1  -8   1   27.30    3.50
  -1   8   1   32.80    4.60
  -1   8   1   20.90    2.50
   1   8  -1   29.50    3.70
   1   8  -1   24.90    4.00
   1   8  -1   18.80    2.60
   0  -8   1    0.30    1.80
   0  -8  -1    0.70    2.10
   0  -8   1    1.30    2.60
   0  -8  -1    0.40    2.40
   0  -8   1    0.00    1.80
   0   8   1   -1.00    1.20
   0   8  -1   -0.30    1.40
   0   8   1    0.70    2.20
   0   8  -1    1.00    2.10
  -1  -8  -1   19.30    3.90
   1  -8   1   32.50    4.80
  -1  -8  -1   26.40    3.90
   1  -8   1   22.90    4.10
  -1  -8  -1   26.50    2.80
   1  -8   1   29.60    4.00
   1   8   1   17.10    3.30
   1   8   1   17.20    3.60
  -1   8  -1   26.20    3.90
  -2  -8  -1   -0.60    0.90
  -2  -8  -1   -0.60    1.60
   2  -8   1    4.60    3.10
   2  -8   1    1.00    2.10
   2  -8   1    1.90    2.60
  -2  -8  -1    0.50    1.80
   2   8   1   -1.30    1.70
  -2   8  -1    1.80    2.40
  -2   8  -1   -1.30    1.10
   2   8   1   -1.20    1.90
  -3  -8  -1   10.20    1.80
  -3  -8  -1   11.30    3.10
   3  -8   1   13.10    3.80
   3  -8   1   15.00    3.90
   3  -8   1   18.30    4.80
   3   8   1    8.90    3.20
   3   8   1   16.70    3.50
   3   8   1   18.20    3.60
  -3   8  -1   13.00    3.40
   3   8   1   11.50    1.80
   4  -8   1   10.00    3.70
  -4  -8  -1    5.70    1.40
  -4  -8  -1    2.60    2.40
   4  -8   1    2.40    3.90
   4  -8   1    9.50    3.60
   4   8   1    4.30    1.40
   4   8   1    5.70    2.90
  -4   8  -1   -0.50    2.10
   4   8   1    5.40    3.30
   4   8   1    4.20    2.60
   5  -8   1    2.20    4.40
   5  -8   1   10.30    4.40
   5  -8   1    3.90    3.10
   5   8   1    3.70    2.80
  -5   8  -1    3.60    2.40
   5   8   1    2.00    3.40
   6  -8   1    2.70    3.00
   6  -8   1   -0.50    2.90
   6  -8   1    0.20    4.40
   6   8   1    4.70    2.80
   6   8   1   -2.80    2.90
   7  -8   1    4.80    5.50
   7  -8   1    1.20    3.30
   7  -8   1    1.60    3.40
   7   8   1   -1.50    2.90
   7   8   1    0.10    2.70
   7  -9  -1    1.50    5.00
   7  -9  -1   -0.30    2.70
   7  -9  -1   -3.40    5.30
   7   9  -1    3.60    4.80
   7   9  -1   -1.90    2.50
   6  -9  -1    3.40    4.60
   6  -9  -1    4.60    3.40
   6  -9  -1    0.40    4.60
   6   9  -1    2.50    4.00
   6   9  -1    3.00    2.90
   5  -9  -1   -0.60    2.40
   5  -9  -1   -4.90    3.60
   5  -9  -1   -0.90    2.80
   5   9  -1   -1.10    2.30
   5   9  -1   -1.70    2.50
   4  -9  -1   -3.30    2.80
  -4  -9   1    0.30    2.50
   4  -9  -1   -1.30    2.80
   4  -9  -1    1.40    3.40
  -4   9   1    0.50    2.30
   4   9  -1   -1.20    2.80
   4   9  -1   -0.30    2.40
   4   9  -1    2.60    1.60
   3  -9  -1   -0.20    2.10
   3  -9  -1   -0.80    2.40
  -3  -9   1    2.10    2.30
   3  -9  -1    6.00    3.70
   3   9  -1    1.40    2.30
   3   9  -1   -0.40    2.40
  -3   9   1    2.70    2.90
   3   9  -1    0.10    1.50
  -2  -9   1   -0.10    2.40
  -2  -9   1   -0.90    1.60
   2  -9  -1    0.30    2.90
   2  -9  -1   -0.80    2.70
   2  -9  -1   -1.00    2.80
   2   9  -1   -2.10    2.00
   2   9  -1    1.20    2.20
   2   9  -1   -0.30    1.40
  -2   9   1   -3.30    2.30
   1  -9  -1   10.50    3.30
   1  -9  -1    8.80    3.00
  -1  -9   1    7.40    2.60
   1  -9  -1   10.10    3.60
  -1  -9   1    1.80    2.70
  -1   9   1    7.70    3.30
   1   9  -1    3.40    2.60
  -1   9   1    7.10    1.80
   1   9  -1    5.30    1.90
   0  -9  -1   12.70    3.30
   0  -9   1    2.90    3.00
   0  -9  -1    5.90    3.20
   0  -9   1    5.80    2.60
   0   9   1    6.70    3.10
   0   9   1    9.20    2.20
   0   9  -1    9.90    3.40
   1  -9   1    4.80    2.70
  -1  -9  -1   10.40    3.20
   1  -9   1    2.10    3.00
   1  -9   1   11.20    3.70
  -1  -9  -1    8.80    3.40
   1   9   1    4.20    2.20
  -1   9  -1   12.10    3.50
   1   9   1    7.50    3.20
  -2  -9  -1    0.90    2.30
  -2  -9  -1    0.70    1.20
   2  -9   1    2.20    2.70
  -2  -9  -1    0.40    2.30
   2  -9   1    0.80    3.20
   2  -9   1   -5.50    2.50
   2   9   1   -0.20    2.40
  -2   9  -1   -1.30    1.60
   2   9   1    1.50    2.20
  -2   9  -1   -1.30    1.20
  -2   9  -1    0.20    0.90
  -3  -9  -1   -2.10    1.00
   3  -9   1    2.20    3.40
  -3  -9  -1    0.00    2.30
   3  -9   1    1.40    3.60
   3  -9   1    0.60    2.80
   3   9   1    0.70    2.30
  -3   9  -1    0.80    2.50
   3   9   1    1.10    2.60
   4  -9   1   -4.70    3.60
   4  -9   1    0.00    2.80
   4  -9   1    1.80    2.50
  -4  -9  -1   -1.60    2.10
  -4   9  -1    5.60    3.20
   4   9   1    0.00    2.30
   4   9   1   -0.90    1.10
   4   9   1   -0.20    2.80
   5  -9   1   -3.90    2.70
   5  -9   1   -2.50    3.20
   5  -9   1   -3.50    2.80
   5   9   1    1.40    2.70
  -5   9  -1    2.60    2.70
   5   9   1    3.20    3.30
   6  -9   1   -4.80    3.20
   6  -9   1   -1.60    3.60
   6  -9   1    4.20    3.60
   6   9   1   -3.10    2.10
   6   9   1    1.30    3.60
   7  -9   1   -4.60    4.60
   7  -9   1    3.20    3.60
   7  -9   1   -5.70    4.10
   7   9   1   -4.40    4.20
   7   9   1    3.50    3.50
   6 -10  -1    6.80    3.90
   6 -10  -1   -0.60    3.10
   6 -10  -1    4.70    5.20
   6  10  -1   -1.80    3.70
   6  10  -1    5.10    3.20
   5 -10  -1    2.40    3.30
   5 -10  -1   -4.40    3.90
   5 -10  -1    0.00    4.40
   5  10  -1   -3.10    2.60
   5  10  -1   -1.10    3.40
   4 -10  -1    4.20    3.70
   4 -10  -1    4.40    3.70
   4 -10  -1    0.50    2.70
  -4 -10   1    5.30    3.10
  -4  10   1    0.40    3.00
   4  10  -1    2.40    2.80
   4  10  -1    4.20    3.50
   4  10  -1   -0.90    1.50
   3 -10  -1   -1.50    3.00
   3 -10  -1   -1.70    2.90
  -3 -10   1    2.80    3.10
   3 -10  -1    0.50    3.20
   3  10  -1   -1.30    1.60
  -3  10   1    0.50    2.30
   3  10  -1   -0.40    2.90
   3  10  -1    1.60    2.90
   2 -10  -1    3.00    3.30
  -2 -10   1    8.50    3.50
   2 -10  -1    4.50    2.90
  -2 -10   1    0.50    2.30
   2 -10  -1    6.90    3.80
   2  10  -1    4.60    2.80
   2  10  -1    5.80    2.10
  -2  10   1    5.30    3.60
   2  10  -1    5.30    2.80
   1 -10  -1    9.80    4.10
   1 -10  -1   14.40    4.10
  -1 -10   1    3.40    3.50
   1 -10  -1   14.20    3.70
  -1 -10   1    6.50    2.90
   1  10  -1    6.60    2.50
  -1  10   1    7.10    1.80
   1  10  -1   10.20    3.80
  -1  10   1    8.00    3.90
   0 -10   1   -0.30    3.00
   0 -10  -1    2.20    2.70
   0 -10  -1   -1.00    3.40
   0 -10   1    5.50    2.80
   0  10   1   -0.60    1.70
   0  10  -1    1.10    1.90
   0  10   1   -3.70    2.80
   0  10  -1   -2.00    2.80
   1 -10   1   11.90    3.20
  -1 -10  -1   15.20    4.10
   1 -10   1    9.80    3.50
   1 -10   1    5.10    3.60
  -1 -10  -1    8.90    3.20
  -1  10  -1    5.80    3.40
   1  10   1    6.20    2.60
  -1  10  -1    7.30    2.10
   1  10   1    1.00    3.20
  -2 -10  -1    4.40    3.40
   2 -10   1    6.80    3.40
  -2 -10  -1    6.70    2.80
   2 -10   1    2.50    3.80
   2 -10   1    5.90    3.20
   2  10   1    3.30    3.00
   2  10   1    2.30    2.50
  -2  10  -1    3.10    1.30
  -2  10  -1    4.60    3.20
   3 -10   1    3.80    3.00
   3 -10   1   -0.90    3.70
  -3 -10  -1   -0.90    2.70
   3 -10   1    0.30    2.80
  -3  10  -1   -1.40    2.60
   3  10   1    1.50    2.20
   3  10   1    2.40    3.10
  -4 -10  -1   -0.20    2.90
   4 -10   1   -0.50    3.20
   4 -10   1    0.60    4.30
   4 -10   1    1.30    3.90
   4  10   1    1.30    2.40
  -4  10  -1    5.50    3.40
   4  10   1    0.40    3.00
   5 -10   1    3.30    3.90
   5 -10   1    0.90    3.90
   5 -10   1   -3.80    4.20
   5  10   1   -0.10    3.10
   5  10   1   -1.10    2.60
   6 -10   1   -5.30    3.20
   6 -10   1    1.90    4.50
   6 -10   1   -1.00    5.10
   6  10   1    1.90    3.00
   6  10   1    4.70    3.50
   6 -11  -1   -8.00    4.40
   6 -11  -1   -1.00    4.70
   5 -11  -1    3.40    3.80
   5 -11  -1   -2.30    4.20
   5 -11  -1    5.80    4.40
   5  11  -1    5.20    4.20
   5  11  -1    9.10    3.90
   4 -11  -1    3.10    3.30
   4 -11  -1   11.60    4.60
   4 -11  -1    7.10    3.70
   4  11  -1    7.30    3.80
  -4  11   1    4.20    3.50
   4  11  -1    1.60    3.20
  -3 -11   1    7.60    3.90
   3 -11  -1    7.70    4.20
   3 -11  -1    4.80    4.10
   3 -11  -1   10.90    4.40
   3  11  -1    6.60    3.30
   3  11  -1    4.10    3.40
  -3  11   1    8.40    4.00
   3  11  -1    7.10    2.40
   2 -11  -1    4.50    3.40
   2 -11  -1    4.60    4.20
  -2 -11   1   17.90    3.60
  -2 -11   1    9.60    4.30
   2 -11  -1    7.50    3.40
   2  11  -1   13.80    4.30
   2  11  -1   11.50    3.70
  -2  11   1   12.00    4.50
  -1 -11   1    1.50    3.60
  -1 -11   1    2.00    2.50
   1 -11  -1   -1.30    3.30
   1 -11  -1   -3.70    2.70
  -1  11   1   -0.10    1.30
   1  11  -1    1.40    2.20
  -1  11   1   -0.80    2.60
   1  11  -1   -3.80    2.60
   0 -11  -1   21.10    4.60
   0 -11   1   21.50    4.40
   0 -11  -1   16.20    4.60
   0 -11   1   26.70    5.60
   0  11  -1   24.60    5.20
   0  11   1   17.30    4.40
   0  11   1   15.90    3.20
   0  11  -1   14.60    3.30
   1 -11   1   -1.90    3.20
  -1 -11  -1    0.90    2.60
  -1 -11  -1    2.30    3.40
   1 -11   1   -2.10    2.80
   1 -11   1   -1.00    2.20
  -1  11  -1    2.90    3.70
   1  11   1    1.60    3.40
  -1  11  -1    1.00    1.70
   1  11   1    1.40    2.30
  -2 -11  -1   11.80    3.60
   2 -11   1   15.80    4.80
  -2 -11  -1   15.20    4.40
   2 -11   1   12.10    4.10
   2 -11   1   17.60    5.20
   2  11   1    5.80    3.00
  -2  11  -1   12.20    4.40
   2  11   1   13.20    4.00
  -3 -11  -1    5.60    3.30
   3 -11   1    7.60    4.50
   3 -11   1   -1.00    3.10
   3 -11   1   12.50    5.10
   3  11   1    7.00    4.00
  -3  11  -1    7.40    3.90
   3  11   1    7.20    3.60
   4 -11   1    4.90    4.10
   4 -11   1    4.90    3.90
   4 -11   1    6.90    5.00
   4  11   1   10.20    4.40
  -4  11  -1    0.60    3.40
   4  11   1    3.80    3.60
   5 -11   1   -1.70    4.90
   5 -11   1    0.80    4.20
   5 -11   1    2.30    4.20
   5  11   1    3.80    4.20
   5  11   1    8.50    4.20
   6 -11   1  -11.20    4.80
   6 -11   1    0.10    3.30
   5 -12  -1   -2.70    4.30
   5 -12  -1    4.40    4.60
   5 -12  -1    5.90    4.30
   5  12  -1    6.50    4.40
   5  12  -1    5.00    4.00
   4 -12  -1   -1.30    4.00
   4 -12  -1   12.00    4.70
   4 -12  -1    1.10    4.20
   4  12  -1   -0.80    3.10
   4  12  -1    0.10    3.30
  -3 -12   1   -2.10    3.40
   3 -12  -1    0.50    3.60
   3 -12  -1   -4.90    3.10
   3 -12  -1    8.30    4.50
  -3  12   1    2.70    3.60
   3  12  -1    2.10    3.70
   3  12  -1    2.40    3.10
  -2 -12   1    6.40    3.10
  -2 -12   1   10.30    4.50
   2 -12  -1    5.00    4.50
   2 -12  -1    6.70    3.90
   2 -12  -1    6.40    3.90
   2  12  -1    3.70    3.10
  -2  12   1   -1.60    3.40
   2  12  -1    2.90    3.50
   1 -12  -1    0.60    2.70
  -1 -12   1    1.00    3.60
  -1 -12   1    2.20    3.00
   1 -12  -1   -6.40    2.90
   1  12  -1    1.90    2.30
   1  12  -1    3.30    3.20
  -1  12   1    5.80    4.20
   0 -12   1   14.90    5.00
   0 -12  -1   13.20    4.40
   0 -12  -1   17.20    5.00
   0 -12   1   14.90    4.10
   0  12  -1   13.40    3.30
   0  12   1    5.90    2.60
   0  12   1   18.60    5.20
   0  12  -1   13.00    4.60
  -1 -12  -1    1.60    3.40
  -1 -12  -1    4.10    4.00
   1 -12   1    7.10    4.40
   1 -12   1    9.50    4.10
   1  12   1   -1.30    2.10
  -1  12  -1    6.40    4.40
   1  12   1    4.00    3.80
   2 -12   1    6.80    3.70
  -2 -12  -1   10.90    3.90
  -2 -12  -1    0.70    2.70
   2 -12   1    7.90    4.70
   2 -12   1    0.90    3.90
   2  12   1   -2.00    2.20
   2  12   1    1.40    2.90
  -2  12  -1   -1.70    3.60
   3 -12   1    3.10    4.30
   3 -12   1   -2.40    3.60
   3 -12   1   -1.30    3.20
  -3 -12  -1   -1.90    3.30
   3  12   1    3.30    3.80
   3  12   1    1.30    2.90
  -3  12  -1   -1.00    3.70
   4 -12   1    7.10    4.70
   4 -12   1   11.60    4.60
   4 -12   1    2.20    4.10
   4  12   1    7.70    4.50
  -4  12  -1    5.10    3.80
   4  12   1    1.00    3.40
   5 -12   1   -0.60    5.00
   5 -12   1    4.10    4.40
   5 -12   1    5.60    4.60
   5  12   1   10.20    4.70
   5  12   1    1.70    3.80
   4 -13  -1   -4.90    3.60
   4 -13  -1    1.20    4.20
   3 -13  -1    0.40    3.90
   3 -13  -1    0.80    3.80
   3 -13  -1    4.80    3.90
   3  13  -1   -2.40    2.70
  -3  13   1   -0.50    3.90
   3  13  -1   -3.00    3.50
   2 -13  -1   -9.30    3.00
  -2 -13   1    1.70    3.90
   2 -13  -1   -0.90    3.00
  -2 -13   1    5.20    3.10
   2  13  -1    0.60    2.60
  -2  13   1    5.00    4.40
   2  13  -1   -1.50    3.40
  -1 -13   1    1.50    2.70
   1 -13  -1   -3.40    3.30
   1 -13  -1    1.20    4.30
  -1 -13   1    0.00    4.10
  -1  13   1    2.00    3.30
   1  13  -1    0.70    4.20
   1  13  -1    0.70    2.40
   0 -13  -1   -1.30    3.00
   0 -13   1   -2.00    4.00
   0 -13  -1   -1.40    3.70
   0 -13   1   -1.10    2.90
   0  13  -1   -0.40    3.70
   0  13   1   -0.90    3.80
   1 -13   1    1.90    3.70
   1 -13   1    3.40    4.70
  -1 -13  -1   -2.10    3.60
  -1 -13  -1   -0.40    3.10
  -1  13  -1   -6.00    3.40
   1  13   1    1.60    4.10
   1  13   1    2.10    2.60
  -2 -13  -1   -1.60    2.60
   2 -13   1   -3.00    3.40
   2 -13   1   -0.10    3.50
   2 -13   1   -1.50    3.00
  -2 -13  -1   -0.90    3.40
   2  13   1    0.20    3.80
   2  13   1   -2.20    2.70
  -2  13  -1   -3.60    4.10
  -3 -13  -1   -2.00    3.60
   3 -13   1    3.60    4.30
   3 -13   1   -2.40    2.80
   3 -13   1   -2.10    3.30
   3  13   1   -0.40    4.10
   3  13   1   -0.30    3.20
  -3  13  -1   -0.50    3.80
   4 -13   1   -0.80    4.80
   4 -13   1   -4.40    3.70
   2 -14  -1   -9.20    3.30
  -2 -14   1   -1.80    3.90
   2 -14  -1   -3.90    4.50
   2  14  -1   -0.50    3.60
   2  14  -1   -1.30    4.30
  -2  14   1   10.00    5.30
   1 -14  -1   -3.90    3.20
   1 -14  -1    1.80    4.30
  -1 -14   1   -5.60    2.40
  -1 -14   1   -5.90    3.80
   1  14  -1   -0.50    4.60
  -1  14   1    2.30    4.40
   0 -14  -1    0.80    3.80
   0 -14   1   -2.80    4.20
   0 -14  -1   -0.70    4.50
   0 -14   1   -5.70    3.30
   0  14   1   -0.40    4.20
   0  14  -1    5.10    4.80
  -1 -14  -1   -1.40    3.60
   1 -14   1    1.50    3.80
   1 -14   1   10.00    5.60
  -1 -14  -1    0.90    4.40
   1  14   1   -0.60    4.50
  -1  14  -1    7.00    5.30
   2 -14   1    2.00    5.00
  -2 -14  -1    3.50    3.60
  -2 -14  -1   -2.20    3.90
   2 -14   1   -3.60    3.40
   2  14   1   -3.40    4.30
  -2  14  -1    6.90    4.90
   9   0  -2    0.50    3.00
   9   0  -2    2.40    3.00
   9   0  -2    3.80    2.60
   9   0  -2   -2.60    3.70
   8   0  -2    2.00    2.80
   8   0  -2    1.10    3.40
   8   0  -2    2.50    3.20
   7   0  -2    0.90    2.40
   7   0  -2   -1.80    2.60
   7   0  -2   -0.60    2.60
   6   0  -2   22.70    4.20
   6   0  -2   14.10    3.60
   5   0  -2   29.90    4.40
   5   0  -2   28.70    4.00
   3   0  -2   33.30    1.50
   3   0  -2   43.80    1.50
   2   0  -2 1008.90   35.20
   2   0  -2 1059.09   35.90
   2   0  -2 1047.70   35.10
   1   0  -2  167.58    6.30
   1   0  -2  185.48    6.60
   1   0  -2  161.98    6.30
  -1   0   2  169.88    6.50
  -1   0   2  170.68    6.30
   0   0  -2  619.34   24.20
   0   0  -2  607.24   22.00
   0   0   2  615.44   21.10
   0   0   2  626.54   22.00
   0   0  -2  624.64   21.70
   0   0   2  653.03   21.70
   0   0   2  609.24   19.80
   0   0  -2  639.04   19.90
   0   0   2  607.94   24.20
   1   0   2  169.68    7.80
   1   0   2  174.68    5.80
   1   0   2  176.38    7.30
  -1   0  -2  167.08    6.60
   1   0   2  168.68    6.60
  -1   0  -2  164.98    7.70
  -1   0  -2  167.78    5.80
  -1   0  -2  173.68    7.20
  -2   0  -2 1055.19   36.00
   2   0   2 1026.00   40.40
   2   0   2 1026.80   38.00
   2   0   2  994.50   35.70
   2   0   2 1036.50   32.60
  -2   0  -2 1060.09   40.40
  -2   0  -2 1035.70   35.70
   3   0   2   45.30    4.10
  -3   0  -2   39.00    3.50
  -3   0  -2   40.40    2.60
  -3   0  -2   40.00    2.70
   3   0   2   40.50    4.20
   3   0   2   39.60    2.60
   4   0   2  127.99    8.40
  -4   0  -2  134.39    8.10
  -4   0  -2  138.59    6.10
   4   0   2  130.69    6.00
   4   0   2  132.39    8.20
  -5   0  -2   31.80    2.30
   5   0   2   29.90    4.80
  -5   0  -2   29.90    2.40
   5   0   2   29.10    4.30
   5   0   2   35.40    2.70
   6   0   2   17.40    2.70
   6   0   2   18.00    3.90
  -6   0  -2   20.30    1.70
  -6   0  -2   19.80    1.90
   6   0   2   14.30    4.50
   6   0   2   18.70    2.30
   7   0   2   -4.10    3.00
   7   0   2   -0.50    2.60
   7   0   2   -1.00    1.50
   8   0   2   -0.10    2.70
   8   0   2    0.60    1.50
   8   0   2    1.00    2.80
   9   0   2    3.50    4.60
   9   0   2    3.60    3.50
   9  -1  -2    3.90    4.10
   9  -1  -2    6.90    3.70
   9  -1  -2    4.10    4.10
   9   1  -2    2.70    3.30
   9   1  -2    0.10    2.40
   9   1  -2    2.30    3.80
   9   1  -2    3.90    3.40
   8  -1  -2    8.40    3.60
   8  -1  -2    1.80    3.50
   8  -1  -2    3.30    2.80
   8   1  -2    3.10    3.00
   8   1  -2    5.10    2.70
   8   1  -2   10.10    4.40
   7  -1  -2   36.10    6.00
   7  -1  -2   31.70    5.00
   7  -1  -2   19.10    4.80
   7   1  -2   26.20    5.00
   7   1  -2   26.40    3.80
   7   1  -2   30.80    5.50
   6  -1  -2   34.10    5.10
   6  -1  -2   41.10    1.70
   6  -1  -2   25.50    4.10
   6  -1  -2   32.30    1.50
   6  -1  -2   34.20    5.20
   6   1  -2   19.80    4.40
   6   1  -2   32.90    3.90
   6   1  -2   25.10    4.60
   5  -1  -2    4.10    0.80
   5  -1  -2    2.90    0.60
   5  -1  -2    0.10    2.00
   5  -1  -2    3.90    1.90
   5  -1  -2    3.90    2.60
   5   1  -2    0.10    1.80
   4  -1  -2  305.97   11.00
   4  -1  -2  353.06   14.20
   4  -1  -2  304.77   13.90
   4  -1  -2  286.47   10.80
   4   1  -2  293.57   11.80
   3  -1  -2  196.38    7.20
   3  -1  -2  193.48    9.10
   3  -1  -2  188.68    7.10
   3  -1  -2  210.58    9.20
   3   1  -2  179.68    6.90
   3   1  -2  191.68    7.80
   3   1  -2  192.98    6.80
   2  -1  -2  979.30   33.90
   2  -1  -2  960.30   33.10
   2  -1  -2  957.30   34.80
  -2  -1   2 1000.30   32.70
  -2  -1   2  932.61   32.80
   2  -1  -2  950.60   33.10
  -2   1   2  970.90   33.10
   2   1  -2  952.20   33.00
   2   1  -2  985.00   31.30
   2   1  -2  973.60   32.90
   1  -1  -2   53.69    2.70
  -1  -1   2   57.99    2.50
  -1  -1   2   53.89    2.70
   1  -1  -2   53.49    2.50
  -1  -1   2   56.19    2.70
   1  -1  -2   56.99    3.00
   1  -1  -2   50.79    2.60
  -1   1   2   52.79    2.60
   1   1  -2   59.89    2.80
  -1   1   2   52.59    2.50
  -1   1   2   60.29    3.10
  -1   1   2   56.99    2.80
   1   1  -2   54.89    2.60
   1   1  -2   57.29    2.60
   0  -1  -2 3210.88   99.09
   0  -1   2 2817.82   99.19
   0  -1   2 2971.10  101.89
   0  -1  -2 3119.29   99.19
   0  -1  -2 2818.92   97.09
   0  -1   2 2808.42   98.89
   0  -1  -2 2863.71  109.39
   0  -1   2 2890.41   90.89
   0   1  -2 2783.72   99.19
   0   1   2 3170.38   99.09
   0   1  -2 2886.71  109.49
   0   1   2 3095.09   99.19
   0   1  -2 2907.31   90.89
   0   1  -2 2784.92   98.89
   0   1  -2 2957.40  101.89
   0   1   2 2844.22  109.39
   0   1   2 2886.01   97.19
   1  -1   2   56.99    2.60
  -1  -1  -2   54.39    2.90
  -1  -1  -2   53.29    1.90
   1  -1   2   59.79    3.50
  -1  -1  -2   56.69    3.00
   1  -1   2   55.69    3.30
   1  -1   2   55.49    3.20
  -1  -1  -2   55.59    3.50
   1  -1   2   56.99    2.90
  -1   1  -2   54.79    2.60
  -1   1  -2   57.19    3.50
  -1   1  -2   55.79    3.30
   1   1   2   55.19    2.90
   1   1   2   58.59    3.60
   1   1   2   55.99    3.10
  -1   1  -2   55.59    2.90
   1   1   2   54.39    2.00
   2  -1   2  975.60   38.00
   2  -1   2  999.60   31.20
   2  -1   2  974.20   36.10
  -2  -1  -2  968.60   33.80
  -2  -1  -2  967.00   38.40
  -2  -1  -2  954.90   34.00
   2  -1   2  958.70   34.30
   2  -1   2  964.90   33.90
   2   1   2  980.40   34.10
  -2   1  -2  979.30   33.90
  -2   1  -2  983.70   36.00
   2   1   2  978.50   38.50
   2   1   2  955.60   33.90
  -2   1  -2  987.80   38.00
  -3  -1  -2  204.08    8.10
   3  -1   2  203.98    8.60
   3  -1   2  184.98    9.90
   3  -1   2  191.18    8.00
  -3  -1  -2  199.08    7.90
   3  -1   2  197.08    9.90
  -3  -1  -2  207.88   10.30
  -3   1  -2  195.18    9.70
   3   1   2  188.58   10.30
   3   1   2  208.88    8.40
   3   1   2  191.68    8.00
  -3   1  -2  194.98    9.70
  -3   1  -2  188.58    7.90
   4  -1   2  306.97   14.80
  -4  -1  -2  313.57   15.10
   4  -1   2  305.47   11.90
  -4  -1  -2  311.27   11.90
   4  -1   2  308.67   12.60
   4  -1   2  306.37   14.70
  -4   1  -2  305.27   12.10
  -4   1  -2  301.77   11.70
   4   1   2  296.17   11.90
   4   1   2  321.97   15.50
  -4   1  -2  294.77   14.40
   5  -1   2    2.60    1.20
  -5  -1  -2    4.60    1.30
   5  -1   2    4.20    2.40
   5  -1   2    1.50    2.10
   5  -1   2    3.70    1.70
  -5  -1  -2    4.40    1.10
   5   1   2    3.30    1.30
  -5   1  -2    1.80    0.90
  -5   1  -2    3.50    1.30
   5   1   2    2.50    1.90
   5   1   2    5.50    2.60
   6  -1   2   25.20    2.60
   6  -1   2   24.00    4.70
   6  -1   2   26.30    3.30
  -6  -1  -2   24.60    1.90
  -6  -1  -2   28.70    2.00
   6  -1   2   23.40    4.20
   6   1   2   17.80    4.20
  -6   1  -2   27.20    2.10
   6   1   2   30.10    2.70
  -6   1  -2   25.80    2.50
   6   1   2   28.30    5.10
   7  -1   2   25.50    5.90
   7  -1   2   33.70    3.60
   7  -1   2   31.60    5.10
   7   1   2   19.40    4.70
   7   1   2   31.50    3.40
   7   1   2   31.20    5.60
   8  -1   2   -0.60    1.60
   8  -1   2    1.30    2.70
   8  -1   2    0.10    3.90
   8   1   2    4.00    1.80
   8   1   2    2.90    3.40
   8   1   2    4.20    3.40
   9  -1   2   -1.10    2.80
   9  -1   2    2.90    4.40
   9   1   2    0.80    4.10
   9   1   2    0.00    3.30
   9  -2  -2   -0.30    3.20
   9  -2  -2    2.90    3.20
   9   2  -2    2.80    4.10
   9   2  -2    1.10    3.40
   8  -2  -2    3.30    3.80
   8  -2  -2    2.30    2.60
   8  -2  -2    8.20    3.60
   8   2  -2   13.70    4.40
   8   2  -2    5.90    4.10
   8   2  -2   11.00    2.90
   7  -2  -2   -2.10    2.80
   7  -2  -2   -0.80    2.90
   7  -2  -2    2.20    2.60
   7  -2  -2    0.00    0.70
   7   2  -2    1.10    2.20
   7   2  -2    1.00    2.20
   6  -2  -2   29.00    2.30
   6  -2  -2   27.70    4.60
   6  -2  -2   27.70    4.10
   6  -2  -2   25.60    1.90
   6  -2  -2   26.00    4.80
   6   2  -2   23.80    3.50
   6   2  -2   30.90    5.20
   5  -2  -2   26.70    2.20
   5  -2  -2   23.60    1.90
   5  -2  -2   24.10    3.90
   5  -2  -2   19.60    3.10
   5  -2  -2   20.90    3.80
   5   2  -2   23.10    4.10
   5   2  -2   26.60    1.60
   5   2  -2   24.40    1.50
   5   2  -2   26.40    3.20
   4  -2  -2  629.74   24.20
   4  -2  -2  603.34   24.90
   4  -2  -2  610.54   21.70
   4  -2  -2  598.64   24.40
   4  -2  -2  604.64   21.40
  -4   2   2  627.64   21.10
   4   2  -2  580.94   21.10
   4   2  -2  615.44   21.10
   4   2  -2  599.14   21.00
  -4   2   2  578.04   21.00
  -3  -2   2  147.79    5.40
   3  -2  -2  144.49    7.50
   3  -2  -2  148.29    7.70
  -3  -2   2  136.79    5.40
   3  -2  -2  143.69    6.00
   3  -2  -2  147.19    6.30
  -3   2   2  154.28    6.20
   3   2  -2  141.29    5.90
   3   2  -2  151.88    6.40
   3   2  -2  144.99    5.80
  -2  -2   2  552.44   18.30
   2  -2  -2  544.55   19.60
  -2  -2   2  564.44   19.10
   2  -2  -2  555.74   20.30
   2  -2  -2  535.65   19.40
   2  -2  -2  558.44   20.50
   2   2  -2  527.05   19.40
   2   2  -2  538.85   19.20
  -2   2   2  533.35   20.40
  -2   2   2  533.75   19.40
  -2   2   2  553.44   19.50
  -2   2   2  528.65   20.20
   2   2  -2  540.85   18.20
   1  -2  -2  369.56   13.90
   1  -2  -2  373.46   14.80
  -1  -2   2  374.86   13.90
   1  -2  -2  330.47   13.90
  -1  -2   2  382.56   13.70
   1  -2  -2  374.66   14.10
   1  -2  -2  378.16   14.00
  -1  -2   2  372.16   12.80
   1   2  -2  379.06   13.80
  -1   2   2  378.86   13.90
   1   2  -2  375.96   12.80
  -1   2   2  377.96   14.00
  -1   2   2  395.26   14.00
   1   2  -2  381.46   12.90
   1   2  -2  366.66   14.00
  -1   2   2  441.66   14.40
   0  -2   2 3052.99  108.19
   0  -2  -2 3278.97  108.09
   0  -2  -2 3508.05  119.19
   0  -2  -2 3068.39  105.99
   0  -2   2 3103.19   99.09
   0  -2   2 2986.70  107.79
   0  -2   2 3104.79  111.29
   0  -2  -2 3386.66  108.09
   0  -2   2 3077.79  105.29
   0   2   2 3473.45  119.19
   0   2  -2 3106.09   99.09
   0   2   2 3493.25  108.19
   0   2   2 3304.07  108.19
   0   2  -2 3165.08  111.29
   0   2   2 3040.70  105.99
   0   2  -2 3019.60  108.19
   0   2  -2 3005.90  107.89
  -1  -2  -2  368.86   13.70
   1  -2   2  371.36   15.20
   1  -2   2  369.76   12.60
   1  -2   2  370.06   14.70
   1  -2   2  374.46   14.30
   1  -2   2  384.36   13.90
  -1  -2  -2  361.86   13.80
  -1  -2  -2  385.86   15.70
  -1  -2  -2  364.56   13.90
  -1   2  -2  378.96   12.70
  -1   2  -2  374.76   15.30
   1   2   2  365.56   14.00
  -1   2  -2  380.56   13.90
   1   2   2  375.56   13.80
   1   2   2  356.46   13.80
  -1   2  -2  381.56   14.20
   1   2   2  357.26   15.60
  -1   2  -2  377.86   14.80
   2  -2   2  541.95   20.30
   2  -2   2  556.14   18.30
   2  -2   2  554.94   22.10
  -2  -2  -2  541.65   19.90
  -2  -2  -2  536.35   19.80
   2  -2   2  540.25   19.80
   2  -2   2  525.85   21.40
  -2  -2  -2  535.35   22.70
   2   2   2  548.95   22.90
   2   2   2  549.05   19.80
  -2   2  -2  555.24   19.90
   2   2   2  545.15   17.00
  -2   2  -2  545.85   21.90
  -2   2  -2  567.54   20.30
   2   2   2  533.55   20.00
  -2   2  -2  551.24   21.50
   3  -2   2  152.58    7.90
   3  -2   2  149.79    8.40
  -3  -2  -2  148.29    6.50
   3  -2   2  140.59    7.10
   3  -2   2  133.39    6.50
  -3  -2  -2  145.09    6.50
  -3  -2  -2  151.98    8.50
   3  -2   2  154.28    6.40
   3   2   2  145.29    6.50
   3   2   2  137.69    6.80
  -3   2  -2  154.28    7.70
  -3   2  -2  146.69    6.50
  -3   2  -2  153.98    8.20
   3   2   2  150.48    8.80
   4  -2   2  620.74   25.70
   4  -2   2  601.94   23.10
  -4  -2  -2  619.64   22.10
   4  -2   2  610.74   22.50
   4  -2   2  606.54   25.90
  -4  -2  -2  632.54   22.30
   4   2   2  623.14   27.30
   4   2   2  619.44   22.80
  -4   2  -2  616.74   25.70
  -4   2  -2  602.44   22.20
   4   2   2  585.44   22.30
  -5  -2  -2   18.70    2.00
   5  -2   2   29.00    2.70
  -5  -2  -2   26.80    2.40
   5  -2   2   29.10    4.80
   5  -2   2   23.70    3.60
   5  -2   2   28.20    3.30
   5   2   2   28.00    4.60
  -5   2  -2   22.10    3.30
   5   2   2   24.80    2.50
   6  -2   2   30.10    2.90
  -6  -2  -2   28.20    2.40
  -6  -2  -2   26.40    2.10
   6  -2   2   27.70    5.40
   6  -2   2   28.60    3.40
   6  -2   2   27.40    4.40
   6   2   2   26.70    5.00
  -6   2  -2   31.50    2.60
   6   2   2   35.00    3.00
   6   2   2   36.30    5.90
   7  -2   2    0.60    1.80
   7  -2   2    1.20    2.10
   7  -2   2   -0.60    3.10
   7   2   2   -2.00    1.30
   7   2   2    2.30    3.10
   7   2   2   -4.30    3.10
   8  -2   2    7.10    2.40
   8  -2   2    3.30    4.30
   8  -2   2    9.20    3.70
   8   2   2    2.30    3.50
   8   2   2   12.40    2.40
   8   2   2    6.20    3.30
   9  -2   2   -4.30    3.20
   9  -2   2    4.70    3.50
   9  -2   2   -3.00    3.90
   9   2   2   -2.10    3.20
   9   2   2   -0.60    4.40
   9  -3  -2   -1.50    3.60
   9  -3  -2    7.70    4.50
   9   3  -2    0.50    3.40
   9   3  -2   -0.10    2.60
   8  -3  -2    4.10    3.90
   8  -3  -2    4.80    4.30
   8   3  -2    5.60    3.80
   8   3  -2   -1.30    1.80
   7  -3  -2   -0.60    3.30
   7  -3  -2    0.60    3.00
   7  -3  -2    1.40    1.20
   7  -3  -2    1.00    2.10
   7   3  -2    2.50    3.40
   7   3  -2   -0.10    1.80
   6  -3  -2   41.60    4.70
   6  -3  -2   46.90    3.50
   6  -3  -2   42.80    5.90
   6  -3  -2   50.49    6.70
   6  -3  -2   49.60    3.10
   6   3  -2   40.60    5.70
   6   3  -2   48.00    4.10
   6   3  -2   37.80    2.50
   6   3  -2   41.40    2.70
   5  -3  -2   60.09    3.90
   5  -3  -2   68.79    6.40
   5  -3  -2   59.49    3.50
   5  -3  -2   58.89    5.70
   5  -3  -2   54.39    4.60
   5   3  -2   65.39    6.60
   5   3  -2   59.49    3.40
   5   3  -2   57.59    3.30
   5   3  -2   72.59    4.50
  -5   3   2   58.89    3.10
   4  -3  -2  183.88   10.20
  -4  -3   2  174.98    6.80
   4  -3  -2  180.48    8.10
   4  -3  -2  178.38    8.80
   4  -3  -2  179.68    7.70
  -4  -3   2  188.68    6.90
   4  -3  -2  175.48    9.70
   4   3  -2  183.08    7.90
   4   3  -2  173.98    7.60
  -4   3   2  190.28    9.70
  -4   3   2  190.88    7.90
   4   3  -2  191.18    7.60
   3  -3  -2   37.40    2.70
   3  -3  -2   39.30    3.80
   3  -3  -2   41.10    3.10
  -3  -3   2   39.50    2.90
  -3  -3   2   38.80    2.30
   3  -3  -2   37.10    2.60
   3  -3  -2   40.20    3.70
  -3   3   2   38.80    3.50
  -3   3   2   32.00    3.40
  -3   3   2   44.10    3.10
   3   3  -2   40.10    2.60
   3   3  -2   31.20    2.70
   3   3  -2   37.40    2.70
  -3   3   2   37.80    2.80
   2  -3  -2  339.27   13.50
  -2  -3   2  368.36   12.40
  -2  -3   2  357.26   13.00
  -2  -3   2  355.46   13.20
   2  -3  -2  347.37   14.00
   2  -3  -2  325.87   13.90
   2  -3  -2  342.57   13.50
   2  -3  -2  347.07   13.30
  -2   3   2  332.47   13.20
  -2   3   2  341.27   13.40
  -2   3   2  359.06   14.00
   2   3  -2  357.96   12.30
   2   3  -2  334.77   13.00
  -2   3   2  341.47   14.10
   2   3  -2  342.27   13.30
  -1  -3   2  116.29    5.60
   1  -3  -2  110.39    4.90
   1  -3  -2  112.29    5.40
  -1  -3   2  108.19    5.10
   1  -3  -2  110.19    5.70
   1  -3  -2  114.89    5.40
  -1  -3   2  116.79    4.80
  -1  -3   2  108.69    4.40
   1  -3  -2  110.69    5.50
   1   3  -2  115.09    5.80
  -1   3   2  108.89    5.40
  -1   3   2  110.39    5.40
   1   3  -2  111.59    4.80
  -1   3   2  112.69    5.00
  -1   3   2  106.49    5.50
   1   3  -2  107.69    5.50
   1   3  -2  111.09    5.20
   1   3  -2  112.49    4.50
  -1   3   2  127.39    5.60
   0  -3   2  497.45   18.40
   0  -3   2  492.25   19.40
   0  -3  -2  527.75   20.00
   0  -3  -2  534.95   18.70
   0  -3  -2  488.95   18.60
   0  -3   2  489.85   18.90
   0  -3   2  499.35   17.50
   0  -3   2  507.65   16.90
   0  -3  -2  495.05   18.30
   0   3  -2  491.95   18.80
   0   3  -2  483.75   18.40
   0   3  -2  500.95   16.90
   0   3  -2  499.65   19.40
   0   3   2  538.05   20.10
   0   3   2  483.65   18.30
   0   3   2  504.25   18.70
   0   3   2  526.45   18.80
   0   3  -2  499.45   17.60
   0   3   2  490.95   18.70
   1  -3   2  104.49    5.20
  -1  -3  -2  104.49    5.40
   1  -3   2  114.69    4.80
  -1  -3  -2  100.39    5.30
  -1  -3  -2  110.69    5.30
  -1  -3  -2  111.99    6.00
   1  -3   2  112.69    5.90
   1  -3   2  115.59    5.40
  -1  -3  -2  109.59    3.90
   1  -3   2  110.09    6.00
  -1   3  -2  106.79    4.90
   1   3   2  111.59    5.40
   1   3   2  119.89    5.40
  -1   3  -2  105.59    5.30
  -1   3  -2  112.39    5.80
   1   3   2  105.39    5.30
  -1   3  -2  106.89    5.60
   1   3   2  103.09    6.10
  -1   3  -2  117.89    6.20
   2  -3   2  357.26   14.20
   2  -3   2  344.77   14.10
   2  -3   2  348.97   12.60
   2  -3   2  346.17   14.60
   2  -3   2  340.37   15.00
   2  -3   2  342.97   13.50
  -2  -3  -2  350.86   15.70
  -2  -3  -2  356.26   13.60
  -2  -3  -2  326.97   13.50
  -2   3  -2  344.07   14.60
   2   3   2  350.06   15.90
   2   3   2  353.76   13.60
   2   3   2  351.66   13.80
  -2   3  -2  347.47   13.60
   2   3   2  351.66   13.60
  -2   3  -2  353.86   14.90
  -2   3  -2  364.66   14.20
   3  -3   2   40.10    3.60
   3  -3   2   35.50    2.90
  -3  -3  -2   43.90    3.00
  -3  -3  -2   35.30    3.80
   3  -3   2   34.10    4.30
   3  -3   2   39.10    3.60
  -3  -3  -2   34.90    2.90
   3  -3   2   35.50    2.90
   3   3   2   40.30    1.80
  -3   3  -2   42.60    4.00
   3   3   2   31.30    3.00
  -3   3  -2   51.39    3.80
  -3   3  -2   41.00    3.30
   3   3   2   44.00    4.40
   3   3   2   45.10    3.10
  -3   3  -2   38.30    3.00
  -4  -3  -2  197.48    8.20
  -4  -3  -2  182.98    8.10
   4  -3   2  192.18    8.40
   4  -3   2  176.88   10.40
   4  -3   2  180.78    9.00
   4  -3   2  184.78    9.70
   4   3   2  191.98   11.40
  -4   3  -2  185.98    8.30
   4   3   2  185.78    8.70
  -4   3  -2  186.78    9.50
   4   3   2  176.38    6.70
   4   3   2  177.88    8.30
   5  -3   2   67.99    6.30
   5  -3   2   61.99    5.30
   5  -3   2   58.69    4.70
   5  -3   2   63.09    4.10
   5   3   2   54.89    4.00
  -5   3  -2   60.19    3.90
   5   3   2   60.29    6.30
   5   3   2   62.89    3.40
  -5   3  -2   57.09    5.00
   5   3   2   59.99    4.50
  -6  -3  -2   46.90    3.00
   6  -3   2   46.80    6.50
   6  -3   2   37.00    5.00
   6  -3   2   47.80    3.90
   6  -3   2   40.50    4.30
   6   3   2   49.50    3.40
   6   3   2   49.20    3.80
   6   3   2   42.10    6.10
   7  -3   2    2.70    2.60
   7  -3   2    2.10    1.90
   7  -3   2    1.90    3.80
   7  -3   2   -2.80    3.40
   7   3   2    0.10    1.40
   7   3   2    3.50    2.90
   8  -3   2    3.30    2.20
   8  -3   2    0.50    2.50
   8  -3   2    3.90    3.10
   8  -3   2    0.90    2.90
   8   3   2   -2.10    3.90
   8   3   2    5.30    3.90
   9  -3   2    2.70    4.90
   9  -3   2    1.20    3.20
   9   3   2    4.20    4.10
   9   3   2    6.20    5.70
   8  -4  -2    0.20    3.30
   8  -4  -2    6.50    4.60
   8   4  -2    7.90    4.40
   7  -4  -2   18.80    2.80
   7  -4  -2   16.50    3.20
   7  -4  -2   12.90    4.50
   7  -4  -2   21.20    5.10
   7   4  -2   18.00    2.10
   7   4  -2   19.90    5.40
   7   4  -2   19.70    3.20
   6  -4  -2   17.10    2.80
   6  -4  -2   20.50    5.00
   6  -4  -2   24.50    3.00
   6  -4  -2   16.30    4.20
   6   4  -2   14.20    4.30
   6   4  -2   29.20    3.40
   6   4  -2   20.40    2.40
   6   4  -2   19.20    2.40
   5  -4  -2    1.40    1.30
  -5  -4   2    2.20    0.70
   5  -4  -2   -0.20    2.20
   5  -4  -2    3.40    1.40
   5  -4  -2    0.90    1.40
   5  -4  -2    0.60    2.80
  -5  -4   2    1.90    0.70
   5   4  -2    1.50    1.20
   5   4  -2    2.50    1.60
   5   4  -2    1.00    2.40
   5   4  -2    1.30    1.00
  -5   4   2    0.20    0.70
   4  -4  -2   10.30    2.30
   4  -4  -2   10.20    1.50
  -4  -4   2   13.50    1.70
   4  -4  -2    9.60    1.80
   4  -4  -2    7.80    3.00
  -4  -4   2    4.10    1.10
   4  -4  -2   10.90    2.80
  -4   4   2   11.30    2.00
  -4   4   2    9.30    2.00
   4   4  -2    8.80    1.80
  -4   4   2   13.40    2.80
   4   4  -2    9.20    1.80
   4   4  -2    9.20    1.70
   3  -4  -2   38.20    3.90
   3  -4  -2   33.30    4.00
   3  -4  -2   35.90    2.10
   3  -4  -2   37.80    3.50
  -3  -4   2   36.70    2.90
  -3  -4   2   38.10    2.80
   3  -4  -2   38.30    3.00
  -3  -4   2   39.50    2.90
  -3   4   2   42.00    3.40
   3   4  -2   37.70    3.10
  -3   4   2   35.10    3.60
   3   4  -2   37.30    2.80
  -3   4   2   36.60    3.20
   3   4  -2   33.20    2.90
   2  -4  -2   52.29    3.50
  -2  -4   2   53.39    3.40
  -2  -4   2   53.39    3.20
   2  -4  -2   60.29    4.10
  -2  -4   2   48.30    3.60
   2  -4  -2   54.09    4.20
   2  -4  -2   51.49    4.10
   2   4  -2   52.39    3.70
  -2   4   2   49.10    4.20
   2   4  -2   58.39    3.20
   2   4  -2   53.29    3.10
  -2   4   2   58.19    4.20
   2   4  -2   53.19    3.50
  -2   4   2   51.69    3.70
  -2   4   2   51.59    3.80
   1  -4  -2   34.10    3.00
  -1  -4   2   31.30    2.10
  -1  -4   2   31.40    2.30
   1  -4  -2   30.40    1.90
  -1  -4   2   30.40    2.50
   1  -4  -2   30.50    2.90
  -1  -4   2   28.40    3.00
   1  -4  -2   29.90    2.70
   1  -4  -2   26.30    2.60
  -1   4   2   28.30    2.90
   1   4  -2   30.20    2.10
   1   4  -2   28.40    2.30
   1   4  -2   26.20    3.20
  -1   4   2   29.50    3.00
   1   4  -2   33.60    3.00
   1   4  -2   32.10    2.70
  -1   4   2   33.10    3.00
  -1   4   2   32.40    2.20
  -1   4   2   26.20    2.60
   0  -4  -2  110.59    5.90
   0  -4   2  112.79    6.30
   0  -4   2  113.29    5.10
   0  -4  -2  115.89    5.80
   0  -4   2  118.69    6.30
   0  -4   2  114.29    5.10
   0  -4  -2  116.79    5.80
   0  -4   2  125.39    5.80
   0  -4  -2  117.49    5.80
   0   4   2  115.49    5.90
   0   4  -2  115.79    5.10
   0   4   2  118.29    6.10
   0   4   2  110.49    5.90
   0   4  -2  110.99    5.80
   0   4   2  107.59    5.70
   0   4  -2  117.39    6.10
   0   4   2  109.99    5.80
   0   4  -2  115.99    5.20
   0   4  -2  118.59    6.50
   1  -4   2   30.30    3.30
   1  -4   2   30.60    2.80
   1  -4   2   27.10    3.50
  -1  -4  -2   36.60    2.80
   1  -4   2   27.00    2.70
   1  -4   2   34.10    2.50
  -1  -4  -2   32.80    1.80
  -1  -4  -2   31.80    3.00
  -1  -4  -2   32.80    2.70
  -1  -4  -2   27.20    2.90
   1   4   2   33.10    3.30
  -1   4  -2   31.40    2.90
  -1   4  -2   27.20    2.30
   1   4   2   31.30    2.80
   1   4   2   32.70    3.00
  -1   4  -2   31.80    2.70
   1   4   2   30.20    2.80
  -1   4  -2   34.00    3.30
  -1   4  -2   27.70    2.60
  -1   4  -2   29.80    3.10
   2  -4   2   54.49    4.40
   2  -4   2   51.79    3.60
   2  -4   2   51.09    4.90
   2  -4   2   52.69    4.30
  -2  -4  -2   50.29    2.20
  -2  -4  -2   46.90    3.70
   2  -4   2   49.70    3.50
   2  -4   2   48.50    3.20
  -2  -4  -2   54.69    3.70
   2   4   2   55.39    4.00
  -2   4  -2   50.19    4.20
   2   4   2   49.40    3.70
  -2   4  -2   54.69    3.70
  -2   4  -2   52.39    3.60
   2   4   2   46.30    3.60
  -2   4  -2   58.19    4.30
   2   4   2   49.90    4.40
   3  -4   2   37.20    3.40
  -3  -4  -2   36.60    3.10
   3  -4   2   38.90    3.90
   3  -4   2   36.40    3.10
   3  -4   2   33.30    3.10
   3  -4   2   37.40    4.40
  -3  -4  -2   33.80    3.30
   3  -4   2   35.70    4.70
   3   4   2   36.00    3.10
  -3   4  -2   28.60    3.10
   3   4   2   33.90    3.30
   3   4   2   40.40    4.70
  -3   4  -2   38.00    3.60
   3   4   2   36.20    3.40
  -3   4  -2   38.50    3.00
   3   4   2   36.00    1.60
  -3   4  -2   35.50    3.90
   4  -4   2   10.80    2.30
   4  -4   2   12.60    3.20
   4  -4   2    9.10    2.40
  -4  -4  -2   14.20    2.40
   4  -4   2   13.50    2.30
   4  -4   2   12.40    3.50
   4   4   2   11.30    3.20
   4   4   2   10.80    2.20
  -4   4  -2   11.90    2.20
  -4   4  -2    8.80    1.90
   4   4   2   12.40    1.20
   4   4   2    8.70    2.20
   5  -4   2    2.00    2.00
  -5  -4  -2    1.60    1.30
   5  -4   2   -0.40    1.80
   5  -4   2   -3.00    2.50
   5  -4   2    3.00    2.40
   5  -4   2    2.40    1.50
  -5   4  -2    4.70    1.80
   5   4   2    2.00    0.80
  -5   4  -2    2.70    1.50
   5   4   2    2.70    2.20
   5   4   2    1.50    1.80
   5   4   2    1.90    1.40
   6  -4   2   21.60    3.50
   6  -4   2   23.00    5.40
   6  -4   2   17.10    4.60
   6  -4   2   18.90    3.60
  -6  -4  -2   21.00    2.40
   6   4   2   16.00    1.90
   6   4   2   24.20    3.40
  -6   4  -2   19.00    2.70
   6   4   2   19.30    4.40
   7  -4   2   10.60    4.00
   7  -4   2   25.50    3.90
   7  -4   2   30.40    6.50
   7  -4   2   13.40    3.50
   7   4   2   22.90    5.40
   8  -4   2    5.10    4.10
   8  -4   2    4.00    2.60
   8  -4   2    7.20    4.80
   8   4   2    5.30    4.70
   8   4   2   14.10    5.20
   8  -5  -2    3.70    2.00
   8  -5  -2    2.90    4.20
   8  -5  -2    3.30    4.60
   8   5  -2   -2.90    3.10
   7  -5  -2    1.00    3.50
   7  -5  -2    2.90    2.00
   7  -5  -2   -3.80    3.60
   7   5  -2    1.70    1.30
   7   5  -2    0.70    1.70
   7   5  -2    0.40    3.50
   6  -5  -2    3.70    3.30
   6  -5  -2    8.90    2.40
   6  -5  -2    5.00    1.70
   6  -5  -2    3.90    3.20
   6   5  -2    6.30    1.90
   6   5  -2    7.50    1.90
   6   5  -2    5.00    3.70
  -5  -5   2    0.70    1.10
   5  -5  -2    4.90    2.10
   5  -5  -2    3.30    1.20
   5  -5  -2    1.60    3.00
   5  -5  -2    2.00    1.40
   5  -5  -2    4.50    2.90
  -5   5   2    0.90    1.40
   5   5  -2    2.40    1.60
   5   5  -2    1.80    1.30
   5   5  -2    2.50    1.50
   5   5  -2    3.00    2.60
  -4  -5   2    0.20    1.20
   4  -5  -2    2.30    1.60
   4  -5  -2    0.70    2.20
   4  -5  -2    0.60    0.60
   4  -5  -2    2.70    2.60
  -4  -5   2    0.50    1.20
   4  -5  -2   -0.40    1.20
   4   5  -2   -0.80    1.20
   4   5  -2    0.10    1.00
  -4   5   2   -0.90    1.30
   4   5  -2    2.60    1.50
   4   5  -2    0.90    1.30
   3  -5  -2   43.40    4.60
   3  -5  -2   42.20    3.50
   3  -5  -2   49.20    4.10
  -3  -5   2   50.29    3.80
  -3  -5   2   46.70    3.50
  -3  -5   2   51.49    3.40
   3  -5  -2   51.39    5.10
   3   5  -2   42.10    3.70
   3   5  -2   43.40    3.30
  -3   5   2   45.50    4.30
   3   5  -2   48.20    3.20
  -3   5   2   51.29    4.10
   3   5  -2   48.30    3.80
  -2  -5   2    6.00    1.90
   2  -5  -2    1.70    1.60
   2  -5  -2    6.30    2.00
  -2  -5   2    5.20    1.60
  -2  -5   2    8.10    1.60
   2  -5  -2    4.00    2.00
   2  -5  -2    5.70    1.70
   2   5  -2    4.10    1.60
   2   5  -2    5.50    2.10
   2   5  -2    3.70    1.60
  -2   5   2    5.50    2.00
   2   5  -2    4.40    1.20
  -2   5   2    3.40    1.70
  -2   5   2    3.20    1.50
   2   5  -2    6.40    1.40
  -2   5   2    5.10    1.90
   1  -5  -2   50.89    4.00
   1  -5  -2   39.90    3.70
  -1  -5   2   49.00    4.20
   1  -5  -2   37.30    3.30
  -1  -5   2   46.60    3.00
   1  -5  -2   45.90    3.80
  -1  -5   2   42.70    2.90
  -1  -5   2   40.60    3.30
   1   5  -2   48.60    3.10
   1   5  -2   48.20    3.90
   1   5  -2   41.60    2.80
  -1   5   2   41.00    2.70
   1   5  -2   44.00    3.40
  -1   5   2   45.30    3.70
  -1   5   2   39.20    3.70
  -1   5   2   52.39    4.00
  -1   5   2   40.40    3.80
   1   5  -2   39.30    3.70
   0  -5   2    0.00    1.20
   0  -5   2   -2.40    1.60
   0  -5  -2    0.90    1.30
   0  -5  -2   -0.80    1.10
   0  -5   2   -2.50    1.80
   0  -5   2    0.30    0.90
   0  -5   2   -1.40    1.00
   0  -5  -2   -0.30    1.50
   0  -5  -2   -0.90    0.80
   0   5  -2    1.80    1.80
   0   5  -2    1.30    1.60
   0   5   2   -0.90    0.80
   0   5  -2    1.10    1.00
   0   5   2    0.00    1.40
   0   5   2    2.50    1.70
   0   5   2    1.50    1.30
   0   5  -2   -1.10    0.90
   0   5   2   -0.90    0.80
   0   5  -2   -1.20    0.90
  -1  -5  -2   42.80    2.40
  -1  -5  -2   47.00    3.80
  -1  -5  -2   42.20    3.60
   1  -5   2   46.30    4.10
   1  -5   2   51.99    4.40
   1  -5   2   39.90    3.30
   1  -5   2   43.90    3.20
  -1  -5  -2   40.70    3.90
   1  -5   2   38.80    3.40
  -1   5  -2   43.60    3.40
  -1   5  -2   43.30    3.40
   1   5   2   42.90    4.00
   1   5   2   46.90    3.90
  -1   5  -2   44.20    4.10
  -1   5  -2   42.20    3.80
   1   5   2   45.40    4.00
  -1   5  -2   47.40    4.10
  -1   5  -2   43.30    3.10
   1   5   2   47.20    3.50
  -2  -5  -2    3.60    1.80
   2  -5   2    4.20    1.40
   2  -5   2    7.40    2.90
  -2  -5  -2    6.40    1.80
  -2  -5  -2    5.30    0.90
  -2  -5  -2    6.70    2.00
   2  -5   2    3.50    1.70
   2  -5   2    5.60    2.20
   2  -5   2    3.50    1.60
  -2   5  -2    4.40    1.40
   2   5   2    4.60    1.80
  -2   5  -2    6.20    1.80
   2   5   2    5.60    2.00
  -2   5  -2    6.50    2.40
  -2   5  -2    4.70    2.00
   2   5   2    6.50    1.80
   2   5   2    6.20    1.90
  -3  -5  -2   49.40    4.00
  -3  -5  -2   44.80    2.20
   3  -5   2   43.60    5.40
   3  -5   2   53.39    5.10
   3  -5   2   46.40    3.70
   3  -5   2   48.40    4.60
   3  -5   2   47.50    3.50
  -3   5  -2   45.10    3.90
   3   5   2   48.50    4.20
   3   5   2   39.80    4.00
   3   5   2   46.50    3.90
   3   5   2   46.90    4.90
  -3   5  -2   47.10    3.40
   3   5   2   47.10    2.20
   4  -5   2   -1.50    2.60
  -4  -5  -2    0.50    1.50
   4  -5   2   -1.80    2.30
   4  -5   2    1.20    1.60
   4  -5   2   -1.10    1.10
   4  -5   2    0.60    1.90
  -4   5  -2    1.40    1.10
  -4   5  -2    0.70    1.50
   4   5   2    0.80    1.40
   4   5   2   -1.70    1.50
   4   5   2    1.30    1.70
   4   5   2    0.30    0.50
   5  -5   2    2.50    2.20
   5  -5   2    1.70    1.70
   5  -5   2    2.20    2.40
   5  -5   2   -0.40    1.60
   5  -5   2   -2.10    2.90
  -5  -5  -2    1.90    1.50
  -5   5  -2    3.60    1.80
   5   5   2    0.10    2.50
   5   5   2    2.20    2.10
   5   5   2    5.70    2.00
   5   5   2    3.20    0.80
   6  -5   2    2.60    3.50
   6  -5   2    1.10    2.80
   6  -5   2    5.80    2.60
   6  -5   2    7.40    2.80
   6   5   2    7.90    1.30
   6   5   2    5.60    3.10
   6   5   2   12.30    2.80
   7  -5   2   -0.10    2.40
   7  -5   2    0.10    3.00
   7  -5   2    3.30    4.30
   7   5   2    0.20    2.00
   7   5   2   -1.10    3.40
   8  -5   2   -2.70    2.90
   8  -5   2    3.20    2.80
   8  -5   2    1.50    2.80
   8   5   2    1.60    3.70
   8  -6  -2   -3.80    3.80
   8  -6  -2   -0.40    4.00
   8  -6  -2    0.50    2.20
   8   6  -2    2.90    4.40
   7  -6  -2    3.50    4.10
   7  -6  -2   -0.50    2.10
   7  -6  -2   -3.80    3.40
   7   6  -2   -1.10    3.60
   7   6  -2   -1.40    1.50
   6  -6  -2    3.10    3.40
   6  -6  -2    7.20    3.90
   6  -6  -2    8.30    2.70
   6   6  -2    5.80    3.20
   6   6  -2    4.60    1.70
   6   6  -2    2.50    1.80
   5  -6  -2    9.60    3.70
   5  -6  -2    9.70    2.40
  -5  -6   2    5.90    1.60
   5  -6  -2    8.10    2.80
   5  -6  -2   10.80    4.00
  -5   6   2   11.00    2.50
   5   6  -2    8.10    2.30
   5   6  -2    7.30    3.50
   5   6  -2    8.20    1.90
   5   6  -2    9.90    2.30
   4  -6  -2   22.40    4.20
  -4  -6   2   18.00    2.70
   4  -6  -2   22.40    3.10
   4  -6  -2   21.80    3.50
  -4  -6   2   21.20    2.70
   4  -6  -2   23.20    4.50
   4   6  -2   18.70    2.90
   4   6  -2   22.90    3.20
   4   6  -2   21.20    3.10
   4   6  -2   20.30    2.50
  -4   6   2   21.40    3.20
   3  -6  -2   15.00    3.40
   3  -6  -2   16.40    3.70
   3  -6  -2   19.20    2.80
  -3  -6   2   14.50    2.20
  -3  -6   2   12.50    2.70
   3  -6  -2   11.90    2.90
  -3   6   2   15.50    3.20
   3   6  -2   16.30    2.20
  -3   6   2   14.10    2.80
   3   6  -2   11.10    2.40
   3   6  -2   14.80    2.40
   3   6  -2   17.80    3.00
   2  -6  -2    3.10    1.60
   2  -6  -2    3.70    2.10
  -2  -6   2    6.50    2.20
   2  -6  -2    3.90    2.20
  -2  -6   2    1.00    1.20
   2  -6  -2    6.30    2.30
  -2   6   2    5.80    2.10
  -2   6   2    3.10    1.80
   2   6  -2    3.10    1.30
   2   6  -2    2.50    1.60
   2   6  -2    6.70    2.10
   2   6  -2    6.30    1.60
   1  -6  -2   96.09    6.10
  -1  -6   2   97.59    4.90
   1  -6  -2   92.69    6.20
  -1  -6   2   97.39    4.90
  -1  -6   2   92.69    6.30
   1  -6  -2   91.39    5.70
   1  -6  -2   86.39    5.90
   1   6  -2   90.19    4.90
  -1   6   2   98.89    6.20
  -1   6   2   90.89    4.80
   1   6  -2   81.39    5.60
   1   6  -2   81.99    4.70
   1   6  -2   84.39    5.90
  -1   6   2   81.79    5.80
  -1   6   2   93.59    5.90
   0  -6   2    3.10    1.70
   0  -6  -2    4.90    2.20
   0  -6   2    4.70    1.90
   0  -6  -2    6.10    1.90
   0  -6   2    9.70    1.70
   0  -6   2    1.20    2.20
   0  -6  -2    5.50    1.40
   0  -6   2    8.20    2.30
   0  -6  -2    7.50    2.40
   0   6   2    3.80    2.00
   0   6  -2    3.70    1.50
   0   6   2    6.40    2.20
   0   6  -2    3.10    1.60
   0   6   2    3.40    1.50
   0   6   2    8.80    2.40
   0   6  -2    8.40    2.10
   0   6   2    6.60    2.10
   0   6  -2    8.40    2.30
   0   6  -2    5.10    2.50
   1  -6   2   83.29    5.40
  -1  -6  -2   98.59    6.20
   1  -6   2   97.69    5.80
  -1  -6  -2   87.09    4.20
   1  -6   2   90.29    6.80
   1  -6   2   83.89    6.40
   1  -6   2   93.39    5.50
  -1  -6  -2   85.39    5.60
   1   6   2   88.79    5.50
   1   6   2   86.29    6.00
  -1   6  -2   90.69    6.30
  -1   6  -2   94.19    5.10
   1   6   2   92.59    6.20
   1   6   2   95.79    6.00
  -1   6  -2   90.69    6.00
  -1   6  -2   93.09    7.00
  -1   6  -2   87.69    5.40
   1   6   2   89.09    6.00
  -2  -6  -2    4.60    1.00
  -2  -6  -2    3.10    1.50
   2  -6   2    4.60    2.40
   2  -6   2    2.30    1.50
  -2  -6  -2    3.70    2.00
   2  -6   2    4.30    2.30
   2  -6   2    5.10    2.20
   2   6   2    4.20    1.90
  -2   6  -2    3.10    1.40
   2   6   2    2.20    1.90
  -2   6  -2    3.00    1.90
   2   6   2    3.70    1.80
   2   6   2    1.50    1.70
  -3  -6  -2   11.70    1.30
   3  -6   2    7.70    2.80
   3  -6   2    8.30    2.30
  -3  -6  -2   16.50    3.00
   3  -6   2   13.60    3.80
   3  -6   2   18.70    3.70
   3   6   2    9.00    3.00
   3   6   2   11.30    2.50
  -3   6  -2   13.10    1.80
   3   6   2   20.00    3.30
  -3   6  -2   17.30    3.10
   4  -6   2   16.00    2.80
   4  -6   2   25.40    5.00
   4  -6   2   16.50    2.30
   4  -6   2   22.50    3.90
   4  -6   2   23.20    4.50
  -4  -6  -2   22.90    3.30
   4   6   2   17.40    3.00
   4   6   2   21.20    1.50
  -4   6  -2   25.10    3.60
   4   6   2   12.90    2.90
   4   6   2   18.40    4.20
  -4   6  -2   15.30    2.10
   5  -6   2   10.00    3.20
   5  -6   2    7.50    3.80
   5  -6   2    5.10    3.60
  -5  -6  -2   11.40    2.60
   5  -6   2   14.00    2.90
   5  -6   2    6.20    2.10
   5   6   2    8.30    2.40
  -5   6  -2    8.60    2.40
   5   6   2    4.20    2.70
   5   6   2    7.30    1.00
   5   6   2    7.00    2.40
   6  -6   2    1.10    2.90
   6  -6   2    6.30    4.60
   6  -6   2    1.70    2.30
   6  -6   2    5.80    3.00
   6   6   2    4.30    2.90
   6   6   2    1.70    2.20
   7  -6   2   -2.70    3.40
   7  -6   2    0.20    3.20
   7  -6   2    1.80    2.90
   7   6   2    0.30    2.20
   7   6   2   -0.40    2.60
   8  -6   2    1.20    4.50
   8  -6   2   -3.30    4.30
   8  -6   2   -2.80    2.50
   8   6   2    3.40    4.30
   8  -7  -2   -4.10    4.10
   8  -7  -2    3.20    4.70
   8   7  -2    7.00    5.10
   7  -7  -2    7.30    3.00
   7  -7  -2    3.50    4.20
   7  -7  -2    0.10    3.10
   7   7  -2    2.30    4.10
   7   7  -2    3.30    2.20
   6  -7  -2    1.50    2.70
   6  -7  -2   -5.20    2.90
   6  -7  -2    6.30    2.80
   6   7  -2   -0.80    1.30
   6   7  -2    1.30    1.90
   6   7  -2    2.20    3.50
   5  -7  -2    1.90    2.40
   5  -7  -2   -2.70    3.00
  -5  -7   2    4.70    2.00
   5  -7  -2    7.90    4.00
  -5   7   2    3.00    2.30
   5   7  -2    0.60    2.80
   5   7  -2    2.50    2.10
   5   7  -2    2.80    1.50
  -4  -7   2    3.80    2.10
   4  -7  -2    4.50    3.30
   4  -7  -2   -4.10    2.40
   4  -7  -2    5.50    2.60
  -4  -7   2    6.10    2.10
   4  -7  -2    2.20    1.90
   4   7  -2    1.60    1.40
   4   7  -2    0.60    1.80
   4   7  -2    0.50    1.50
  -4   7   2    1.10    2.00
   4   7  -2    1.30    1.80
  -3  -7   2  101.09    5.70
   3  -7  -2  114.89    7.50
   3  -7  -2  112.89    6.70
   3  -7  -2  119.29    8.20
  -3  -7   2  100.99    6.70
   3  -7  -2  104.09    7.90
  -3   7   2  120.29    7.30
   3   7  -2  112.69    6.20
   3   7  -2  106.39    7.00
   3   7  -2  104.99    6.70
   3   7  -2  104.99    5.60
  -2  -7   2    2.40    2.20
   2  -7  -2    2.90    1.80
   2  -7  -2    2.20    2.40
  -2  -7   2    5.90    1.60
   2  -7  -2    1.00    2.40
   2  -7  -2    0.30    2.30
   2   7  -2    0.20    1.80
  -2   7   2    4.80    2.00
   2   7  -2    2.30    1.40
   2   7  -2    2.80    1.90
   2   7  -2    3.10    1.50
  -1  -7   2  154.08    7.20
   1  -7  -2  166.88    8.60
  -1  -7   2  153.48    8.80
   1  -7  -2  142.29    8.60
  -1  -7   2  158.18    7.50
   1  -7  -2  157.88    9.10
   1  -7  -2  148.29    8.70
  -1   7   2  157.08    9.00
  -1   7   2  163.98    9.00
   1   7  -2  149.09    7.20
  -1   7   2  155.38    7.50
   1   7  -2  156.68    8.60
   1   7  -2  155.18    8.90
   1   7  -2  164.28    7.60
   0  -7  -2    0.50    2.00
   0  -7   2    2.20    1.80
   0  -7   2   -0.90    1.60
   0  -7  -2    1.30    1.70
   0  -7   2   -3.20    1.80
   0  -7  -2   -0.10    1.00
   0   7  -2   -0.90    1.30
   0   7  -2    1.10    1.40
   0   7  -2    0.30    1.90
   0   7   2    0.60    1.80
   0   7   2   -1.00    1.80
   0   7   2   -0.30    1.30
  -1  -7  -2  158.98    6.80
   1  -7   2  181.58    9.90
  -1  -7  -2  149.19    8.40
  -1  -7  -2  161.28    9.10
   1  -7   2  166.78    8.50
   1  -7   2  156.08    9.50
   1   7   2  161.98    9.20
  -1   7  -2  158.88    8.30
   1   7   2  167.88    9.40
   1   7   2  169.78    9.00
  -1   7  -2  158.78    8.70
   2  -7   2    5.10    2.50
   2  -7   2    3.70    2.30
  -2  -7  -2    2.30    2.30
   2  -7   2    2.10    2.10
  -2  -7  -2    2.60    1.00
  -2  -7  -2    2.50    2.10
  -2   7  -2    0.70    1.30
   2   7   2    0.70    1.80
   2   7   2    1.30    1.90
  -2   7  -2    0.80    2.00
   2   7   2    2.30    2.40
   3  -7   2  126.99    9.20
   3  -7   2  123.39    8.10
  -3  -7  -2  105.39    6.90
   3  -7   2   92.49    7.00
   3  -7   2  113.79    6.90
  -3  -7  -2   99.09    4.50
   3   7   2  120.59    7.50
  -3   7  -2  116.49    7.30
   3   7   2  116.89    8.50
   3   7   2   94.79    6.80
  -3   7  -2  100.29    5.40
   4  -7   2    2.10    2.90
   4  -7   2    2.10    1.90
  -4  -7  -2    1.10    2.00
   4  -7   2    1.60    2.70
   4  -7   2    4.40    2.90
   4   7   2    4.80    2.40
  -4   7  -2    1.20    0.90
   4   7   2    1.10    2.10
   4   7   2    4.00    2.80
  -4   7  -2    2.10    2.10
  -5  -7  -2    2.60    2.10
   5  -7   2    1.60    3.20
   5  -7   2    2.50    2.90
   5  -7   2   -0.60    3.40
  -5   7  -2    0.50    2.10
   5   7   2    0.20    2.30
   5   7   2    2.20    2.30
   6  -7   2   -3.30    3.80
   6  -7   2    3.60    3.20
   6  -7   2   -2.10    2.50
   6   7   2    1.20    2.50
   6   7   2    5.30    3.80
   7  -7   2    9.60    5.20
   7  -7   2    4.30    3.30
   7  -7   2    8.80    5.10
   7   7   2    1.20    2.50
   7   7   2   -4.00    2.30
   8  -7   2    7.90    5.40
   8  -7   2    0.00    5.20
   8   7   2    2.30    3.70
   8   7   2   -3.40    2.50
   7  -8  -2   -6.00    4.00
   7  -8  -2    1.30    3.20
   7  -8  -2   -3.40    2.40
   7   8  -2   -0.80    2.20
   7   8  -2   -2.70    2.80
   6  -8  -2   -6.90    3.00
   6  -8  -2    1.90    2.60
   6  -8  -2   -2.20    3.50
   6   8  -2   -5.30    2.70
   6   8  -2   -0.40    1.90
   5  -8  -2   -2.30    2.90
   5  -8  -2    6.50    4.00
   5  -8  -2    0.00    2.40
   5   8  -2   -4.10    2.50
   5   8  -2    0.20    1.40
   5   8  -2    0.70    2.20
  -5   8   2   -2.70    1.90
  -4  -8   2    2.90    2.20
   4  -8  -2    2.90    2.70
   4  -8  -2   -2.10    1.80
   4  -8  -2   -0.30    3.30
   4  -8  -2   -2.10    1.90
   4   8  -2   -1.10    1.40
   4   8  -2    0.00    1.90
  -4   8   2   -0.80    2.10
   4   8  -2    0.50    2.00
  -3  -8   2   26.20    4.00
   3  -8  -2   26.90    4.80
   3  -8  -2   23.50    4.30
   3  -8  -2   31.80    4.80
   3   8  -2   31.30    3.00
   3   8  -2   29.30    3.60
   3   8  -2   26.10    4.20
  -3   8   2   22.30    4.00
   3   8  -2   21.20    3.70
   2  -8  -2    9.50    3.30
  -2  -8   2    6.80    2.40
   2  -8  -2    6.80    3.10
   2  -8  -2   12.00    3.40
  -2  -8   2    9.80    2.30
  -2   8   2    5.70    2.80
   2   8  -2    8.50    2.10
   2   8  -2    8.20    2.20
   2   8  -2   12.40    3.10
   2   8  -2   16.20    3.30
  -1  -8   2    9.20    3.10
  -1  -8   2   10.40    2.20
   1  -8  -2   15.80    3.20
   1  -8  -2    8.80    2.70
   1  -8  -2   10.40    2.90
   1   8  -2   12.70    2.40
  -1   8   2    9.20    3.10
  -1   8   2    8.90    1.70
   1   8  -2    9.90    3.00
   1   8  -2    9.40    2.20
   0  -8   2   33.10    4.10
   0  -8   2   34.70    4.90
   0  -8  -2   36.30    4.90
   0  -8  -2   39.90    5.00
   0  -8   2   43.80    5.60
   0   8  -2   37.50    4.80
   0   8  -2   36.90    3.70
   0   8   2   35.60    3.80
   0   8  -2   36.20    3.30
   0   8   2   25.80    4.30
  -1  -8  -2    9.60    3.20
  -1  -8  -2   10.50    1.90
   1  -8   2   14.70    3.80
  -1  -8  -2   14.30    3.10
   1  -8   2   11.70    3.70
   1  -8   2   12.00    3.10
   1   8   2   15.50    3.20
   1   8   2   10.50    2.60
  -1   8  -2    8.40    2.60
   2  -8   2    8.30    2.90
  -2  -8  -2    9.00    3.10
   2  -8   2   11.20    3.60
  -2  -8  -2    7.50    2.60
   2  -8   2    3.00    3.40
  -2  -8  -2   11.00    1.70
  -2   8  -2    8.90    3.00
   2   8   2   11.90    3.00
  -2   8  -2    8.50    2.10
   2   8   2    9.20    2.90
   3  -8   2   21.80    4.30
   3  -8   2   25.80    4.80
  -3  -8  -2   22.40    4.00
  -3  -8  -2   21.80    2.20
   3  -8   2   13.10    4.60
  -3   8  -2   23.50    2.20
   3   8   2   16.10    3.90
  -3   8  -2   23.70    4.20
   3   8   2   23.00    4.20
   4  -8   2    1.30    3.30
   4  -8   2    5.00    3.30
   4  -8   2    7.70    3.70
  -4  -8  -2    1.50    1.00
  -4  -8  -2   -0.10    2.20
   4   8   2    0.60    2.20
   4   8   2   -4.80    1.90
   4   8   2    0.50    2.60
  -4   8  -2   -3.90    1.80
  -4   8  -2    1.30    0.70
  -5  -8  -2   -0.60    2.20
   5  -8   2   -4.40    2.40
   5  -8   2   -1.10    3.10
   5  -8   2   -0.30    2.90
   5   8   2    0.40    3.30
  -5   8  -2    2.30    2.40
   5   8   2    3.00    2.70
   6  -8   2    0.50    2.80
   6  -8   2   -2.60    2.90
   6  -8   2    4.30    3.30
   6   8   2    0.80    2.80
   6   8   2    0.50    2.60
   7  -8   2   -3.90    4.60
   7  -8   2   -5.90    3.80
   7  -8   2    4.20    3.50
   7   8   2    1.40    2.80
   7   8   2    0.70    3.10
   7  -9  -2    1.10    3.00
   7  -9  -2   -0.20    4.50
   7  -9  -2   -0.70    5.20
   7   9  -2   -0.10    2.50
   7   9  -2   -3.10    3.70
   6  -9  -2   -7.70    3.50
   6  -9  -2   10.90    4.20
   6  -9  -2    5.80    4.50
   6   9  -2   -1.70    3.50
   6   9  -2    0.60    2.50
   5  -9  -2    4.00    4.10
   5  -9  -2    0.60    2.90
   5  -9  -2    6.20    3.50
   5   9  -2    3.40    3.50
   5   9  -2    2.10    2.40
   5   9  -2   -0.30    1.50
  -4  -9   2    1.40    2.40
   4  -9  -2   -3.70    2.30
   4  -9  -2    0.60    3.70
   4  -9  -2    0.30    3.10
  -4   9   2   -3.40    2.00
   4   9  -2   -0.40    2.20
   4   9  -2    0.20    2.80
   4   9  -2    1.90    1.40
   3  -9  -2    0.20    2.80
  -3  -9   2    2.10    2.60
   3  -9  -2   -1.80    2.70
   3  -9  -2   -2.70    2.60
  -3   9   2   -0.20    2.80
   3   9  -2    2.90    1.90
   3   9  -2    3.40    2.60
  -2  -9   2    1.20    2.80
   2  -9  -2   11.50    3.50
   2  -9  -2    9.20    3.70
  -2  -9   2    3.50    2.00
   2  -9  -2   -0.50    3.00
   2   9  -2    6.00    2.80
   2   9  -2    6.10    2.30
  -2   9   2    6.50    2.80
   2   9  -2    4.70    2.20
   1  -9  -2    6.20    3.20
  -1  -9   2    6.00    3.10
   1  -9  -2    4.10    2.80
  -1  -9   2    7.40    2.40
   1  -9  -2   -1.20    2.20
  -1   9   2    0.60    2.70
   1   9  -2    6.70    2.60
  -1   9   2    3.60    1.50
   1   9  -2    1.00    1.80
   1   9  -2    4.60    1.90
   0  -9   2    2.30    2.00
   0  -9  -2    2.70    2.70
   0  -9   2    3.00    3.10
   0  -9  -2    2.70    2.70
   0  -9   2   -0.80    2.80
   0   9  -2    3.80    2.00
   0   9   2    2.20    1.80
   0   9  -2    6.00    2.50
   0   9   2    2.60    2.80
  -1  -9  -2    5.50    2.70
   1  -9   2    4.40    2.80
   1  -9   2    0.10    3.00
   1  -9   2    2.80    3.30
  -1  -9  -2    0.40    2.70
   1   9   2    5.10    2.90
   1   9   2    0.90    1.90
  -1   9  -2    3.70    2.40
  -2  -9  -2    4.20    1.40
  -2  -9  -2    4.90    3.10
   2  -9   2    1.80    3.50
   2  -9   2    4.10    2.80
  -2  -9  -2    7.70    2.80
   2  -9   2    0.70    2.50
  -2   9  -2    6.90    3.30
  -2   9  -2    3.10    1.80
   2   9   2    6.30    3.20
   2   9   2    3.20    2.40
  -3  -9  -2    0.90    1.10
  -3  -9  -2    2.20    2.70
   3  -9   2    4.90    4.10
   3  -9   2    1.90    2.70
   3  -9   2    3.10    3.50
  -3   9  -2    1.40    1.00
   3   9   2   -0.90    2.40
  -3   9  -2    2.70    2.90
   3   9   2   -1.60    2.40
   4  -9   2   -2.10    2.10
  -4  -9  -2    1.60    2.50
   4  -9   2   -1.20    4.00
   4  -9   2   -2.60    2.70
   4   9   2   -2.60    1.80
   4   9   2    4.10    3.00
  -4   9  -2   -1.40    2.30
   5  -9   2   -4.20    4.50
   5  -9   2   -0.40    3.40
   5  -9   2   -1.30    3.30
  -5   9  -2    3.60    3.10
   5   9   2   -0.30    2.20
   5   9   2    2.20    3.20
   6  -9   2   -3.00    5.00
   6  -9   2    4.00    3.50
   6  -9   2    2.90    3.40
   6   9   2   -2.90    2.90
   6   9   2    0.60    3.80
   7  -9   2   -7.10    5.00
   7  -9   2   -0.90    3.20
   7  -9   2   -3.30    3.20
   7   9   2   -4.50    2.80
   7   9   2    1.40    4.40
   6 -10  -2    2.20    5.00
   6 -10  -2    2.50    3.90
   6 -10  -2    1.20    3.30
   6  10  -2   -0.60    2.90
   6  10  -2    0.50    2.90
   5 -10  -2    3.80    3.60
   5 -10  -2    1.90    4.20
   5 -10  -2   -0.40    3.80
   5  10  -2    2.90    2.70
   5  10  -2    2.60    3.00
   4 -10  -2    1.30    3.60
   4 -10  -2   -4.60    3.10
   4 -10  -2    3.20    3.80
  -4  10   2    2.40    3.20
   4  10  -2    1.40    3.00
   4  10  -2    2.20    1.80
   4  10  -2    1.90    3.30
   3 -10  -2    9.90    4.00
  -3 -10   2    6.60    3.50
   3 -10  -2    4.60    3.70
   3 -10  -2    7.50    3.90
   3  10  -2   11.40    2.70
   3  10  -2   14.30    3.90
   3  10  -2   10.40    3.30
  -3  10   2    4.20    3.50
   2 -10  -2    1.90    3.00
  -2 -10   2   -3.10    1.40
  -2 -10   2   -1.90    2.80
   2 -10  -2    4.30    3.10
   2 -10  -2   -2.50    2.30
   2  10  -2   -1.20    1.60
   2  10  -2   -1.50    1.80
  -2  10   2    0.50    3.20
  -1 -10   2   -3.30    2.90
   1 -10  -2    0.00    2.90
   1 -10  -2    2.00    2.80
  -1 -10   2   -0.80    1.80
   1  10  -2    0.50    2.80
  -1  10   2    0.20    1.30
   1  10  -2   -1.50    1.80
  -1  10   2   -0.90    2.40
   0 -10   2   -0.10    2.50
   0 -10  -2    2.10    2.90
   0 -10   2    3.20    3.40
   0 -10  -2   -5.70    2.90
   0  10   2   -0.20    2.60
   0  10   2    0.10    1.70
   0  10  -2    2.20    3.10
   1 -10   2   -1.90    3.40
   1 -10   2    1.50    2.70
   1 -10   2   -1.90    2.00
  -1 -10  -2   -3.20    2.20
  -1 -10  -2    4.00    2.70
   1  10   2   -2.20    2.00
   1  10   2   -6.00    2.60
  -1  10  -2   -3.00    2.80
  -2 -10  -2    2.20    2.40
   2 -10   2    0.80    3.70
   2 -10   2    1.50    3.70
   2 -10   2    2.00    2.90
  -2 -10  -2   -0.70    2.90
   2  10   2   -5.50    2.50
  -2  10  -2   -2.00    2.90
   2  10   2   -2.00    2.00
  -3 -10  -2    4.60    3.30
   3 -10   2   12.80    4.10
   3 -10   2   16.20    5.00
   3 -10   2   10.00    4.80
   3  10   2   12.90    4.40
  -3  10  -2    7.80    3.60
   3  10   2    3.50    2.90
   4 -10   2    4.20    3.30
  -4 -10  -2    5.80    3.30
   4 -10   2    1.50    4.70
   4 -10   2    4.70    3.80
   4  10   2    0.50    2.50
  -4  10  -2    0.20    2.90
   4  10   2    3.80    3.50
   5 -10   2   -2.40    4.90
   5 -10   2    4.00    4.20
   5 -10   2    4.00    4.00
   5  10   2    0.30    2.60
   5  10   2   -1.70    2.70
   6 -10   2   -1.90    3.40
   6 -10   2   -5.90    4.60
   6 -10   2   -0.60    4.20
   6  10   2    0.70    3.40
   6  10   2    2.90    4.30
   5 -11  -2   12.90    5.60
   5 -11  -2    7.00    4.90
   5 -11  -2   15.30    4.90
   5  11  -2    2.90    4.10
   5  11  -2   13.40    4.10
   4 -11  -2    2.20    3.70
   4 -11  -2    5.40    4.00
   4 -11  -2    4.90    3.60
  -4  11   2    7.90    3.80
   4  11  -2    3.80    3.60
   4  11  -2    7.70    3.80
   4  11  -2    2.90    2.10
   3 -11  -2   20.50    5.30
  -3 -11   2   12.20    4.20
   3 -11  -2   11.80    4.30
   3 -11  -2   10.50    4.50
   3  11  -2   10.60    4.20
   3  11  -2   10.00    2.80
  -3  11   2    8.20    3.90
   3  11  -2    4.60    3.30
  -2 -11   2    0.30    3.40
   2 -11  -2    8.30    4.20
   2 -11  -2    3.40    2.90
   2 -11  -2    0.70    3.10
  -2 -11   2    3.60    2.30
   2  11  -2    5.00    2.30
   2  11  -2    1.10    2.50
   2  11  -2    3.30    2.60
  -2  11   2   -0.80    3.10
  -1 -11   2   27.00    4.30
   1 -11  -2   11.40    4.00
  -1 -11   2   12.80    4.60
   1 -11  -2   19.90    4.90
  -1  11   2   11.60    2.30
   1  11  -2    9.00    4.10
  -1  11   2   18.60    4.40
   0 -11  -2   -0.50    3.20
   0 -11  -2   -1.60    2.90
   0 -11   2   -2.40    3.70
   0 -11   2    4.00    2.90
   0  11   2    3.80    3.70
   0  11  -2   -1.50    2.90
   0  11   2    4.30    2.10
  -1 -11  -2   11.10    3.90
  -1 -11  -2   15.60    4.80
   1 -11   2    6.10    3.50
   1 -11   2   15.30    4.10
   1 -11   2   16.40    4.90
   1  11   2    5.30    2.90
  -1  11  -2   13.80    4.00
   1  11   2   12.70    4.50
   2 -11   2    3.00    3.90
   2 -11   2    2.50    4.00
  -2 -11  -2   -3.90    2.90
   2 -11   2   -1.30    3.40
  -2 -11  -2    3.50    2.80
  -2  11  -2    1.80    3.60
   2  11   2    1.10    3.60
   2  11   2    0.90    2.50
   3 -11   2   17.00    5.30
   3 -11   2   12.20    4.60
  -3 -11  -2   11.50    4.20
   3 -11   2    5.70    3.50
   3  11   2   12.20    4.10
  -3  11  -2   11.70    4.40
   3  11   2   15.10    5.00
   4 -11   2    2.10    4.60
   4 -11   2    2.00    3.80
   4 -11   2    2.90    4.50
   4  11   2   -0.60    3.40
  -4  11  -2    5.60    3.70
   4  11   2    3.00    3.20
   5 -11   2    8.30    4.80
   5 -11   2    5.30    5.70
   5 -11   2    3.00    4.20
   5  11   2    1.80    2.90
   5  11   2    7.90    4.10
   6 -11   2   -1.40    4.30
   5 -12  -2   -3.50    4.50
   5 -12  -2    7.00    5.10
   5  12  -2    7.30    4.00
   5  12  -2    1.70    3.90
   4 -12  -2    5.30    4.50
   4 -12  -2    2.60    3.90
   4 -12  -2    2.20    3.50
   4  12  -2    1.50    3.50
   4  12  -2    2.00    3.60
  -3 -12   2    4.40    3.60
   3 -12  -2    5.60    4.40
   3 -12  -2    4.60    3.90
   3 -12  -2   -2.90    3.60
   3  12  -2    2.80    3.30
   3  12  -2   -0.80    2.30
  -3  12   2    5.10    4.20
   3  12  -2    4.10    3.50
  -2 -12   2    7.90    2.90
   2 -12  -2   19.10    4.90
  -2 -12   2   14.10    4.70
   2 -12  -2   17.40    5.30
   2 -12  -2   18.10    5.10
   2  12  -2   12.80    3.90
  -2  12   2   23.60    5.50
   2  12  -2   10.30    4.00
   1 -12  -2    4.40    4.00
  -1 -12   2    1.10    3.80
  -1 -12   2    2.00    2.50
   1 -12  -2   -1.80    2.30
  -1  12   2    1.60    2.90
   1  12  -2    0.70    2.20
   1  12  -2    2.70    3.50
   0 -12   2   25.20    6.00
   0 -12   2   21.00    4.50
   0 -12  -2   36.60    6.10
   0 -12  -2   24.50    5.60
   0  12  -2   18.00    3.60
   0  12   2   11.00    4.60
   0  12   2   18.70    3.60
   0  12  -2   25.50    5.50
   1 -12   2    0.70    2.90
   1 -12   2    3.70    3.10
  -1 -12  -2    3.50    3.30
   1 -12   2    5.30    4.20
  -1 -12  -2    1.30    3.70
  -1  12  -2    3.00    3.70
   1  12   2    1.00    2.30
   1  12   2    3.40    3.90
   2 -12   2   17.10    5.20
  -2 -12  -2   17.30    4.30
  -2 -12  -2   17.20    5.10
   2 -12   2   11.10    4.80
   2 -12   2    5.70    3.50
   2  12   2    8.80    3.70
  -2  12  -2   16.90    4.60
   2  12   2   19.30    5.50
   3 -12   2    9.00    5.30
  -3 -12  -2    0.30    3.60
   3 -12   2   -0.20    3.40
   3 -12   2    5.00    4.10
   3  12   2   -0.40    3.70
   3  12   2    3.40    3.20
  -3  12  -2    7.20    4.10
   4 -12   2    1.80    3.60
   4 -12   2   -2.70    3.20
   4 -12   2    3.40    4.50
  -4  12  -2   -3.80    3.40
   4  12   2   -2.50    3.70
   4  12   2    4.30    3.80
   5 -12   2    6.70    4.80
   5 -12   2    8.70    6.20
   5  12   2    0.80    3.90
   5  12   2    2.60    4.10
   3 -13  -2    3.10    3.90
   3 -13  -2   -0.20    4.30
   3 -13  -2    0.30    4.20
  -3  13   2    0.90    4.20
   3  13  -2   -0.80    2.90
   3  13  -2    5.30    4.40
   2 -13  -2   -3.60    3.80
   2 -13  -2    0.80    4.10
  -2 -13   2   -0.50    4.10
   2  13  -2    1.90    3.10
   2  13  -2    1.60    4.20
  -2  13   2    0.70    4.10
   1 -13  -2    2.70    4.10
   1 -13  -2   -3.80    3.40
  -1 -13   2   -1.70    2.80
  -1 -13   2    3.40    4.40
   1  13  -2   -2.50    3.70
   1  13  -2   -2.40    2.30
  -1  13   2    3.70    4.30
   0 -13   2    5.40    3.20
   0 -13  -2    7.40    4.90
   0 -13   2    2.10    4.10
   0 -13  -2    6.70    4.20
   0  13   2    7.70    4.10
   0  13  -2   14.10    5.20
  -1 -13  -2   -0.60    3.10
   1 -13   2   -2.70    2.70
  -1 -13  -2    2.30    4.30
   1 -13   2   -1.90    3.80
   1  13   2   -1.10    4.20
  -1  13  -2    1.70    4.10
   2 -13   2   -0.40    3.70
  -2 -13  -2    1.70    3.70
   2 -13   2   -4.20    3.70
   2 -13   2    1.00    3.10
  -2 -13  -2    2.80    3.10
   2  13   2    2.00    3.00
  -2  13  -2   -2.90    4.00
   2  13   2   -5.40    4.10
  -3 -13  -2    0.50    3.80
   3 -13   2    1.10    3.80
   3 -13   2    0.60    4.30
   3 -13   2    2.70    4.40
   3  13   2    2.70    3.30
   3  13   2    5.20    4.10
  -3  13  -2    2.20    4.10
  -1 -14   2    1.50    4.60
   1 -14  -2    0.70    3.60
   1 -14  -2   -2.40    3.80
   1  14  -2    4.40    5.00
  -1  14   2    4.90    5.30
   0 -14   2   -4.90    3.00
   0 -14  -2    2.40    3.90
   0 -14   2    2.50    4.00
   0 -14  -2    1.10    3.50
   0  14  -2    4.90    5.10
   0  14   2    5.80    5.20
   1 -14   2    1.30    3.70
  -1 -14  -2    0.80    4.30
   1 -14   2    5.70    4.50
  -1 -14  -2    2.50    3.70
   1  14   2    3.80    5.00
  -1  14  -2    8.70    5.30
   2 -14   2    6.50    3.90
   9   0  -3    0.60    3.80
   9   0  -3    2.10    3.60
   9   0  -3   -0.90    2.80
   9   0  -3    0.20    2.20
   8   0  -3   -0.90    2.00
   8   0  -3   -4.30    2.10
   8   0  -3    0.10    2.70
   8   0  -3   -0.80    2.30
   7   0  -3   32.30    5.40
   7   0  -3   32.50    5.50
   7   0  -3   29.70    5.50
   6   0  -3    4.30    2.70
   6   0  -3    2.00    2.50
   6   0  -3   -2.60    1.60
   5   0  -3   23.70    3.90
   5   0  -3   29.40    4.30
   4   0  -3    9.00    2.40
   4   0  -3    6.10    0.50
   4   0  -3    5.60    0.50
   3   0  -3  242.88    9.00
   3   0  -3  264.67   10.90
   3   0  -3  250.37    9.00
   2   0  -3  105.19    5.30
  -2   0   3  114.59    4.40
   2   0  -3  107.49    4.50
   2   0  -3  112.69    5.10
   2   0  -3  114.59    4.70
  -1   0   3   54.89    2.90
   1   0  -3   53.49    3.00
  -1   0   3   57.79    2.80
   1   0  -3   60.19    2.90
   1   0  -3   55.99    2.80
   0   0  -3   -1.10    0.50
   0   0   3    0.00    0.40
   0   0  -3    1.90    1.20
   0   0   3   -0.20    0.40
   0   0   3    0.80    0.60
   0   0   3    0.50    0.50
   0   0  -3    0.10    0.70
   0   0  -3   -0.10    0.40
   0   0   3   -0.20    0.80
   0   0  -3    0.30    0.40
   1   0   3   60.49    3.20
   1   0   3   58.99    4.10
  -1   0  -3   51.49    3.10
   1   0   3   57.99    3.50
  -1   0  -3   58.99    3.40
   1   0   3   57.19    2.50
  -1   0  -3   57.09    2.50
  -1   0  -3   57.99    3.90
  -2   0  -3  113.79    6.30
  -2   0  -3  111.29    5.50
   2   0   3  111.39    6.20
   2   0   3  111.39    6.40
  -2   0  -3  106.09    5.10
   2   0   3  113.89    4.30
   2   0   3  109.19    5.10
  -3   0  -3  252.97   10.60
  -3   0  -3  259.97   12.50
  -3   0  -3  254.47   10.20
   3   0   3  255.37   10.30
   3   0   3  263.47    9.20
   3   0   3  256.57   12.70
   3   0   3  249.97   12.20
  -4   0  -3    0.50    1.20
   4   0   3    6.80    1.30
   4   0   3    0.90    1.90
  -4   0  -3    5.90    1.50
  -4   0  -3    4.90    1.50
   4   0   3    3.30    1.30
   4   0   3    2.70    1.90
   5   0   3   20.50    2.50
   5   0   3   24.90    4.20
  -5   0  -3   22.50    2.30
   5   0   3   19.30    3.60
   6   0   3   -0.30    1.70
   6   0   3    0.80    2.90
   6   0   3    2.40    2.50
   6   0   3   -2.60    1.00
  -6   0  -3   -1.60    0.90
   7   0   3   25.90    5.90
   7   0   3   34.20    5.70
   7   0   3   29.60    3.80
   8   0   3    0.90    1.90
   8   0   3    0.20    2.70
   8   0   3   -0.30    2.90
   9   0   3    3.00    3.50
   9   0   3   -4.10    4.40
   9  -1  -3    2.30    3.10
   9  -1  -3    3.70    2.80
   9  -1  -3    3.90    4.00
   9  -1  -3    4.70    3.50
   9   1  -3    5.40    3.80
   9   1  -3   -2.10    2.60
   9   1  -3    2.10    3.20
   9   1  -3    4.20    3.70
   8  -1  -3   -1.10    2.40
   8  -1  -3    4.10    3.40
   8  -1  -3   -0.30    3.10
   8   1  -3   -1.30    1.80
   8   1  -3   -0.80    2.60
   8   1  -3    0.80    2.70
   8   1  -3   -2.10    2.90
   7  -1  -3    1.90    3.10
   7  -1  -3    1.80    2.70
   7  -1  -3   -0.40    3.00
   7   1  -3   -4.20    2.10
   7   1  -3   -3.10    2.50
   7   1  -3    0.30    2.00
   7   1  -3   -1.00    2.30
   6  -1  -3   29.40    4.60
   6  -1  -3   46.50    5.90
   6  -1  -3   34.80    4.70
   6   1  -3   38.30    4.30
   6   1  -3   40.90    5.50
   5  -1  -3   58.59    2.60
   5  -1  -3   64.29    2.70
   5  -1  -3   71.79    6.00
   5  -1  -3   66.79    5.70
   5   1  -3   61.99    4.60
   4  -1  -3   79.49    3.40
   4  -1  -3   71.49    3.30
   4  -1  -3   73.89    5.70
   4  -1  -3   78.69    5.60
   4   1  -3   78.69    3.00
   4   1  -3   77.29    4.80
   3  -1  -3   71.99    4.60
   3  -1  -3   70.59    4.80
   3  -1  -3   66.79    3.20
   3  -1  -3   70.89    3.30
   3   1  -3   69.99    3.00
   3   1  -3   66.59    4.10
  -3   1   3   72.39    3.00
   2  -1  -3  360.56   14.00
  -2  -1   3  364.66   12.90
   2  -1  -3  358.16   13.20
   2  -1  -3  368.16   13.90
   2  -1  -3  350.86   13.20
  -2   1   3  365.86   13.10
   2   1  -3  367.46   12.90
  -2   1   3  365.06   14.00
   2   1  -3  364.76   13.00
   2   1  -3  359.36   13.30
  -1  -1   3   39.80    2.00
   1  -1  -3   43.20    2.50
   1  -1  -3   39.50    1.80
  -1  -1   3   48.10    2.60
  -1  -1   3   38.00    2.50
   1  -1  -3   41.50    2.70
   1  -1  -3   40.80    3.10
   1  -1  -3   43.30    2.50
  -1  -1   3   41.90    2.30
  -1   1   3   41.10    2.40
   1   1  -3   38.70    1.90
   1   1  -3   40.60    2.50
   1   1  -3   42.10    2.30
   1   1  -3   42.50    2.50
  -1   1   3   39.80    2.60
  -1   1   3   40.50    2.60
   0  -1   3   47.00    3.50
   0  -1  -3   53.49    3.10
   0  -1  -3   58.29    2.70
   0  -1  -3   62.29    3.20
   0  -1   3   55.09    3.40
   0  -1  -3   57.19    3.70
   0  -1   3   54.69    2.70
   0  -1   3   54.19    3.00
   0  -1  -3   48.30    2.90
   0  -1   3   57.29    3.30
   0   1  -3   53.99    3.80
   0   1  -3   55.69    2.80
   0   1   3   61.29    3.10
   0   1   3   55.39    3.80
   0   1  -3   50.49    3.00
   0   1   3   53.59    3.00
   0   1  -3   53.49    3.00
   0   1   3   64.39    3.40
  -1  -1  -3   41.00    1.80
   1  -1   3   41.40    2.50
   1  -1   3   41.10    3.10
  -1  -1  -3   39.20    2.70
   1  -1   3   48.00    3.40
  -1  -1  -3   39.40    3.10
  -1  -1  -3   39.50    2.80
   1  -1   3   40.80    2.20
   1   1   3   39.00    3.40
  -1   1  -3   40.80    2.30
  -1   1  -3   39.90    2.60
   1   1   3   41.00    2.90
  -1   1  -3   42.00    3.40
   1   1   3   36.10    2.60
  -1   1  -3   40.90    3.00
   1   1   3   41.10    1.80
   1   1   3   40.50    2.50
   2  -1   3  356.36   13.60
  -2  -1  -3  355.36   13.90
   2  -1   3  371.16   15.90
  -2  -1  -3  356.36   13.60
   2  -1   3  364.26   15.00
   2  -1   3  366.66   12.40
  -2  -1  -3  361.26   16.00
   2   1   3  349.87   14.00
   2   1   3  354.46   11.60
  -2   1  -3  359.16   15.00
  -2   1  -3  364.36   12.40
  -2   1  -3  365.76   15.70
   2   1   3  355.26   13.60
  -2   1  -3  358.96   13.60
   2   1   3  358.16   16.00
   3  -1   3   66.59    3.60
  -3  -1  -3   73.09    5.50
  -3  -1  -3   67.79    4.10
   3  -1   3   73.99    4.00
   3  -1   3   68.39    4.50
   3  -1   3   63.89    4.90
  -3  -1  -3   68.09    4.00
   3  -1   3   72.89    5.30
   3   1   3   73.59    5.70
  -3   1  -3   70.09    4.00
   3   1   3   72.59    3.10
  -3   1  -3   78.49    5.30
  -3   1  -3   70.99    5.20
   3   1   3   70.59    4.00
  -4  -1  -3   78.59    4.50
   4  -1   3   73.39    4.40
   4  -1   3   68.99    4.80
   4  -1   3   79.29    6.20
  -4  -1  -3   74.29    4.30
   4  -1   3   89.49    6.80
   4  -1   3   80.49    4.20
  -4   1  -3   67.69    5.60
   4   1   3   74.59    4.40
  -4   1  -3   72.99    4.60
   4   1   3   87.09    6.70
   4   1   3   77.59    6.60
  -4   1  -3   78.59    4.40
   4   1   3   79.89    3.60
   5  -1   3   74.39    7.00
   5  -1   3   64.69    4.10
   5  -1   3   70.19    6.30
   5  -1   3   68.99    4.10
  -5  -1  -3   52.99    3.60
   5  -1   3   73.49    5.10
   5   1   3   75.99    7.00
  -5   1  -3   68.29    4.10
   5   1   3   68.29    4.20
   5   1   3   63.49    6.20
   6  -1   3   38.20    4.00
   6  -1   3   42.90    3.50
   6  -1   3   25.00    4.90
   6  -1   3   28.60    4.80
  -6  -1  -3   35.50    2.70
   6   1   3   32.70    5.40
   6   1   3   36.80    6.10
   6   1   3   32.60    3.20
   7  -1   3   -4.40    3.30
   7  -1   3   -1.30    2.30
   7  -1   3    0.20    1.80
   7   1   3    1.10    1.80
   7   1   3   -0.20    2.60
   7   1   3   -4.50    3.00
   8  -1   3    4.40    3.10
   8  -1   3   -1.60    1.80
   8  -1   3   -1.60    2.80
   8   1   3    1.70    2.00
   8   1   3    0.90    3.00
   8   1   3   -1.00    2.90
   9  -1   3    1.60    3.20
   9  -1   3    1.20    3.70
   9   1   3   -1.40    3.60
   9   1   3   -2.40    4.50
   9  -2  -3    0.70    3.90
   9  -2  -3   -1.40    3.40
   9   2  -3    1.10    3.30
   9   2  -3    5.60    3.30
   9   2  -3    1.80    2.90
   9   2  -3    1.80    3.80
   8  -2  -3    9.30    4.00
   8  -2  -3   13.60    3.80
   8  -2  -3    2.30    3.60
   8   2  -3    9.00    4.20
   8   2  -3    3.80    3.00
   8   2  -3    6.10    2.90
   7  -2  -3    0.30    3.00
   7  -2  -3   -3.10    2.60
   7  -2  -3   -0.50    2.40
   7  -2  -3    0.40    0.40
   7   2  -3    3.30    3.20
   7   2  -3   -2.10    1.70
   6  -2  -3   34.50    2.10
   6  -2  -3   44.30    4.90
   6  -2  -3   34.50    5.60
   6  -2  -3   42.20    2.50
   6  -2  -3   25.80    4.70
   6   2  -3   29.70    5.20
   6   2  -3   50.09    4.70
   5  -2  -3   56.29    5.40
   5  -2  -3   54.99    3.20
   5  -2  -3   58.79    5.10
   5  -2  -3   56.89    5.80
   5  -2  -3   56.29    3.00
   5   2  -3   56.39    2.50
   5   2  -3   59.59    4.50
   4  -2  -3  343.87   13.20
   4  -2  -3  381.46   15.90
   4  -2  -3  356.96   13.40
   4  -2  -3  366.96   15.90
  -4   2   3  372.26   12.90
   4   2  -3  342.37   13.00
   4   2  -3  361.26   12.90
   4   2  -3  359.66   13.70
  -4   2   3  346.67   12.80
   3  -2  -3   46.20    3.00
   3  -2  -3   46.40    4.20
   3  -2  -3   49.60    3.80
  -3  -2   3   48.80    2.30
  -3  -2   3   48.40    2.40
   3  -2  -3   52.49    2.90
   3   2  -3   53.59    2.70
  -3   2   3   50.19    2.90
   3   2  -3   48.40    3.40
   3   2  -3   44.40    2.70
   2  -2  -3   53.59    3.10
  -2  -2   3   49.20    3.20
   2  -2  -3   55.19    3.20
  -2  -2   3   53.59    2.70
   2  -2  -3   54.79    3.90
  -2  -2   3   44.90    2.90
   2  -2  -3   54.59    3.10
  -2   2   3   50.99    3.80
  -2   2   3   50.39    3.10
   2   2  -3   56.39    3.30
  -2   2   3   53.49    3.10
   2   2  -3   54.49    2.90
  -2   2   3   49.50    3.10
   2   2  -3   52.79    3.10
   1  -2  -3  341.57   13.00
   1  -2  -3  325.97   12.70
   1  -2  -3  340.17   12.30
  -1  -2   3  341.07   12.50
   1  -2  -3  325.87   12.70
   1  -2  -3  341.87   13.80
  -1  -2   3  331.37   12.90
  -1  -2   3  334.47   11.80
   1   2  -3  330.77   12.60
  -1   2   3  389.06   14.00
  -1   2   3  320.87   12.30
  -1   2   3  321.67   12.80
   1   2  -3  337.47   13.30
   1   2  -3  332.17   12.90
  -1   2   3  334.97   12.90
   1   2  -3  343.27   11.90
  -1   2   3  323.97   12.70
   0  -2  -3  687.83   23.70
   0  -2   3  618.14   21.60
   0  -2  -3  726.33   26.20
   0  -2   3  639.04   23.50
   0  -2  -3  698.63   23.80
   0  -2   3  619.34   24.40
   0  -2   3  627.34   23.90
   0  -2  -3  734.13   23.50
   0   2   3  686.63   23.90
   0   2   3  659.03   26.10
   0   2   3  702.03   23.40
   0   2  -3  625.24   21.60
   0   2  -3  624.54   26.20
   0   2  -3  624.04   24.40
   0   2  -3  613.04   23.50
   0   2  -3  613.04   23.90
   0   2   3  712.83   23.80
  -1  -2  -3  333.97   12.70
   1  -2   3  331.07   11.50
  -1  -2  -3  322.57   10.60
   1  -2   3  327.57   13.50
  -1  -2  -3  326.47   12.80
  -1  -2  -3  340.67   12.60
   1  -2   3  317.27   13.10
  -1  -2  -3  323.07   14.30
   1  -2   3  332.87   12.60
   1  -2   3  321.07   14.10
   1   2   3  325.17   12.60
  -1   2  -3  339.57   13.50
  -1   2  -3  330.07   13.10
   1   2   3  318.57   14.30
  -1   2  -3  328.47   12.70
  -1   2  -3  328.27   11.50
   1   2   3  334.07   12.60
  -1   2  -3  333.87   14.10
   1   2   3  321.57   12.90
  -2  -2  -3   58.59    3.60
   2  -2   3   55.39    3.10
  -2  -2  -3   50.79    3.40
   2  -2   3   56.59    4.50
   2  -2   3   60.69    4.30
   2  -2   3   53.59    3.40
   2  -2   3   56.59    4.00
  -2  -2  -3   47.40    4.20
  -2   2  -3   48.80    4.10
  -2   2  -3   58.09    4.00
  -2   2  -3   57.79    3.20
  -2   2  -3   52.09    3.40
   2   2   3   52.09    3.70
   2   2   3   55.89    3.40
   2   2   3   47.20    4.20
   3  -2   3   50.09    3.40
  -3  -2  -3   51.89    4.50
   3  -2   3   57.19    4.50
  -3  -2  -3   49.80    3.40
  -3  -2  -3   54.29    3.60
   3  -2   3   51.79    4.00
   3  -2   3   51.49    3.30
   3  -2   3   54.59    4.70
   3   2   3   52.39    3.50
   3   2   3   44.30    3.70
  -3   2  -3   60.29    4.80
   3   2   3   52.69    4.80
  -3   2  -3   55.59    4.30
   3   2   3   50.49    2.10
  -3   2  -3   49.00    3.40
   4  -2   3  368.86   13.40
   4  -2   3  350.76   14.20
  -4  -2  -3  358.26   13.90
   4  -2   3  366.46   15.00
   4  -2   3  354.66   16.80
  -4  -2  -3  368.26   14.30
   4  -2   3  351.36   16.80
   4   2   3  360.46   17.90
   4   2   3  343.37   14.10
  -4   2  -3  366.96   16.60
   4   2   3  358.86   14.70
  -4   2  -3  352.56   14.10
   5  -2   3   64.59    6.70
   5  -2   3   59.69    4.00
   5  -2   3   53.89    4.50
  -5  -2  -3   54.09    3.70
   5  -2   3   53.79    5.50
  -5   2  -3   57.19    3.90
   5   2   3   58.69    6.00
   5   2   3   60.19    4.00
   6  -2   3   40.00    3.40
  -6  -2  -3   39.50    2.90
   6  -2   3   35.60    4.20
   6  -2   3   26.90    4.60
   6  -2   3   37.80    6.10
   6   2   3   33.40    5.50
   6   2   3   31.70    5.50
   6   2   3   36.20    3.30
   7  -2   3   -1.80    2.50
   7  -2   3    1.60    1.90
   7  -2   3    0.70    2.60
   7   2   3   -2.20    2.80
   7   2   3   -1.80    2.30
   8  -2   3    9.80    2.80
   8  -2   3    8.30    5.00
   8  -2   3   13.80    4.00
   8   2   3    1.70    3.30
   8   2   3    5.90    4.80
   9  -2   3    3.70    4.60
   9  -2   3   -0.50    2.80
   9   2   3   10.00    5.80
   9   2   3   -0.40    3.40
   9  -3  -3    0.80    3.90
   9   3  -3   11.50    3.90
   8  -3  -3   10.60    4.90
   8  -3  -3    8.10    4.00
   8   3  -3   10.10    4.20
   8   3  -3    9.90    2.90
   7  -3  -3    5.00    3.40
   7  -3  -3   12.70    3.20
   7  -3  -3   14.30    1.80
   7  -3  -3    8.80    4.30
   7   3  -3   10.70    4.30
   7   3  -3   11.80    2.90
   6  -3  -3   33.30    5.20
   6  -3  -3   43.50    4.80
   6  -3  -3   40.10    5.80
   6  -3  -3   41.40    3.10
   6  -3  -3   36.40    2.60
   6   3  -3   29.90    2.00
   6   3  -3   31.60    5.20
   6   3  -3   30.50    3.80
   6   3  -3   32.20    2.10
   5  -3  -3   -0.60    2.40
   5  -3  -3   -0.30    1.30
   5  -3  -3    1.60    1.20
   5  -3  -3    3.10    2.20
   5  -3  -3    2.70    1.10
   5   3  -3    2.30    1.00
  -5   3   3    3.10    1.00
  -5   3   3    2.00    0.90
   5   3  -3   -0.10    1.30
   5   3  -3    3.50    1.00
   4  -3  -3  129.49    6.00
  -4  -3   3  121.39    5.00
   4  -3  -3  133.99    7.70
   4  -3  -3  136.79    6.30
   4  -3  -3  126.49    7.90
  -4  -3   3  127.69    5.00
   4   3  -3  127.79    5.90
  -4   3   3  135.19    6.10
   4   3  -3  126.49    5.70
   4   3  -3  126.99    6.30
   3  -3  -3   12.70    2.90
   3  -3  -3   14.10    2.40
   3  -3  -3   12.50    1.90
  -3  -3   3   17.50    1.70
   3  -3  -3   14.30    1.90
  -3  -3   3   17.40    2.30
   3   3  -3   18.00    2.20
  -3   3   3   13.30    2.30
   3   3  -3   16.10    1.80
  -3   3   3   17.80    3.10
  -3   3   3   14.30    2.00
  -3   3   3   13.40    2.00
   3   3  -3   16.80    2.00
   2  -3  -3   36.80    2.70
  -2  -3   3   39.30    2.60
   2  -3  -3   33.80    2.70
   2  -3  -3   33.00    3.40
   2  -3  -3   32.30    2.60
   2  -3  -3   30.10    2.80
  -2  -3   3   30.90    2.70
  -2  -3   3   29.70    2.40
   2   3  -3   29.40    2.30
  -2   3   3   32.00    3.00
   2   3  -3   27.70    2.30
  -2   3   3   28.60    2.60
   2   3  -3   36.00    2.80
  -2   3   3   34.20    2.70
  -2   3   3   29.20    2.70
  -1  -3   3  306.17   11.90
   1  -3  -3  302.67   12.60
  -1  -3   3  309.37   12.40
   1  -3  -3  306.67   11.90
   1  -3  -3  305.17   12.20
  -1  -3   3  313.77   11.20
   1  -3  -3  313.87   12.50
   1  -3  -3  297.37   12.10
  -1   3   3  317.87   12.00
   1   3  -3  305.27   11.10
   1   3  -3  305.07   12.00
   1   3  -3  311.17   10.60
   1   3  -3  283.57   12.20
  -1   3   3  301.47   12.70
  -1   3   3  289.77   12.10
   1   3  -3  308.17   12.80
  -1   3   3  305.27   12.30
  -1   3   3  353.66   12.70
   0  -3  -3    1.50    1.10
   0  -3   3    0.40    1.20
   0  -3   3    0.80    0.80
   0  -3  -3    1.40    0.90
   0  -3   3    0.40    1.10
   0  -3   3    0.60    0.70
   0  -3  -3   -0.50    1.10
   0  -3  -3    1.40    1.10
   0  -3   3    1.60    0.80
   0   3  -3    0.20    1.10
   0   3   3   -0.50    0.90
   0   3  -3   -0.30    1.00
   0   3   3    1.10    0.90
   0   3   3    1.60    1.10
   0   3   3    0.80    1.00
   0   3  -3    1.10    0.70
   0   3  -3    1.60    1.60
   0   3   3    2.10    1.30
   1  -3   3  304.17   13.20
   1  -3   3  316.67   12.80
   1  -3   3  311.87   12.20
  -1  -3  -3  323.37   12.20
  -1  -3  -3  291.37   12.10
   1  -3   3  281.87   11.60
   1  -3   3  310.87   11.10
  -1  -3  -3  292.17   12.10
  -1  -3  -3  288.27   13.40
  -1   3  -3  320.37   12.70
  -1   3  -3  315.27   13.20
   1   3   3  306.57   12.10
   1   3   3  290.27   13.60
   1   3   3  298.77   12.10
  -1   3  -3  300.87   12.20
  -1   3  -3  299.77   11.10
   1   3   3  298.57   12.40
  -1   3  -3  316.57   13.40
  -2  -3  -3   29.90    3.50
   2  -3   3   30.40    3.20
  -2  -3  -3   33.90    3.00
   2  -3   3   30.90    2.70
   2  -3   3   31.40    3.40
   2  -3   3   40.70    3.80
  -2  -3  -3   25.70    2.70
   2  -3   3   34.70    2.70
  -2   3  -3   32.10    3.00
   2   3   3   29.60    3.00
  -2   3  -3   30.30    2.50
  -2   3  -3   34.30    3.10
  -2   3  -3   33.70    3.60
   2   3   3   34.90    2.90
  -2   3  -3   35.10    3.10
   2   3   3   34.60    3.10
   2   3   3   32.70    3.90
   3  -3   3   15.10    2.90
  -3  -3  -3   19.80    2.50
  -3  -3  -3   16.40    3.00
   3  -3   3   16.50    2.80
  -3  -3  -3   16.50    2.40
   3  -3   3   16.10    2.60
   3  -3   3   14.10    2.10
   3  -3   3   21.60    2.50
   3   3   3   19.90    2.50
  -3   3  -3   19.60    3.30
  -3   3  -3   16.40    2.40
   3   3   3   15.60    2.50
   3   3   3   13.50    2.80
  -3   3  -3   14.40    2.30
  -4  -3  -3  143.79    6.70
   4  -3   3  123.29    7.30
   4  -3   3  131.09    8.60
   4  -3   3  126.69    6.60
   4  -3   3  130.29    8.10
  -4   3  -3  131.19    6.70
  -4   3  -3  125.59    7.50
   4   3   3  134.39    7.20
   4   3   3  121.19    4.70
   4   3   3  128.79    9.20
   4   3   3  137.39    6.80
   5  -3   3    2.30    2.20
   5  -3   3    3.10    2.10
   5  -3   3    1.30    1.50
   5  -3   3    4.00    3.10
  -5  -3  -3    3.10    1.50
   5   3   3    1.70    1.40
   5   3   3    3.60    2.30
   5   3   3    4.60    2.10
  -5   3  -3    3.00    1.70
  -5   3  -3    0.60    1.40
   5   3   3    2.80    1.00
   6  -3   3   29.20    4.60
   6  -3   3   34.00    4.40
   6  -3   3   32.10    5.50
  -6   3  -3   36.00    3.40
   6   3   3   33.10    5.80
   6   3   3   40.20    2.90
   7  -3   3    6.60    2.80
   7  -3   3    6.80    3.60
   7  -3   3   10.90    3.30
   7   3   3   14.70    5.10
   7   3   3   10.70    3.80
   8  -3   3   10.00    3.00
   8  -3   3   12.10    5.50
   8  -3   3    7.20    4.00
   8  -3   3   10.20    4.00
   8   3   3   15.20    5.00
   8   3   3   12.80    4.80
   9  -3   3   -0.40    4.10
   8  -4  -3    5.10    4.50
   8  -4  -3    2.50    3.60
   8   4  -3    1.10    3.50
   8   4  -3    3.60    2.10
   7  -4  -3    0.90    1.90
   7  -4  -3    3.50    1.80
   7  -4  -3   -0.30    3.10
   7  -4  -3    0.10    2.70
   7   4  -3    3.40    2.40
   7   4  -3    2.90    3.40
   7   4  -3    1.40    0.90
   6  -4  -3    0.80    2.70
   6  -4  -3    5.60    3.80
   6  -4  -3    2.60    1.70
   6  -4  -3    3.70    1.70
   6   4  -3    6.50    3.10
   6   4  -3    4.60    2.00
   6   4  -3    6.90    1.50
   5  -4  -3   18.70    2.70
  -5  -4   3   19.00    1.20
   5  -4  -3   20.70    2.50
   5  -4  -3   19.50    2.60
  -5  -4   3   19.20    1.30
   5  -4  -3   19.10    4.00
   5  -4  -3   17.10    4.20
   5   4  -3   22.40    2.30
   5   4  -3   22.30    2.80
  -5   4   3   18.80    2.30
   5   4  -3   18.90    2.30
  -4  -4   3   24.20    2.30
   4  -4  -3   28.30    2.70
   4  -4  -3   38.90    4.30
   4  -4  -3   39.40    3.50
   4  -4  -3   35.60    2.80
  -4  -4   3   34.70    2.40
   4  -4  -3   31.40    4.60
  -4   4   3   32.80    2.90
   4   4  -3   33.80    3.00
   4   4  -3   31.90    2.80
   4   4  -3   30.90    2.90
  -4   4   3   34.90    3.80
  -4   4   3   35.30    3.50
   3  -4  -3    4.20    1.60
  -3  -4   3    8.30    1.50
   3  -4  -3    5.90    1.20
   3  -4  -3    4.50    2.00
  -3  -4   3    5.60    1.50
   3  -4  -3    8.00    2.60
  -3  -4   3    7.90    1.70
   3  -4  -3    7.40    1.60
  -3   4   3    5.60    1.80
   3   4  -3    5.90    1.60
   3   4  -3    5.30    1.50
  -3   4   3    6.30    1.80
  -3   4   3    4.20    1.60
   3   4  -3    8.70    1.70
   2  -4  -3   59.09    4.80
   2  -4  -3   65.29    3.30
  -2  -4   3   64.99    3.80
  -2  -4   3   65.19    4.20
  -2  -4   3   68.49    3.90
   2  -4  -3   64.29    4.40
   2  -4  -3   61.49    4.40
   2  -4  -3   76.59    4.30
  -2   4   3   68.39    4.40
   2   4  -3   57.19    3.80
  -2   4   3   64.39    4.30
   2   4  -3   64.49    3.20
  -2   4   3   58.79    4.70
   2   4  -3   64.39    4.30
   2   4  -3   67.29    3.80
   2   4  -3   70.39    4.90
  -2   4   3   60.39    4.10
   1  -4  -3   15.90    2.00
  -1  -4   3   17.10    2.00
  -1  -4   3   17.30    2.60
  -1  -4   3   17.30    1.40
  -1  -4   3   15.80    2.10
   1  -4  -3   19.40    2.50
   1  -4  -3   18.80    2.80
   1  -4  -3   16.40    2.30
   1  -4  -3   18.40    1.80
  -1   4   3   22.70    2.70
   1   4  -3   16.10    1.40
  -1   4   3   15.50    2.40
   1   4  -3   17.80    2.60
  -1   4   3   18.90    2.20
   1   4  -3   20.00    2.70
   1   4  -3   16.30    1.90
  -1   4   3   19.10    2.70
  -1   4   3   20.60    2.50
   1   4  -3   15.70    2.20
   0  -4   3    2.90    1.10
   0  -4   3    2.50    1.10
   0  -4   3    3.70    1.80
   0  -4   3    2.30    1.10
   0  -4  -3    1.90    1.50
   0  -4   3    0.90    1.30
   0  -4  -3    1.40    1.20
   0  -4  -3    3.90    1.40
   0  -4  -3    1.70    0.90
   0   4  -3    1.10    0.80
   0   4   3    3.10    1.30
   0   4  -3    3.00    1.20
   0   4   3    1.20    1.30
   0   4   3    2.30    1.50
   0   4  -3    3.00    1.50
   0   4  -3    1.70    1.40
   0   4   3    1.10    1.20
   0   4  -3    2.20    1.60
   0   4   3    1.10    1.30
   1  -4   3   15.70    2.30
   1  -4   3   16.60    2.10
  -1  -4  -3   17.10    2.60
  -1  -4  -3   17.10    2.40
  -1  -4  -3   16.70    2.40
  -1  -4  -3   15.40    2.40
   1  -4   3   17.30    2.20
   1  -4   3   13.10    2.70
   1  -4   3   17.50    3.20
  -1   4  -3   14.30    2.40
  -1   4  -3   17.40    2.20
   1   4   3   15.20    2.40
   1   4   3   22.20    2.90
   1   4   3   17.80    2.60
  -1   4  -3   18.60    2.90
  -1   4  -3   15.50    2.40
   1   4   3   16.70    2.40
  -1   4  -3   14.20    2.30
   2  -4   3   63.19    3.80
  -2  -4  -3   67.79    5.20
   2  -4   3   62.29    4.70
  -2  -4  -3   61.39    4.30
   2  -4   3   66.09    5.60
   2  -4   3   65.69    4.10
   2  -4   3   64.69    5.10
  -2  -4  -3   69.09    4.40
   2  -4   3   67.79    4.50
  -2  -4  -3   64.09    2.30
  -2   4  -3   61.69    4.70
  -2   4  -3   58.89    4.80
   2   4   3   67.19    4.30
   2   4   3   57.59    5.00
  -2   4  -3   63.59    3.90
   2   4   3   63.29    4.60
  -2   4  -3   70.49    4.40
  -2   4  -3   68.39    4.60
   2   4   3   60.79    4.30
   3  -4   3    3.90    1.50
  -3  -4  -3    8.30    2.00
   3  -4   3    6.50    2.90
   3  -4   3    5.10    1.60
   3  -4   3    4.60    2.10
   3  -4   3    4.70    2.30
   3  -4   3    4.80    1.90
  -3   4  -3    6.50    1.60
   3   4   3    0.60    1.90
   3   4   3    4.60    1.60
   3   4   3    6.20    2.00
   3   4   3    1.20    1.60
  -3   4  -3    6.60    1.90
   4  -4   3   31.00    3.40
   4  -4   3   36.50    4.30
   4  -4   3   31.50    4.70
   4  -4   3   31.20    4.90
   4  -4   3   30.30    3.80
  -4  -4  -3   30.10    3.10
  -4   4  -3   33.40    3.50
   4   4   3   31.60    3.90
  -4   4  -3   26.60    3.30
   4   4   3   20.10    3.90
   4   4   3   28.90    3.10
   5  -4   3   23.50    3.70
   5  -4   3   17.70    2.90
   5  -4   3   11.10    3.00
   5  -4   3   19.60    4.30
  -5  -4  -3   18.10    2.60
   5  -4   3   21.90    4.70
   5   4   3   17.30    3.10
  -5   4  -3   21.10    3.00
   5   4   3   10.60    3.80
  -5   4  -3    9.60    2.30
   5   4   3   18.40    1.30
   5   4   3   16.70    2.60
   6  -4   3    4.40    3.10
   6  -4   3    4.30    2.60
   6  -4   3    7.80    4.20
  -6  -4  -3    4.70    1.90
   6  -4   3    1.90    2.40
  -6   4  -3    4.20    1.80
   6   4   3    8.40    2.50
   6   4   3    6.00    1.10
   6   4   3    6.20    3.00
   7  -4   3    5.90    4.60
   7  -4   3    2.40    2.50
   7  -4   3    1.20    2.70
   7  -4   3    3.00    2.60
   7   4   3    3.10    3.70
   8  -4   3    3.00    2.60
   8  -4   3    4.80    3.80
   8  -4   3   -1.50    3.80
   8   4   3    8.40    4.60
   8   4   3    7.00    5.00
   8  -5  -3   13.40    2.60
   8  -5  -3    9.20    4.00
   8  -5  -3    4.90    4.10
   8   5  -3    7.70    4.70
   7  -5  -3    4.80    2.20
   7  -5  -3    5.10    4.10
   7  -5  -3   -0.90    3.20
   7   5  -3    5.00    2.40
   7   5  -3    3.00    1.50
   7   5  -3    7.70    4.40
   6  -5  -3    8.10    2.30
   6  -5  -3    6.00    1.70
   6  -5  -3    3.60    2.80
   6  -5  -3    1.20    2.80
   6   5  -3    7.00    1.80
   6   5  -3    3.30    1.90
   6   5  -3    7.10    3.80
   5  -5  -3    9.80    1.70
   5  -5  -3    9.60    2.40
  -5  -5   3   13.30    1.70
   5  -5  -3    7.50    3.00
   5  -5  -3    9.70    2.20
   5  -5  -3   10.30    3.40
   5   5  -3   11.80    2.40
   5   5  -3   13.40    2.20
   5   5  -3   12.30    2.30
  -5   5   3    8.00    2.00
   4  -5  -3   48.80    5.10
   4  -5  -3   49.40    4.20
   4  -5  -3   47.80    5.80
   4  -5  -3   53.49    3.90
  -4  -5   3   44.30    3.60
   4  -5  -3   50.49    3.00
   4  -5  -3   46.20    2.70
  -4  -5   3   46.70    3.50
  -4   5   3   55.49    5.00
  -4   5   3   50.49    4.10
   4   5  -3   46.30    3.70
   4   5  -3   49.40    4.00
   4   5  -3   46.80    3.80
   4   5  -3   50.89    3.60
  -3  -5   3   17.50    2.70
   3  -5  -3   14.60    3.40
   3  -5  -3   17.10    2.60
  -3  -5   3   19.40    2.50
   3  -5  -3   22.70    3.40
   3  -5  -3   20.60    3.00
   3   5  -3   14.80    2.50
   3   5  -3   19.20    2.30
   3   5  -3   15.50    2.30
  -3   5   3   16.60    2.80
  -3   5   3   17.80    2.90
   3   5  -3   19.10    2.60
  -2  -5   3  120.39    6.30
   2  -5  -3  124.39    6.80
   2  -5  -3  117.69    7.10
   2  -5  -3  120.49    6.90
  -2  -5   3  130.99    7.00
   2  -5  -3  118.19    6.50
  -2  -5   3  126.19    5.90
   2  -5  -3  123.19    5.10
  -2   5   3  123.99    6.90
   2   5  -3  117.49    5.80
  -2   5   3  117.39    6.80
   2   5  -3  121.59    7.30
  -2   5   3  118.49    6.80
   2   5  -3  133.79    6.60
   2   5  -3  124.19    6.90
   2   5  -3  128.99    5.50
  -1  -5   3    2.30    1.00
   1  -5  -3    3.10    1.90
  -1  -5   3    2.00    1.40
  -1  -5   3    3.20    1.30
   1  -5  -3    0.70    1.20
   1  -5  -3    2.20    1.80
  -1  -5   3    0.10    1.80
   1  -5  -3    2.60    1.20
   1  -5  -3    1.10    0.70
  -1   5   3    0.90    1.50
   1   5  -3    1.50    0.90
   1   5  -3    1.80    1.50
  -1   5   3   -1.70    1.30
   1   5  -3    3.00    1.70
  -1   5   3    1.80    1.60
   1   5  -3   -0.10    1.70
   1   5  -3   -0.40    0.70
  -1   5   3   -0.70    1.30
  -1   5   3    1.50    1.10
   0  -5   3    7.50    1.50
   0  -5   3    9.30    1.60
   0  -5   3    4.50    2.30
   0  -5  -3    7.80    1.50
   0  -5  -3    9.10    2.10
   0  -5   3   11.10    2.70
   0  -5  -3    9.80    2.50
   0  -5   3    8.00    1.90
   0  -5  -3    9.40    2.10
   0   5   3   11.30    2.40
   0   5  -3    8.60    1.90
   0   5  -3   14.20    2.90
   0   5   3    6.90    2.30
   0   5  -3    7.70    1.50
   0   5  -3    6.90    1.70
   0   5  -3   10.00    2.40
   0   5   3    7.90    1.90
   0   5   3    8.10    1.70
   0   5   3   11.50    2.20
   1  -5   3    1.10    1.70
   1  -5   3    1.80    2.10
   1  -5   3    0.10    1.10
   1  -5   3    1.60    1.40
  -1  -5  -3    1.30    1.20
   1  -5   3    1.90    1.50
  -1  -5  -3    2.20    0.80
  -1  -5  -3    2.60    1.50
  -1  -5  -3    0.30    1.50
  -1  -5  -3    0.00    1.00
   1   5   3   -1.30    1.30
  -1   5  -3    1.50    1.80
   1   5   3    0.90    1.80
   1   5   3    2.70    1.50
   1   5   3   -1.40    0.90
  -1   5  -3    3.20    1.50
  -1   5  -3    2.80    1.60
  -1   5  -3    1.40    1.40
  -1   5  -3    0.70    1.30
   2  -5   3  132.39    6.80
  -2  -5  -3  124.79    7.80
  -2  -5  -3  122.49    4.50
  -2  -5  -3  115.09    6.70
  -2  -5  -3  126.59    6.80
   2  -5   3  131.49    8.00
   2  -5   3  128.49    7.20
   2  -5   3  121.99    7.60
   2   5   3  116.99    6.70
  -2   5  -3  121.89    6.90
   2   5   3  120.39    6.80
   2   5   3  116.99    7.00
   2   5   3  128.19    8.20
  -2   5  -3  130.19    7.00
  -3  -5  -3   18.10    3.00
   3  -5   3   12.80    3.20
   3  -5   3   12.30    2.80
   3  -5   3   16.00    3.30
   3  -5   3   14.30    2.40
   3  -5   3   19.70    2.90
   3   5   3   18.10    2.80
  -3   5  -3   18.50    2.50
   3   5   3   13.50    3.10
   3   5   3   23.60    3.30
  -3   5  -3   15.60    2.90
  -4  -5  -3   46.20    4.20
   4  -5   3   55.59    5.90
   4  -5   3   42.00    5.10
   4  -5   3   45.00    5.60
   4  -5   3   47.80    4.50
   4  -5   3   47.70    4.10
   4   5   3   47.40    4.10
  -4   5  -3   52.19    4.30
   4   5   3   49.60    5.70
   4   5   3   52.19    4.70
  -4   5  -3   42.80    4.00
   5  -5   3   11.70    3.10
   5  -5   3   12.70    4.00
  -5  -5  -3   18.00    2.80
   5  -5   3    2.70    3.70
   5  -5   3   10.30    2.90
   5  -5   3   11.50    2.60
   5   5   3    8.70    2.30
  -5   5  -3   12.80    2.60
   5   5   3   13.30    2.90
  -5   5  -3   10.70    2.30
   5   5   3   10.90    3.80
   6  -5   3    1.00    3.60
   6  -5   3    0.60    2.50
   6  -5   3    8.10    4.50
   6  -5   3    2.00    2.30
   6   5   3    5.70    2.60
  -6   5  -3    2.00    2.10
   6   5   3    9.00    3.50
   7  -5   3    2.50    2.70
   7  -5   3    1.30    4.50
   7  -5   3    5.70    3.50
   7   5   3    4.70    2.40
   7   5   3    1.20    2.80
   8  -5   3   10.40    5.80
   8  -5   3    7.90    4.10
   8  -5   3    7.50    3.30
   8   5   3    5.10    3.60
   8  -6  -3   -1.20    2.00
   8  -6  -3    3.50    3.50
   8  -6  -3   -6.10    3.40
   8   6  -3   -5.00    3.60
   7  -6  -3    0.00    2.10
   7  -6  -3   -1.70    3.30
   7  -6  -3   -3.70    3.10
   7   6  -3    1.80    3.70
   7   6  -3    3.50    1.80
   7   6  -3    5.60    1.90
   6  -6  -3   24.50    5.50
   6  -6  -3   18.30    3.50
   6  -6  -3   28.20    5.50
   6   6  -3   25.70    3.30
   6   6  -3   19.80    5.10
   6   6  -3   19.40    3.10
   5  -6  -3   15.60    3.30
   5  -6  -3   14.70    4.10
   5  -6  -3   10.70    4.10
  -5   6   3   19.10    3.10
   5   6  -3   19.60    2.80
   5   6  -3   17.80    2.80
   4  -6  -3    1.30    2.20
   4  -6  -3    8.40    2.20
   4  -6  -3    4.00    2.40
   4  -6  -3    6.90    3.30
  -4  -6   3    6.70    1.90
   4   6  -3    6.40    1.90
   4   6  -3    4.60    1.80
  -4   6   3    7.90    2.30
   4   6  -3    3.90    1.90
   4   6  -3    5.50    1.70
   3  -6  -3   13.30    2.50
  -3  -6   3   13.50    2.20
   3  -6  -3   12.40    2.90
  -3  -6   3   17.10    2.80
   3  -6  -3   10.30    2.90
   3  -6  -3   13.60    3.10
  -3   6   3   15.40    3.10
   3   6  -3   14.90    2.60
   3   6  -3   11.80    2.00
  -3   6   3    8.50    2.40
   3   6  -3    9.90    2.60
   3   6  -3   11.40    2.00
   2  -6  -3   41.00    4.10
   2  -6  -3   39.00    4.10
   2  -6  -3   33.70    3.50
  -2  -6   3   34.50    4.20
   2  -6  -3   33.70    4.50
  -2  -6   3   32.90    3.00
  -2   6   3   33.50    4.00
   2   6  -3   35.40    3.10
   2   6  -3   39.50    4.00
   2   6  -3   35.60    2.80
  -2   6   3   40.30    4.10
   2   6  -3   34.30    3.60
   1  -6  -3   50.69    4.50
  -1  -6   3   32.50    2.90
   1  -6  -3   35.70    3.70
  -1  -6   3   25.10    3.90
   1  -6  -3   30.60    3.40
   1  -6  -3   35.80    3.80
  -1  -6   3   38.30    2.80
  -1   6   3   42.20    4.00
   1   6  -3   37.30    2.90
  -1   6   3   34.50    3.00
  -1   6   3   37.40    4.10
   1   6  -3   31.60    3.70
   1   6  -3   35.20    3.60
   1   6  -3   33.10    2.60
   0  -6   3    3.50    2.50
   0  -6   3   10.40    1.90
   0  -6  -3    5.00    1.90
   0  -6  -3    7.40    2.40
   0  -6  -3    6.80    2.40
   0  -6   3   10.40    2.90
   0  -6   3    8.00    1.70
   0   6  -3    5.90    1.80
   0   6  -3    1.70    1.40
   0   6  -3    2.90    2.00
   0   6  -3    7.30    1.60
   0   6   3    5.60    2.10
   0   6   3    4.90    2.30
   0   6   3    4.80    2.00
   0   6   3    8.20    2.10
   0   6   3    5.80    1.70
  -1  -6  -3   36.90    2.40
   1  -6   3   31.70    4.40
   1  -6   3   36.20    3.60
  -1  -6  -3   31.60    4.10
   1  -6   3   30.50    4.20
   1  -6   3   39.30    3.60
  -1  -6  -3   36.10    4.10
   1   6   3   33.40    3.70
   1   6   3   32.30    3.40
  -1   6  -3   35.60    4.10
  -1   6  -3   35.70    3.50
  -1   6  -3   38.10    3.50
   1   6   3   31.00    4.20
   1   6   3   35.70    4.00
   1   6   3   41.10    3.90
  -1   6  -3   41.90    3.60
   2  -6   3   37.30    5.00
   2  -6   3   33.50    3.60
   2  -6   3   36.30    4.20
   2  -6   3   40.50    4.80
  -2  -6  -3   34.80    3.50
  -2  -6  -3   34.00    2.10
  -2  -6  -3   32.80    4.20
   2   6   3   28.30    4.20
   2   6   3   38.00    4.00
   2   6   3   33.60    4.20
  -2   6  -3   35.80    3.60
  -2   6  -3   34.60    4.10
  -3  -6  -3   10.70    1.00
   3  -6   3   11.90    3.20
   3  -6   3   18.90    3.00
  -3  -6  -3   12.50    2.70
   3  -6   3   13.00    3.40
   3  -6   3   13.80    3.40
  -3   6  -3   13.20    2.90
   3   6   3   15.00    2.90
  -3   6  -3   13.30    2.20
   3   6   3   11.10    3.30
   3   6   3   13.40    2.90
   4  -6   3    8.50    3.80
   4  -6   3    4.90    2.00
   4  -6   3    3.40    2.70
   4  -6   3    3.90    1.90
  -4  -6  -3    8.10    2.60
   4  -6   3    7.00    2.80
   4   6   3    5.10    2.10
   4   6   3    9.60    3.50
   4   6   3    3.50    2.20
  -4   6  -3    9.30    2.00
  -4   6  -3   10.40    2.60
   5  -6   3   15.70    2.90
   5  -6   3   14.20    3.70
   5  -6   3   19.70    4.80
   5  -6   3   17.10    3.10
  -5  -6  -3   25.10    3.60
   5  -6   3   13.20    4.20
   5   6   3   18.60    4.80
   5   6   3   16.90    3.60
  -5   6  -3   11.40    2.30
  -5   6  -3   20.70    3.50
   6  -6   3   32.30    6.10
   6  -6   3   20.60    3.90
   6  -6   3   25.50    6.20
   6  -6   3   26.60    4.60
   6   6   3   30.30    4.50
   6   6   3   21.80    5.60
   7  -6   3    7.10    3.70
   7  -6   3    0.30    4.90
   7  -6   3    0.90    2.80
   7   6   3    2.30    2.80
   7   6   3    2.00    3.80
   8  -6   3   -4.70    4.60
   8  -6   3   -2.70    4.00
   8  -6   3   -4.90    2.70
   8   6   3    1.60    4.20
   8  -7  -3    3.60    4.60
   7  -7  -3   -4.50    3.50
   7  -7  -3   -0.70    2.40
   7  -7  -3   -0.80    4.10
   7   7  -3    0.10    4.10
   7   7  -3    0.90    2.00
   6  -7  -3    3.10    2.50
   6  -7  -3    0.70    3.70
   6  -7  -3   -3.20    3.70
   6   7  -3   -1.40    3.30
   6   7  -3   -0.70    1.40
   6   7  -3    0.20    1.80
   5  -7  -3   27.60    5.20
   5  -7  -3   31.10    4.60
   5  -7  -3   18.90    4.50
  -5   7   3   33.40    4.20
   5   7  -3   25.30    3.20
   5   7  -3   28.90    3.90
   4  -7  -3    7.90    3.60
   4  -7  -3    5.80    2.10
   4  -7  -3    7.30    3.30
  -4  -7   3   12.60    2.60
   4  -7  -3   14.20    3.30
   4   7  -3    6.70    2.00
   4   7  -3    9.90    2.10
   4   7  -3    9.10    2.60
   4   7  -3    6.30    2.50
  -4   7   3    6.70    2.80
   3  -7  -3   17.00    4.00
  -3  -7   3   10.70    2.70
   3  -7  -3   19.70    3.20
   3  -7  -3    8.80    2.90
   3  -7  -3   11.60    3.50
   3   7  -3    8.50    2.40
   3   7  -3    8.80    2.70
   3   7  -3   11.30    2.30
  -3   7   3   11.70    2.80
   3   7  -3   12.00    2.20
   2  -7  -3   10.90    2.90
  -2  -7   3    9.40    2.90
   2  -7  -3    4.30    2.30
   2  -7  -3   14.30    2.80
   2  -7  -3    8.70    2.70
  -2   7   3    9.00    2.80
  -2   7   3    6.20    2.10
   2   7  -3    5.10    2.20
   2   7  -3    5.30    2.40
   2   7  -3    6.00    1.70
   2   7  -3    7.40    1.70
   1  -7  -3   20.00    3.30
   1  -7  -3   25.70    3.80
  -1  -7   3   28.50    2.80
  -1  -7   3   27.00    4.00
   1  -7  -3   23.70    3.70
   1   7  -3   25.50    3.80
   1   7  -3   26.20    4.10
   1   7  -3   29.00    2.70
  -1   7   3   25.10    2.80
  -1   7   3   32.10    4.30
  -1   7   3   19.40    3.50
   1   7  -3   21.70    2.70
   0  -7  -3    2.60    1.20
   0  -7   3    1.40    2.50
   0  -7  -3    4.00    2.50
   0  -7  -3    3.60    2.50
   0  -7   3    4.90    1.80
   0  -7   3    2.00    2.80
   0   7   3    1.50    1.60
   0   7  -3    5.50    1.80
   0   7  -3    4.40    2.00
   0   7   3    2.10    2.00
   0   7   3    8.30    2.90
   0   7  -3    3.40    1.80
  -1  -7  -3   21.90    3.60
  -1  -7  -3   20.80    2.20
  -1  -7  -3   25.00    3.80
   1  -7   3   28.40    3.60
   1  -7   3   21.90    3.90
   1  -7   3   19.80    4.00
  -1   7  -3   20.60    3.00
  -1   7  -3   25.40    3.10
  -1   7  -3   22.00    3.40
   1   7   3   22.80    3.50
   1   7   3   25.30    4.00
  -1   7  -3   27.30    3.40
  -2  -7  -3    6.00    2.50
   2  -7   3    2.80    2.80
   2  -7   3    8.40    3.10
  -2  -7  -3    4.60    1.10
  -2  -7  -3    4.80    2.40
   2  -7   3    6.40    2.40
   2   7   3    8.50    2.70
   2   7   3    6.70    2.60
  -2   7  -3    2.90    1.90
   2   7   3    6.20    2.40
  -2   7  -3   -0.30    1.90
   3  -7   3    7.20    3.00
  -3  -7  -3   12.30    1.30
   3  -7   3    8.40    3.30
   3  -7   3   11.90    3.60
  -3  -7  -3   12.00    2.90
   3   7   3    8.60    3.20
  -3   7  -3   12.00    3.10
   3   7   3   16.40    3.30
  -3   7  -3    9.10    1.90
   3   7   3   14.40    2.90
  -4  -7  -3    5.40    2.50
   4  -7   3   15.30    4.70
   4  -7   3    6.40    3.60
   4  -7   3    4.90    3.10
   4   7   3    9.30    3.20
   4   7   3    4.70    3.10
  -4   7  -3    6.40    1.70
  -4   7  -3    8.70    2.90
   4   7   3    4.90    2.20
   5  -7   3   25.60    5.30
   5  -7   3   23.50    5.40
  -5  -7  -3   33.00    4.30
   5  -7   3   19.40    4.50
  -5   7  -3   32.90    4.60
   5   7   3   24.10    4.30
   5   7   3   18.90    5.10
   6  -7   3   -1.70    2.50
   6  -7   3    0.70    4.30
   6  -7   3    3.20    3.00
   6   7   3   -5.20    2.90
   6   7   3    0.90    2.30
   7  -7   3   -2.40    3.00
   7  -7   3    2.80    5.30
   7  -7   3    0.60    4.30
   7   7   3    2.00    3.20
   7   7   3    2.00    2.90
   8  -7   3    0.90    4.70
   7  -8  -3   -6.30    3.60
   7  -8  -3    2.30    2.70
   7  -8  -3    4.00    4.50
   7   8  -3    2.00    2.30
   7   8  -3    0.40    3.10
   6  -8  -3    2.80    4.30
   6  -8  -3    3.20    4.20
   6  -8  -3    0.50    2.80
   6   8  -3    1.50    2.40
   6   8  -3    2.50    1.70
   6   8  -3    1.30    3.80
   5  -8  -3    5.80    4.00
   5  -8  -3    1.80    2.60
   5  -8  -3    1.70    3.60
   5   8  -3    3.60    2.10
   5   8  -3    2.10    1.80
   5   8  -3    6.10    3.30
  -4  -8   3    1.60    2.10
   4  -8  -3    4.70    3.20
   4  -8  -3    6.50    3.40
   4  -8  -3    2.00    2.20
   4  -8  -3    3.00    3.40
  -4   8   3    0.80    2.40
   4   8  -3    3.30    2.30
   4   8  -3    3.90    1.80
   4   8  -3    3.90    2.10
   3  -8  -3   17.30    4.30
  -3  -8   3   16.40    3.50
   3  -8  -3   19.50    4.00
   3  -8  -3    9.10    3.30
   3   8  -3   13.60    2.40
   3   8  -3   12.00    3.20
  -3   8   3   12.10    3.40
   3   8  -3   15.20    3.30
   3   8  -3   16.50    2.80
   2  -8  -3    6.60    2.80
   2  -8  -3    9.30    3.00
   2  -8  -3    7.80    3.00
  -2  -8   3   17.50    3.60
  -2   8   3    4.70    2.70
   2   8  -3   11.00    2.20
   2   8  -3   11.40    2.30
   2   8  -3    8.80    2.90
   2   8  -3   14.20    3.10
   1  -8  -3   34.50    4.60
  -1  -8   3   37.20    5.00
   1  -8  -3   28.00    4.30
  -1  -8   3   39.10    3.50
   1   8  -3   32.90    3.60
  -1   8   3   39.10    3.40
  -1   8   3   37.60    4.90
   1   8  -3   40.20    3.50
   1   8  -3   39.30    4.70
   0  -8  -3    0.20    2.30
   0  -8  -3    0.70    1.30
   0  -8   3   -1.10    2.40
   0  -8   3    2.40    2.10
   0  -8   3    2.70    1.90
   0  -8  -3    1.90    2.40
   0   8   3   -0.30    1.30
   0   8  -3   -2.20    1.90
   0   8   3   -0.80    1.50
   0   8  -3    1.40    1.70
   0   8  -3   -1.00    1.40
  -1  -8  -3   36.30    5.00
   1  -8   3   28.30    4.90
  -1  -8  -3   35.00    2.80
   1  -8   3   38.50    5.40
   1  -8   3   37.50    4.40
  -1  -8  -3   35.30    4.70
  -1   8  -3   43.00    4.20
   1   8   3   36.60    4.40
  -1   8  -3   36.60    3.80
  -1   8  -3   33.70    4.70
  -1   8  -3   44.00    4.40
   1   8   3   40.40    5.00
   2  -8   3   12.90    4.10
   2  -8   3   -0.70    2.80
  -2  -8  -3   11.90    1.60
  -2  -8  -3   10.80    3.10
  -2  -8  -3    7.60    2.90
   2  -8   3   10.30    2.90
  -2   8  -3    5.10    2.80
   2   8   3   10.20    3.10
  -2   8  -3    7.30    2.30
   2   8   3    7.10    3.00
   3  -8   3    7.90    3.60
  -3  -8  -3   14.50    1.60
   3  -8   3    8.80    4.50
   3  -8   3    7.80    3.30
  -3  -8  -3   11.00    3.20
  -3   8  -3   14.20    2.30
   3   8   3   10.30    3.40
  -3   8  -3   11.40    3.40
   3   8   3    8.70    3.30
  -4  -8  -3    3.10    2.60
   4  -8   3    9.10    3.60
   4  -8   3    4.00    3.40
   4  -8   3    0.00    4.30
   4   8   3    2.40    2.60
  -4   8  -3    4.90    2.80
   4   8   3    6.70    3.50
   5  -8   3    3.80    3.50
   5  -8   3    1.30    4.50
   5  -8   3    0.00    3.10
  -5  -8  -3    3.80    2.80
  -5   8  -3    0.40    2.30
   5   8   3    3.60    3.00
   5   8   3   -2.70    2.80
   6  -8   3   -1.60    3.10
   6  -8   3   -4.40    4.10
   6  -8   3    2.30    4.40
   6   8   3   -0.50    3.70
   6   8   3    4.60    2.90
   7  -8   3    0.40    4.10
   7  -8   3    2.50    3.60
   7  -8   3    3.20    4.90
   7   8   3    7.00    4.70
   7   8   3    2.40    3.10
   7  -9  -3    5.70    3.30
   7  -9  -3   -7.70    4.20
   7  -9  -3    2.60    4.70
   7   9  -3   -0.30    3.10
   7   9  -3    0.00    2.70
   6  -9  -3   -1.30    3.10
   6  -9  -3   -4.10    4.00
   6  -9  -3   -0.50    2.50
   6   9  -3    0.90    3.70
   6   9  -3    1.90    2.50
   5  -9  -3    1.60    4.50
   5  -9  -3    4.80    3.20
   5  -9  -3    8.80    4.20
   5   9  -3    7.20    2.90
   5   9  -3    5.80    3.80
   5   9  -3    5.40    2.20
  -4  -9   3    1.50    2.40
   4  -9  -3   -0.80    3.40
   4  -9  -3    1.10    3.10
   4  -9  -3    1.10    3.00
  -4   9   3   -0.30    2.70
   4   9  -3    2.80    2.40
   4   9  -3    0.40    1.90
   3  -9  -3    1.90    3.30
   3  -9  -3   -4.20    2.30
   3  -9  -3    1.30    2.80
  -3  -9   3    3.50    2.70
   3   9  -3   -0.30    2.20
   3   9  -3   -0.30    1.80
   3   9  -3    0.90    1.60
  -3   9   3   -3.40    2.40
   2  -9  -3    1.10    2.70
  -2  -9   3    1.00    2.80
   2  -9  -3   -4.50    2.50
   2  -9  -3    3.70    2.70
  -2  -9   3    3.60    1.90
   2   9  -3   -0.40    1.60
  -2   9   3   -4.30    2.30
   2   9  -3    0.20    1.60
   2   9  -3   -1.80    2.20
   1  -9  -3   29.50    5.10
  -1  -9   3   21.40    3.30
  -1  -9   3   25.50    5.00
   1  -9  -3   23.40    4.00
   1   9  -3   24.10    4.40
  -1   9   3   20.10    2.70
   1   9  -3   23.70    3.50
  -1   9   3   21.90    4.20
   1   9  -3   27.00    3.40
   0  -9   3    5.10    2.40
   0  -9   3    2.80    3.20
   0  -9  -3    4.90    2.80
   0  -9   3    2.20    2.60
   0  -9  -3    0.60    2.70
   0   9  -3    5.80    2.60
   0   9  -3    3.00    1.80
   0   9  -3    1.90    1.70
   0   9   3    3.80    2.00
   0   9   3    4.00    2.60
  -1  -9  -3   26.10    4.40
   1  -9   3   21.30    3.60
   1  -9   3   29.30    4.90
   1  -9   3   16.40    4.00
  -1  -9  -3   22.00    4.20
  -1  -9  -3   23.90    2.70
   1   9   3   18.00    3.50
   1   9   3   19.50    4.50
  -1   9  -3   17.50    3.10
  -1   9  -3   22.90    4.40
  -2  -9  -3    2.30    1.20
  -2  -9  -3   -4.10    2.20
   2  -9   3    5.80    3.00
   2  -9   3    3.50    3.00
   2  -9   3    4.40    2.70
  -2  -9  -3    0.60    1.80
   2   9   3    2.50    3.10
   2   9   3    2.60    2.40
  -2   9  -3    1.90    2.00
  -2   9  -3    3.20    2.90
   3  -9   3    4.50    3.30
   3  -9   3    5.90    3.20
   3  -9   3    2.00    3.50
  -3  -9  -3    1.50    2.90
  -3   9  -3   -3.20    2.50
   3   9   3    5.20    3.00
   3   9   3    3.40    3.10
   4  -9   3   -4.00    3.00
  -4  -9  -3    0.40    2.40
   4  -9   3   -1.90    2.90
   4  -9   3    4.00    2.70
   4   9   3    0.40    3.00
  -4   9  -3   -2.80    2.60
   4   9   3   -0.60    2.60
   5  -9   3    8.30    3.50
   5  -9   3    6.10    4.30
   5  -9   3   10.00    4.40
  -5   9  -3   12.10    3.70
   5   9   3    4.30    3.30
   5   9   3   11.10    4.60
   6  -9   3    3.70    5.80
   6  -9   3   -0.90    3.20
   6  -9   3    1.10    3.70
   6   9   3    3.10    3.00
   6   9   3   -3.90    2.60
   7  -9   3    1.70    4.80
   7  -9   3   -3.10    3.10
   7  -9   3   -1.70    5.40
   7   9   3    5.40    3.80
   7   9   3    1.20    4.50
   6 -10  -3    1.00    3.50
   6 -10  -3    6.50    3.40
   6 -10  -3   -4.80    3.90
   6  10  -3    1.00    2.90
   6  10  -3    0.40    2.80
   5 -10  -3    8.60    4.70
   5 -10  -3   14.30    4.80
   5 -10  -3    8.40    5.00
   5  10  -3    0.10    2.70
   5  10  -3   10.50    2.70
   5  10  -3   12.10    3.60
   4 -10  -3   -9.00    2.70
   4 -10  -3    1.90    3.20
   4 -10  -3   -0.60    3.10
   4  10  -3   -1.20    2.00
   4  10  -3    2.00    1.80
  -4  10   3    1.00    3.10
   4  10  -3   -2.70    2.30
   3 -10  -3   22.20    5.30
   3 -10  -3   22.80    4.80
   3 -10  -3   20.20    4.40
  -3 -10   3   16.50    4.30
   3  10  -3   16.90    4.20
  -3  10   3   17.60    4.50
   3  10  -3   22.60    3.40
   2 -10  -3    0.70    2.90
   2 -10  -3    3.20    2.80
  -2 -10   3   -1.10    1.70
  -2 -10   3   -0.30    2.90
   2 -10  -3    3.80    3.30
   2  10  -3   -2.40    2.60
  -2  10   3    3.60    3.30
   2  10  -3   -0.70    1.90
   1 -10  -3   53.59    6.60
   1 -10  -3   54.39    6.50
  -1 -10   3   54.49    6.90
  -1 -10   3   51.89    4.90
  -1  10   3   46.50    6.70
  -1  10   3   46.10    4.20
   1  10  -3   45.60    6.10
   1  10  -3   49.60    4.90
   0 -10   3    8.90    3.20
   0 -10  -3   -3.50    3.10
   0 -10   3    7.70    3.40
   0 -10  -3    7.60    2.90
   0 -10   3   13.20    4.50
   0  10  -3    8.40    2.40
   0  10   3    9.90    4.30
   0  10  -3    8.90    3.90
   0  10   3    6.50    2.30
  -1 -10  -3   50.59    6.40
   1 -10   3   55.09    7.10
  -1 -10  -3   60.39    6.30
   1 -10   3   49.99    5.30
   1 -10   3   51.69    6.90
   1  10   3   41.20    6.40
  -1  10  -3   54.79    6.70
  -1  10  -3   50.79    5.40
   1  10   3   52.79    5.90
   2 -10   3    0.00    2.50
   2 -10   3   -0.60    2.80
  -2 -10  -3    1.00    2.50
   2 -10   3   -7.40    3.20
  -2 -10  -3    0.40    2.60
  -2  10  -3    1.20    3.30
   2  10   3   -3.50    2.90
   2  10   3   -0.20    2.40
  -3 -10  -3   14.20    4.40
   3 -10   3   24.50    5.30
   3 -10   3   18.40    5.70
   3 -10   3   14.30    4.10
   3  10   3   15.70    4.30
  -3  10  -3   29.10    5.30
   3  10   3   23.10    5.30
   4 -10   3    1.30    3.90
   4 -10   3    0.00    3.10
   4 -10   3    3.40    3.80
  -4 -10  -3    1.10    3.00
   4  10   3   -2.10    3.00
  -4  10  -3   -1.30    3.10
   4  10   3    0.20    2.50
   5 -10   3   10.00    4.70
   5 -10   3   10.10    4.80
   5 -10   3    5.40    5.70
   5  10   3   12.20    4.90
   5  10   3    7.10    3.90
   6 -10   3   -7.10    5.30
   6 -10   3   -0.30    4.20
   6 -10   3    4.10    4.10
   6  10   3    0.00    3.90
   6  10   3   -1.30    3.60
   5 -11  -3   13.90    4.70
   5 -11  -3    0.20    4.60
   5 -11  -3    6.70    4.30
   5  11  -3    6.70    3.60
   5  11  -3    2.40    3.90
   4 -11  -3    1.90    3.30
   4 -11  -3    5.90    4.50
   4 -11  -3    4.80    3.90
   4  11  -3    1.20    3.10
  -4  11   3   -0.10    3.30
   4  11  -3    4.20    2.60
   4  11  -3    5.80    3.50
   3 -11  -3   24.30    5.60
  -3 -11   3   21.20    5.00
   3 -11  -3   24.20    5.20
   3 -11  -3   24.70    5.20
   3  11  -3   22.90    5.10
  -3  11   3   21.30    5.10
   3  11  -3   23.80    3.80
  -2 -11   3    4.70    3.70
   2 -11  -3    2.30    3.00
   2 -11  -3    0.20    3.10
  -2 -11   3    0.90    1.90
   2 -11  -3    2.40    2.70
  -2  11   3    2.10    3.60
   2  11  -3    1.00    3.10
   2  11  -3   -2.20    1.90
  -1 -11   3   44.30    4.50
   1 -11  -3   52.39    7.00
   1 -11  -3   29.90    5.80
  -1 -11   3   40.40    6.40
   1  11  -3   42.40    6.30
   1  11  -3   25.70    4.00
  -1  11   3   34.70    6.00
   0 -11  -3    3.90    3.40
   0 -11   3    2.70    3.70
   0 -11   3   -2.10    2.10
   0 -11  -3    0.10    3.30
   0  11   3   -4.60    3.30
   0  11   3    1.70    2.00
   0  11  -3    0.60    3.30
  -1 -11  -3   33.10    6.10
   1 -11   3   43.00    5.60
   1 -11   3   40.40    6.70
  -1 -11  -3   40.40    6.10
   1 -11   3   42.40    7.00
   1  11   3   28.70    4.60
   1  11   3   40.40    6.80
  -1  11  -3   52.49    6.90
   2 -11   3    2.10    3.30
   2 -11   3    1.30    2.90
  -2 -11  -3    2.10    2.80
  -2 -11  -3   -1.80    2.50
   2 -11   3    0.40    3.90
   2  11   3   -0.80    2.30
   2  11   3   -2.10    3.30
  -2  11  -3    3.90    3.70
   3 -11   3   29.10    6.70
  -3 -11  -3   18.40    4.90
   3 -11   3   16.30    4.80
   3 -11   3   14.40    4.50
   3  11   3   22.30    5.70
   3  11   3   12.60    4.10
  -3  11  -3   16.60    5.00
   4 -11   3    2.70    4.10
  -4 -11  -3    0.40    3.20
   4 -11   3   -2.30    3.20
   4 -11   3   -1.70    4.60
   4  11   3    2.90    3.60
  -4  11  -3   -1.00    3.10
   4  11   3    4.20    3.10
   5 -11   3    5.40    4.20
   5 -11   3    5.00    4.10
   5 -11   3    2.50    4.10
   5  11   3    3.50    4.40
   5  11   3   11.40    4.70
   4 -12  -3    2.70    4.50
   4 -12  -3    5.00    3.90
   4 -12  -3    3.20    3.60
   4  12  -3    1.70    3.40
   4  12  -3    7.20    4.20
   3 -12  -3    7.50    4.20
   3 -12  -3    1.00    2.90
   3 -12  -3   12.10    4.20
   3  12  -3   10.80    4.30
  -3  12   3   10.10    4.60
   3  12  -3    3.10    2.30
   3  12  -3    4.30    3.40
   2 -12  -3   -0.30    3.60
  -2 -12   3    1.40    2.20
  -2 -12   3    6.10    4.10
   2 -12  -3    3.00    3.70
   2  12  -3    1.60    3.70
  -2  12   3    4.60    4.30
   2  12  -3    4.20    2.90
   2  12  -3    0.80    2.30
   1 -12  -3    1.20    3.90
  -1 -12   3    2.10    2.50
   1 -12  -3   -7.70    2.70
  -1 -12   3    2.80    3.80
  -1  12   3   -2.20    3.80
   1  12  -3    4.40    3.80
   0 -12   3    1.80    4.00
   0 -12  -3    5.10    3.90
   0 -12  -3    7.00    3.70
   0 -12   3    3.80    3.20
   0  12   3    3.70    4.30
   0  12  -3    0.40    2.60
  -1 -12  -3    1.60    3.10
   1 -12   3    4.60    4.50
   1 -12   3   -2.10    2.40
   1 -12   3   -0.10    2.70
  -1 -12  -3   -0.50    3.70
  -1  12  -3   -0.50    2.60
   1  12   3    2.20    2.40
   1  12   3   -0.70    3.70
  -2 -12  -3    6.50    3.40
   2 -12   3    3.40    4.30
   2 -12   3   -4.80    3.70
   2 -12   3    5.50    3.40
  -2 -12  -3   -2.00    3.20
   2  12   3    1.90    2.70
  -2  12  -3    7.20    4.10
   2  12   3    5.50    4.10
   3 -12   3   16.20    5.70
   3 -12   3    8.60    4.00
   3 -12   3    4.80    5.10
  -3 -12  -3    6.40    4.10
   3  12   3    7.80    3.90
  -3  12  -3    8.00    4.60
   3  12   3    7.40    4.80
   4 -12   3    1.80    4.80
   4 -12   3    6.80    5.50
   4 -12   3    2.60    3.90
  -4  12  -3    3.50    4.20
   4  12   3    5.50    4.40
   4  12   3    5.90    3.90
   5 -12   3    7.30    5.10
   3 -13  -3   -5.80    3.70
   3 -13  -3    4.90    3.50
   3 -13  -3   -5.30    3.60
   3  13  -3    2.50    3.40
   3  13  -3   -1.80    2.10
  -3  13   3   -1.20    3.70
   3  13  -3    1.90    3.90
   2 -13  -3    6.30    4.90
   2 -13  -3    2.10    4.60
  -2 -13   3    2.50    4.40
   2  13  -3    3.70    3.50
   2  13  -3    3.40    3.00
  -2  13   3   13.30    5.70
   1 -13  -3   -2.40    3.70
  -1 -13   3   -1.90    3.70
   1 -13  -3   -0.10    4.00
  -1  13   3   -1.00    4.50
   1  13  -3   -0.10    2.40
   1  13  -3    6.00    4.10
   0 -13  -3    0.00    3.30
   0 -13   3    1.60    4.30
   0 -13  -3    2.10    3.90
   0 -13   3   -0.10    3.00
   0  13   3   -4.90    4.00
   0  13  -3   -1.50    3.80
   1 -13   3   -3.90    2.90
   1 -13   3    1.20    3.40
  -1 -13  -3   -2.30    2.90
  -1 -13  -3   -1.70    4.20
  -1  13  -3    4.00    4.20
   1  13   3   -4.40    3.80
   2 -13   3    6.20    3.90
  -2 -13  -3    3.10    3.30
   2 -13   3    4.50    4.50
  -2 -13  -3    3.40    4.20
   2 -13   3    9.10    5.40
   2  13   3    0.90    4.40
   2  13   3    7.10    3.80
  -2  13  -3    6.40    4.30
   3 -13   3   -4.20    4.10
  -3 -13  -3    0.30    3.90
   3 -13   3    2.70    4.90
   3 -13   3    1.90    3.80
   3  13   3    0.50    3.10
   3  13   3   -1.70    3.90
  -3  13  -3    1.00    3.70
   1 -14  -3    2.20    3.70
   1 -14  -3    2.40    4.50
  -1 -14   3    3.60    4.80
  -1  14   3   -1.20    4.70
   1  14  -3    2.70    4.30
   0 -14  -3   -1.10    3.30
   0 -14   3    3.80    4.90
   0 -14  -3    1.50    4.00
   0  14   3   -7.30    4.20
   0  14  -3   -1.90    4.30
  -1 -14  -3   -4.00    3.30
  -1 -14  -3    0.60    4.60
   1 -14   3    4.20    5.30
  -1  14  -3   -1.10    3.20
   1  14   3   -0.90    4.80
   9   0  -4    5.30    3.70
   9   0  -4    5.90    3.10
   9   0  -4    6.20    4.40
   9   0  -4    2.30    3.10
   8   0  -4    4.70    2.80
   8   0  -4    1.50    3.00
   8   0  -4   -3.40    2.30
   8   0  -4    2.30    2.70
   7   0  -4    9.20    3.40
   7   0  -4    5.30    3.50
   7   0  -4    9.30    2.90
   7   0  -4   12.50    3.80
   6   0  -4   11.70    3.50
   6   0  -4    6.60    2.50
   6   0  -4    5.00    2.70
   5   0  -4   14.10    3.20
   5   0  -4   15.20    3.10
   4   0  -4   16.30    1.30
   4   0  -4   13.70    2.70
   4   0  -4   16.60    1.20
  -3   0   4   88.79    3.80
   3   0  -4   85.89    4.10
   3   0  -4   96.39    5.40
  -3   0   4   93.69    3.70
   3   0  -4   96.99    5.30
   3   0  -4   94.99    4.00
  -2   0   4   94.99    4.90
   2   0  -4   99.59    4.60
  -2   0   4   95.09    4.30
   2   0  -4   92.89    4.70
   2   0  -4   96.79    4.30
   2   0  -4  100.29    4.90
   1   0  -4  276.47   12.00
   1   0  -4  252.67    9.70
  -1   0   4  261.67    9.90
   1   0  -4  264.87   10.20
   1   0  -4  267.07    9.80
   1   0  -4  258.57    9.80
  -1   0   4  263.07    9.80
  -1   0   4  268.67   10.20
   0   0   4 1505.65   47.10
   0   0  -4 1516.15   49.99
   0   0  -4 1497.65   47.10
   0   0  -4 1466.75   51.29
   0   0   4 1464.95   49.99
   0   0  -4 1456.35   52.19
   0   0   4 1457.55   57.19
   0   0   4 1519.05   51.39
   0   0  -4 1496.65   57.29
   0   0   4 1511.95   52.29
  -1   0  -4  270.37    9.10
  -1   0  -4  260.07   10.70
   1   0   4  257.57   10.40
  -1   0  -4  257.97   12.10
  -1   0  -4  259.47   10.40
   1   0   4  254.17   10.70
   1   0   4  257.37    9.10
   1   0   4  265.47   12.30
  -2   0  -4   96.29    6.00
   2   0   4   92.69    4.00
  -2   0  -4   99.59    5.30
   2   0   4   91.39    4.80
  -2   0  -4   97.99    4.90
   2   0   4   93.79    5.80
   2   0   4   93.09    6.30
  -2   0  -4   99.99    4.10
   3   0   4   93.89    4.20
  -3   0  -4   90.49    5.40
  -3   0  -4   96.49    5.10
   3   0   4   98.09    5.20
  -3   0  -4   99.09    6.60
   3   0   4   98.99    6.60
   3   0   4   92.69    6.70
  -4   0  -4   18.40    2.50
   4   0   4   11.70    2.90
   4   0   4   15.40    2.20
   4   0   4   17.70    1.90
  -4   0  -4   17.50    2.60
   4   0   4   15.40    3.30
   5   0   4   13.10    2.30
   5   0   4   12.20    3.10
  -5   0  -4   11.90    2.10
   5   0   4   13.50    2.00
   5   0   4   12.60    3.30
   6   0   4    1.10    2.20
   6   0   4    6.00    1.80
   6   0   4    2.60    3.30
   6   0   4    4.60    2.90
   6   0   4    3.30    1.50
  -6   0  -4    6.40    1.70
   7   0   4    4.40    3.20
   7   0   4    9.40    3.00
   7   0   4   15.00    4.30
   8   0   4   -2.10    3.00
   8   0   4    2.90    2.40
   8   0   4    0.40    2.70
   9   0   4   -0.60    5.10
   9   0   4    0.90    3.80
   9  -1  -4    5.20    3.40
   9  -1  -4   -2.30    3.00
   9  -1  -4   -1.60    3.10
   9   1  -4    0.50    3.50
   9   1  -4    1.30    3.40
   9   1  -4    0.70    3.40
   8  -1  -4    0.10    3.10
   8  -1  -4    1.60    2.90
   8  -1  -4   -0.60    2.40
   8   1  -4    0.30    2.20
   8   1  -4    1.70    2.80
   8   1  -4   -0.60    2.60
   8   1  -4    0.90    2.30
   7  -1  -4    1.60    2.70
   7  -1  -4    3.90    3.20
   7  -1  -4    1.40    2.30
   7   1  -4   -0.50    2.50
   7   1  -4    2.70    2.80
   7   1  -4   -0.60    2.50
   7   1  -4   -0.10    2.50
   6  -1  -4    8.20    3.30
   6  -1  -4    6.50    2.60
   6  -1  -4    7.80    2.70
   6   1  -4    3.30    1.80
   6   1  -4    5.30    2.70
   5  -1  -4   66.49    5.80
   5  -1  -4   53.59    2.50
   5  -1  -4   54.39    2.60
   5  -1  -4   54.09    5.10
   5   1  -4   52.29    5.10
   5   1  -4   62.49    4.80
   4  -1  -4   13.40    3.00
   4  -1  -4    8.80    1.20
   4  -1  -4    5.30    1.80
   4  -1  -4    9.00    1.20
   4   1  -4    9.00    1.00
   4   1  -4   10.20    2.40
   4   1  -4   12.40    2.30
   3  -1  -4   24.50    3.10
  -3  -1   4   22.70    1.50
  -3  -1   4   23.70    1.60
   3  -1  -4   24.50    1.90
   3  -1  -4   25.60    1.90
   3  -1  -4   25.80    2.70
   3   1  -4   26.50    1.80
  -3   1   4   27.30    1.90
   3   1  -4   25.60    2.80
   3   1  -4   23.90    2.80
   2  -1  -4  229.58    9.20
   2  -1  -4  232.38    9.70
   2  -1  -4  240.98    9.20
  -2  -1   4  203.58    9.00
  -2  -1   4  244.18    8.90
  -2  -1   4  237.38    9.30
   2  -1  -4  228.28    9.20
   2   1  -4  227.78    9.00
   2   1  -4  225.88    9.10
  -2   1   4  237.38    9.10
  -2   1   4  249.28    9.90
   2   1  -4  236.08    9.00
   1  -1  -4  142.29    6.30
  -1  -1   4  151.18    6.10
  -1  -1   4  145.49    6.50
  -1  -1   4  140.09    5.40
   1  -1  -4  144.09    6.20
   1  -1  -4  136.39    6.00
   1  -1  -4  144.39    7.30
   1  -1  -4  143.09    6.40
  -1  -1   4  146.49    6.10
  -1   1   4  135.49    6.20
   1   1  -4  137.29    6.10
   1   1  -4  138.79    5.90
  -1   1   4  139.09    6.10
   1   1  -4  140.39    5.30
   1   1  -4  144.79    6.20
  -1   1   4  140.49    6.40
   0  -1  -4  971.50   32.30
   0  -1   4  902.91   29.20
   0  -1  -4  952.80   32.00
   0  -1   4  875.81   31.80
   0  -1  -4  856.61   31.10
   0  -1   4  934.81   32.60
   0  -1   4  886.71   35.70
   0  -1  -4  899.61   35.60
   0  -1  -4  872.91   29.00
   0  -1   4  907.11   30.50
   0   1   4  891.51   29.00
   0   1   4  877.31   31.80
   0   1  -4  875.81   29.20
   0   1  -4  885.81   31.80
   0   1   4  901.11   31.20
   0   1  -4  890.51   35.70
   0   1  -4  902.11   32.60
   0   1   4  961.20   32.00
   0   1   4  879.21   35.50
   0   1   4  948.21   32.30
   1  -1   4  147.49    6.50
  -1  -1  -4  147.89    5.30
   1  -1   4  140.39    5.70
  -1  -1  -4  134.39    6.40
  -1  -1  -4  136.49    6.60
  -1  -1  -4  146.29    7.60
   1  -1   4  149.29    7.90
   1  -1   4  143.49    7.00
   1   1   4  148.09    7.00
   1   1   4  145.89    8.00
  -1   1  -4  140.59    6.40
   1   1   4  147.29    6.60
  -1   1  -4  144.49    5.70
   1   1   4  143.89    5.30
   1   1   4  135.49    6.30
   1   1   4  135.49    6.60
  -1   1  -4  153.58    7.00
  -1   1  -4  140.39    7.80
  -2  -1  -4  223.38    9.90
  -2  -1  -4  237.68    7.90
   2  -1   4  232.18    9.60
   2  -1   4  233.18   11.40
  -2  -1  -4  218.68    9.50
  -2  -1  -4  234.18   11.50
   2  -1   4  235.38    8.50
   2  -1   4  232.18   10.70
  -2   1  -4  226.98    8.50
  -2   1  -4  240.58   11.30
   2   1   4  242.98    9.70
   2   1   4  212.18   11.30
   2   1   4  229.68    7.80
   2   1   4  224.38   10.50
  -2   1  -4  231.28    9.60
  -2   1  -4  230.88   10.60
  -3  -1  -4   23.40    2.80
   3  -1   4   22.70    3.40
   3  -1   4   27.60    2.10
   3  -1   4   19.80    3.20
  -3  -1  -4   21.90    3.20
   3  -1   4   27.80    2.60
  -3  -1  -4   29.10    2.70
   3   1   4   18.80    3.30
  -3   1  -4   23.60    3.40
  -3   1  -4   23.20    3.20
  -3   1  -4   22.50    2.60
   3   1   4   19.20    3.40
   3   1   4   30.40    2.60
   3   1   4   20.80    1.50
  -4  -1  -4    5.80    1.80
   4  -1   4    9.90    3.20
   4  -1   4    7.10    2.50
  -4  -1  -4   10.50    2.30
   4  -1   4    5.70    2.20
   4  -1   4    8.60    1.60
   4  -1   4   10.20    2.00
  -4   1  -4    7.80    2.30
   4   1   4    8.70    1.80
   4   1   4    6.50    1.20
  -4   1  -4    6.60    1.80
   4   1   4    5.60    2.80
   4   1   4    3.90    2.40
   5  -1   4   67.69    6.40
   5  -1   4   59.19    4.00
   5  -1   4   55.89    4.10
  -5  -1  -4   60.49    4.10
   5  -1   4   51.49    5.80
   5  -1   4   56.69    4.90
   5   1   4   61.89    6.60
   5   1   4   70.29    7.00
   5   1   4   56.39    4.20
   5   1   4   63.39    3.50
  -5   1  -4   62.09    4.10
   6  -1   4    0.60    1.40
   6  -1   4    4.10    2.40
   6  -1   4    1.80    3.50
  -6  -1  -4    5.50    1.60
   6  -1   4    4.70    2.80
  -6   1  -4    6.20    1.80
   6   1   4    2.90    3.10
   6   1   4    3.00    1.60
   6   1   4    6.50    3.80
   6   1   4    3.60    1.50
   7  -1   4   -1.90    1.90
   7  -1   4    0.70    3.80
   7  -1   4    2.30    2.90
   7   1   4   -0.40    3.40
   7   1   4   -3.50    2.40
   8  -1   4    4.40    3.90
   8  -1   4    4.20    2.50
   8  -1   4   -0.10    2.80
   8   1   4    1.80    4.20
   8   1   4   -0.80    3.10
   8   1   4   -1.10    2.10
   9  -1   4   -0.60    3.40
   9  -1   4    4.80    4.40
   9   1   4    3.00    3.70
   9   1   4    1.70    4.80
   9  -2  -4   -1.20    3.40
   9   2  -4    2.30    2.80
   8  -2  -4    0.50    3.50
   8  -2  -4    4.30    3.40
   8  -2  -4   -0.10    2.40
   8   2  -4    3.80    3.40
   8   2  -4    1.10    2.60
   8   2  -4    3.90    3.50
   8   2  -4    1.00    2.30
   7  -2  -4    7.60    2.90
   7  -2  -4    8.50    3.30
   7  -2  -4    4.10    3.10
   7   2  -4    7.00    3.60
   7   2  -4    9.60    3.30
   7   2  -4    5.40    2.40
   6  -2  -4   18.40    1.50
   6  -2  -4   21.50    3.80
   6  -2  -4   29.30    4.70
   6  -2  -4   23.30    1.90
   6  -2  -4   26.40    5.10
   6   2  -4   15.20    3.10
   5  -2  -4   18.70    1.80
   5  -2  -4   15.70    3.80
   5  -2  -4   14.40    1.50
   5  -2  -4   14.20    3.10
   5   2  -4   15.00    2.70
   5   2  -4   15.50    1.30
   4  -2  -4   34.40    4.40
   4  -2  -4   34.50    2.40
   4  -2  -4   32.40    2.50
   4  -2  -4   26.70    3.40
   4   2  -4   29.10    3.30
   4   2  -4   30.50    2.10
  -4   2   4   34.60    2.30
  -3  -2   4   23.40    2.00
   3  -2  -4   26.60    3.50
   3  -2  -4   30.60    2.80
   3  -2  -4   28.70    2.20
   3  -2  -4   22.50    2.20
  -3  -2   4   31.30    1.90
  -3   2   4   25.10    2.20
  -3   2   4   31.70    3.70
   3   2  -4   27.70    2.10
   3   2  -4   28.00    2.80
   3   2  -4   26.30    2.20
   2  -2  -4   77.19    4.10
   2  -2  -4   75.49    4.10
   2  -2  -4   77.59    4.80
   2  -2  -4   81.39    4.80
   2  -2  -4   73.49    3.80
  -2  -2   4   76.29    3.80
  -2  -2   4   69.39    4.10
  -2  -2   4   75.39    4.10
   2   2  -4   76.49    3.50
   2   2  -4   73.89    4.10
  -2   2   4   78.49    4.10
  -2   2   4   76.19    4.60
   2   2  -4   77.49    3.90
  -2   2   4   71.29    4.20
   2   2  -4   77.99    4.30
   1  -2  -4  140.09    6.70
   1  -2  -4  158.48    7.60
   1  -2  -4  140.09    6.70
  -1  -2   4  151.88    7.00
   1  -2  -4  152.58    7.00
  -1  -2   4  145.69    6.30
  -1  -2   4  153.38    6.50
  -1   2   4  141.59    6.80
  -1   2   4  152.38    6.70
  -1   2   4  155.48    7.00
   1   2  -4  146.79    6.60
  -1   2   4  162.48    7.60
  -1   2   4  157.18    5.70
   1   2  -4  150.08    6.40
   1   2  -4  147.99    6.90
   1   2  -4  148.69    6.90
   0  -2   4    0.50    0.70
   0  -2   4    3.40    1.60
   0  -2   4    1.80    1.40
   0  -2  -4    0.90    1.10
   0  -2  -4    0.00    1.10
   0  -2   4    0.40    0.90
   0  -2  -4   -0.30    1.00
   0  -2  -4    1.90    1.20
   0   2  -4    0.20    0.80
   0   2  -4    0.20    0.80
   0   2  -4   -0.30    0.80
   0   2   4    0.90    1.30
   0   2   4    1.00    1.50
   0   2  -4   -0.30    0.80
   0   2   4   -0.10    1.00
   0   2  -4   -0.40    1.40
   0   2   4    1.20    1.00
   1  -2   4  146.39    6.70
  -1  -2  -4  155.18    6.90
  -1  -2  -4  148.69    7.90
   1  -2   4  156.18    7.60
  -1  -2  -4  156.38    7.10
  -1  -2  -4  150.38    5.40
  -1  -2  -4  137.49    6.80
   1  -2   4  153.98    8.10
   1  -2   4  149.19    7.40
   1  -2   4  141.39    6.00
  -1   2  -4  158.08    8.00
  -1   2  -4  145.79    6.20
   1   2   4  143.89    7.20
  -1   2  -4  143.19    6.80
   1   2   4  152.58    6.90
  -1   2  -4  151.48    7.40
   1   2   4  147.49    6.80
   1   2   4  143.19    8.10
  -2  -2  -4   73.89    4.50
   2  -2   4   76.69    3.90
   2  -2   4   71.39    5.40
  -2  -2  -4   75.19    4.50
   2  -2   4   78.19    5.20
  -2  -2  -4   78.19    5.50
  -2  -2  -4   74.59    2.70
   2  -2   4   68.89    5.00
   2  -2   4   75.29    4.40
   2   2   4   78.99    4.60
  -2   2  -4   66.59    4.40
   2   2   4   74.39    4.40
   2   2   4   67.59    4.60
   2   2   4   80.19    5.60
  -2   2  -4   87.49    5.40
  -2   2  -4   71.29    5.10
  -2   2  -4   74.59    4.00
   2   2   4   70.19    2.70
  -3  -2  -4   23.40    2.70
   3  -2   4   26.20    2.40
   3  -2   4   26.70    3.90
   3  -2   4   28.90    3.70
   3  -2   4   24.10    3.50
   3  -2   4   27.20    2.70
  -3  -2  -4   24.30    2.90
  -3  -2  -4   24.30    3.50
  -3   2  -4   29.10    3.90
   3   2   4   24.70    1.30
   3   2   4   24.70    2.60
  -3   2  -4   33.70    3.00
   3   2   4   26.30    3.20
   3   2   4   20.40    3.50
  -3   2  -4   27.50    3.30
   4  -2   4   31.00    2.80
   4  -2   4   24.70    4.30
   4  -2   4   26.20    3.90
  -4  -2  -4   29.80    3.00
   4  -2   4   31.30    3.00
   4  -2   4   31.70    3.90
   4   2   4   35.00    1.90
  -4   2  -4   31.70    4.00
  -4   2  -4   29.60    3.10
   4   2   4   25.30    4.30
   4   2   4   33.30    3.10
   5  -2   4   17.10    3.80
   5  -2   4   13.90    2.90
  -5  -2  -4   14.80    2.40
   5  -2   4   13.20    3.30
   5  -2   4   17.20    2.60
  -5   2  -4   11.80    2.30
   5   2   4   11.90    2.30
   5   2   4   13.20    3.50
   5   2   4   15.20    1.60
   5   2   4   10.00    3.00
   6  -2   4   14.90    4.60
   6  -2   4   22.20    3.70
   6  -2   4   12.50    3.70
  -6  -2  -4   18.60    2.60
   6   2   4    7.90    3.30
  -6   2  -4   23.60    2.90
   6   2   4   16.90    4.50
   6   2   4   17.40    2.10
   7  -2   4   10.90    3.10
   7  -2   4    1.40    3.00
   7  -2   4    2.80    2.90
   7   2   4    5.20    3.80
   7   2   4   13.60    4.90
   8  -2   4   -0.20    3.20
   8  -2   4    0.00    4.40
   8  -2   4    1.00    2.40
   8   2   4    4.40    4.50
   8   2   4   -0.40    3.20
   8  -3  -4    8.50    4.00
   8  -3  -4    7.60    4.70
   8   3  -4    5.80    4.10
   8   3  -4   13.40    3.80
   8   3  -4    8.10    3.00
   7  -3  -4   -1.30    2.40
   7  -3  -4    4.80    3.20
   7  -3  -4    1.50    2.20
   7  -3  -4    1.60    1.00
   7   3  -4    0.00    3.00
   7   3  -4    0.70    1.90
   6  -3  -4   47.90    6.60
   6  -3  -4   46.40    5.70
   6  -3  -4   41.00    4.70
   6  -3  -4   46.90    3.30
   6   3  -4   39.70    2.30
   6   3  -4   43.80    4.40
   5  -3  -4   18.60    2.00
   5  -3  -4   18.00    4.00
   5  -3  -4   16.20    2.10
   5  -3  -4   22.60    3.70
  -5   3   4   15.10    1.60
   5   3  -4   16.20    1.90
   5   3  -4   15.90    1.80
   5   3  -4   20.60    2.90
  -5   3   4   17.80    1.80
  -4  -3   4   12.10    1.30
   4  -3  -4   17.30    3.60
   4  -3  -4   12.90    2.50
   4  -3  -4   13.50    1.90
   4  -3  -4   16.70    2.30
  -4  -3   4   12.30    1.30
   4   3  -4    9.90    1.50
   4   3  -4   12.90    2.30
  -4   3   4   11.40    1.80
   4   3  -4   14.40    1.90
   3  -3  -4   35.80    4.40
  -3  -3   4   51.39    2.90
  -3  -3   4   49.70    3.60
   3  -3  -4   48.60    3.40
   3  -3  -4   50.69    3.80
   3  -3  -4   47.50    3.30
  -3   3   4   42.80    3.30
  -3   3   4   46.80    3.50
  -3   3   4   42.50    3.30
   3   3  -4   49.00    3.60
   3   3  -4   47.10    3.30
   3   3  -4   44.90    3.00
  -3   3   4   49.10    4.40
   2  -3  -4  128.69    6.00
   2  -3  -4  121.79    6.20
   2  -3  -4  134.09    7.10
  -2  -3   4  128.49    6.30
  -2  -3   4  136.69    6.10
   2  -3  -4  124.69    6.20
   2  -3  -4  127.59    6.50
  -2  -3   4  137.29    5.90
   2   3  -4  122.69    6.70
  -2   3   4  127.89    6.40
   2   3  -4  123.39    6.30
   2   3  -4  127.99    6.00
  -2   3   4  121.39    6.70
  -2   3   4  124.29    6.20
  -2   3   4  126.69    5.90
   2   3  -4  134.69    6.10
  -1  -3   4   26.50    2.40
   1  -3  -4   26.40    2.60
  -1  -3   4   32.80    2.40
   1  -3  -4   26.40    2.70
   1  -3  -4   24.00    2.90
   1  -3  -4   26.40    2.80
  -1  -3   4   32.90    3.20
   1  -3  -4   27.80    2.00
  -1   3   4   28.00    2.50
  -1   3   4   28.70    2.90
   1   3  -4   31.20    2.40
   1   3  -4   31.10    2.80
  -1   3   4   34.40    3.10
   1   3  -4   28.00    2.50
   1   3  -4   28.60    3.00
  -1   3   4   39.00    3.20
   0  -3  -4  429.66   16.30
   0  -3   4  412.06   14.70
   0  -3   4  384.26   14.50
   0  -3  -4  460.15   16.20
   0  -3   4  401.76   16.60
   0  -3  -4  456.65   17.80
   0  -3   4  403.16   15.90
   0  -3   4  414.26   16.90
   0  -3  -4  444.06   16.30
   0   3   4  386.66   16.00
   0   3  -4  410.76   16.90
   0   3   4  455.65   18.00
   0   3   4  429.86   16.50
   0   3  -4  410.16   18.00
   0   3  -4  392.16   15.90
   0   3  -4  391.16   14.60
   0   3  -4  389.26   16.50
   0   3   4  446.16   16.20
  -1  -3  -4   31.80    3.00
   1  -3   4   30.20    3.40
   1  -3   4   33.00    3.50
   1  -3   4   33.40    3.70
   1  -3   4   31.00    2.30
  -1  -3  -4   22.40    2.80
  -1  -3  -4   25.60    2.50
   1  -3   4   29.50    2.70
  -1  -3  -4   28.50    3.10
   1   3   4   29.70    2.70
  -1   3  -4   29.20    3.10
  -1   3  -4   25.40    2.80
  -1   3  -4   31.90    3.50
   1   3   4   24.70    3.10
  -1   3  -4   32.20    2.40
  -1   3  -4   28.00    2.90
   1   3   4   19.20    2.90
   1   3   4   27.30    2.70
   2  -3   4  132.29    6.60
  -2  -3  -4  130.29    7.70
   2  -3   4  136.79    7.50
   2  -3   4  137.29    7.90
  -2  -3  -4  115.09    6.40
  -2  -3  -4  121.79    6.60
   2  -3   4  128.79    7.40
   2  -3   4  126.09    5.90
  -2   3  -4  139.39    6.20
   2   3   4  138.09    6.80
  -2   3  -4  142.89    7.70
   2   3   4  117.39    6.50
  -2   3  -4  133.09    6.70
   2   3   4  120.79    7.80
  -2   3  -4  131.69    7.10
  -2   3  -4  127.09    7.40
   2   3   4  124.99    6.90
   3  -3   4   43.70    3.50
   3  -3   4   45.50    4.30
  -3  -3  -4   42.90    3.60
   3  -3   4   47.70    5.20
   3  -3   4   46.70    3.30
  -3  -3  -4   47.10    3.80
   3  -3   4   44.00    4.50
  -3   3  -4   37.90    3.50
   3   3   4   34.20    4.60
   3   3   4   44.20    3.50
   3   3   4   37.50    3.90
  -3   3  -4   44.10    4.20
   4  -3   4    9.70    3.00
   4  -3   4   14.40    3.00
   4  -3   4    8.70    2.90
   4  -3   4   11.50    2.20
  -4  -3  -4   11.50    2.40
   4   3   4    7.50    2.60
   4   3   4   12.80    2.40
  -4   3  -4   10.90    2.40
   4   3   4    7.90    2.30
  -4   3  -4   14.90    2.60
   4   3   4   13.80    0.70
   4   3   4   12.90    0.70
  -5  -3  -4   14.10    2.50
   5  -3   4   13.60    3.60
   5  -3   4   22.50    3.00
   5  -3   4   16.80    3.50
   5  -3   4   22.20    3.50
   5   3   4   15.70    2.70
   5   3   4   16.00    1.40
  -5   3  -4   15.80    2.70
   5   3   4   11.30    2.80
   5   3   4   14.50    1.30
   5   3   4   18.70    4.10
   6  -3   4   27.80    5.30
   6  -3   4   31.80    5.10
  -6  -3  -4   40.90    3.60
   6  -3   4   47.80    5.10
   6   3   4   35.40    6.10
   6   3   4   44.10    2.70
  -6   3  -4   34.90    3.70
   7  -3   4    1.90    3.60
   7  -3   4    3.20    2.70
   7  -3   4    5.70    3.00
   7   3   4    0.60    2.60
   7   3   4    2.70    3.60
   8  -3   4    5.80    5.60
   8  -3   4    4.10    3.60
   8  -3   4    7.40    3.30
   8   3   4   10.20    4.70
   8   3   4    5.70    4.70
   8  -4  -4   -1.40    3.30
   8  -4  -4    2.10    3.10
   8   4  -4    4.20    3.90
   8   4  -4   -0.10    2.50
   7  -4  -4   14.80    4.30
   7  -4  -4    5.40    3.10
   7  -4  -4    8.60    2.00
   7   4  -4   11.20    4.40
   7   4  -4    5.30    2.40
   6  -4  -4   26.70    3.60
   6  -4  -4   37.60    3.40
   6  -4  -4   29.30    5.20
   6  -4  -4   30.30    5.10
   6   4  -4   30.70    2.60
   6   4  -4   28.00    3.80
   5  -4  -4   15.80    2.50
  -5  -4   4   16.40    1.10
   5  -4  -4   20.30    2.50
  -5  -4   4   18.60    1.20
   5  -4  -4   23.30    4.30
   5  -4  -4   16.80    2.60
   5  -4  -4   20.40    3.70
   5   4  -4   19.00    2.30
   5   4  -4   13.70    2.60
  -5   4   4   22.90    2.50
   5   4  -4   18.40    2.30
   4  -4  -4   19.50    2.50
   4  -4  -4   15.30    3.00
   4  -4  -4   17.80    3.80
  -4  -4   4    9.90    1.70
   4  -4  -4   15.70    2.50
  -4  -4   4   17.30    1.80
  -4   4   4   16.00    2.40
  -4   4   4   19.70    3.00
   4   4  -4   17.90    2.60
   4   4  -4   16.60    2.30
   4   4  -4   17.10    2.10
   3  -4  -4   44.70    4.40
  -3  -4   4   52.69    3.70
   3  -4  -4   49.30    4.10
   3  -4  -4   46.90    3.70
  -3  -4   4   46.50    3.60
  -3  -4   4   49.40    3.20
   3  -4  -4   43.70    3.50
   3  -4  -4   47.70    3.50
   3   4  -4   40.50    3.20
  -3   4   4   46.10    3.70
   3   4  -4   52.29    3.70
  -3   4   4   38.10    3.60
  -3   4   4   53.09    4.00
   3   4  -4   42.30    3.60
   2  -4  -4   87.49    5.90
   2  -4  -4   82.59    4.70
   2  -4  -4   94.39    5.00
  -2  -4   4   82.89    5.20
   2  -4  -4   91.89    5.40
   2  -4  -4   92.99    5.20
  -2  -4   4   91.09    4.80
  -2  -4   4   91.69    4.90
   2   4  -4   93.69    5.40
   2   4  -4   81.59    5.60
  -2   4   4   87.49    5.80
   2   4  -4   80.09    4.80
  -2   4   4   89.09    4.90
   2   4  -4   88.39    4.80
   2   4  -4   89.99    3.70
  -2   4   4   87.39    5.30
  -2   4   4   84.99    5.30
   1  -4  -4   73.29    4.80
  -1  -4   4   70.19    4.10
  -1  -4   4   70.99    4.30
   1  -4  -4   69.09    4.50
   1  -4  -4   74.29    4.00
  -1  -4   4   76.99    5.10
   1  -4  -4   72.89    4.30
   1  -4  -4   74.89    4.80
   1   4  -4   72.69    5.10
   1   4  -4   63.89    3.90
   1   4  -4   68.79    2.90
   1   4  -4   76.49    4.90
  -1   4   4   69.49    4.70
  -1   4   4   66.39    4.50
  -1   4   4   85.49    5.00
  -1   4   4   71.49    4.20
   1   4  -4   65.39    4.40
  -1   4   4   70.09    4.90
   0  -4  -4  881.31   31.50
   0  -4  -4  822.82   29.00
   0  -4   4  744.73   26.10
   0  -4   4  747.53   28.50
   0  -4   4  749.92   26.80
   0  -4   4  770.62   29.30
   0  -4  -4  747.93   28.80
   0  -4   4  758.72   29.90
   0  -4  -4  700.93   28.10
   0   4   4  745.23   28.40
   0   4   4  864.11   31.60
   0   4   4  763.22   28.60
   0   4  -4  783.42   30.10
   0   4   4  750.02   28.90
   0   4  -4  789.52   29.30
   0   4  -4  754.92   26.20
   0   4   4  915.11   29.30
   0   4  -4  786.02   28.70
  -1  -4  -4   63.99    4.40
  -1  -4  -4   68.39    5.00
   1  -4   4   71.99    4.30
   1  -4   4   68.39    5.60
   1  -4   4   72.19    4.60
  -1  -4  -4   64.29    4.70
   1  -4   4   69.59    4.00
   1  -4   4   73.09    5.20
  -1  -4  -4   65.59    4.60
   1   4   4   79.99    4.90
   1   4   4   67.69    5.30
  -1   4  -4   70.29    4.10
  -1   4  -4   68.09    5.00
  -1   4  -4   65.59    4.70
   1   4   4   65.59    5.10
   1   4   4   62.29    4.50
  -1   4  -4   73.29    5.20
  -1   4  -4   70.69    5.10
   2  -4   4   92.49    5.70
   2  -4   4   76.69    5.10
   2  -4   4   90.19    6.70
   2  -4   4   87.79    4.80
  -2  -4  -4   76.59    5.30
   2  -4   4   85.59    6.10
  -2  -4  -4   90.49    5.50
  -2  -4  -4   91.59    6.50
   2  -4   4   97.19    6.10
   2   4   4   90.89    5.50
  -2   4  -4   92.19    5.90
   2   4   4   82.49    5.70
  -2   4  -4   94.89    6.30
   2   4   4   81.39    6.40
   2   4   4   93.09    5.60
  -2   4  -4   90.29    5.90
  -2   4  -4   81.29    4.80
  -2   4  -4   87.09    5.50
   3  -4   4   42.60    4.60
  -3  -4  -4   43.60    3.90
   3  -4   4   39.70    4.90
   3  -4   4   41.90    4.40
   3  -4   4   44.80    3.60
  -3   4  -4   50.89    4.10
  -3   4  -4   48.50    4.30
   3   4   4   42.30    4.10
   3   4   4   40.70    3.70
   3   4   4   33.80    4.80
   4  -4   4   22.30    3.70
  -4  -4  -4   23.40    3.10
   4  -4   4   13.90    3.90
   4  -4   4   11.00    2.90
   4  -4   4   15.90    2.70
   4   4   4   13.60    3.80
   4   4   4   14.60    2.60
   4   4   4   15.70    3.00
  -4   4  -4   18.50    2.90
  -4   4  -4   19.30    3.00
  -5  -4  -4   17.40    2.90
   5  -4   4   17.40    3.60
   5  -4   4   23.00    3.20
   5  -4   4   13.50    3.50
   5  -4   4   15.40    4.60
   5   4   4   20.20    3.10
  -5   4  -4   20.20    3.10
  -5   4  -4   17.40    3.10
   5   4   4   17.00    4.20
   5   4   4   21.20    3.50
   6  -4   4   31.40    4.70
   6  -4   4   22.50    5.00
   6  -4   4   28.70    4.50
   6   4   4   35.00    6.00
   6   4   4   34.60    4.60
  -6   4  -4   29.30    3.70
   7  -4   4   13.80    3.60
   7  -4   4    4.90    3.40
   7  -4   4    9.90    4.60
   7  -4   4   13.60    5.20
   7   4   4    3.60    3.80
   8  -4   4    0.80    3.20
   8  -4   4    9.50    3.30
   8  -4   4    0.80    4.60
   8   4   4   10.10    4.40
   8   4   4    3.60    3.20
   8  -5  -4    5.80    4.30
   8  -5  -4   -3.20    3.80
   8   5  -4   -1.10    3.20
   7  -5  -4    3.60    2.10
   7  -5  -4    3.60    3.10
   7  -5  -4    1.80    3.30
   7   5  -4    3.80    2.30
   7   5  -4    0.10    3.40
   7   5  -4    4.20    1.50
   6  -5  -4   18.50    5.00
   6  -5  -4   18.20    4.60
   6  -5  -4   17.30    2.60
   6  -5  -4   13.30    2.80
   6   5  -4   19.70    2.50
   6   5  -4   25.40    3.50
   5  -5  -4    7.90    2.90
  -5  -5   4    4.50    1.30
   5  -5  -4   12.00    2.20
   5  -5  -4    9.50    1.70
   5  -5  -4    9.50    3.90
   5  -5  -4    9.40    2.30
  -5   5   4   10.20    2.20
   5   5  -4    9.10    2.00
   5   5  -4   10.60    2.40
   5   5  -4    9.80    2.10
   4  -5  -4   54.49    4.40
   4  -5  -4   42.60    5.40
   4  -5  -4   53.69    3.20
   4  -5  -4   51.39    3.60
  -4  -5   4   51.89    3.80
   4  -5  -4   53.69    4.10
   4  -5  -4   57.99    5.50
   4   5  -4   50.69    3.50
   4   5  -4   54.59    4.00
   4   5  -4   55.79    4.30
   4   5  -4   47.50    4.00
  -4   5   4   53.79    4.30
  -4   5   4   52.29    4.70
   3  -5  -4    1.30    2.50
  -3  -5   4    2.70    1.80
   3  -5  -4    3.20    1.80
   3  -5  -4    2.10    1.40
  -3  -5   4    3.60    1.60
   3  -5  -4    5.10    1.10
   3  -5  -4    1.80    1.80
  -3   5   4    3.90    1.70
   3   5  -4    2.70    1.60
  -3   5   4    3.50    1.90
   3   5  -4    1.60    1.60
   3   5  -4    4.30    1.50
   3   5  -4    3.60    1.10
   2  -5  -4   50.39    4.00
   2  -5  -4   48.20    4.40
  -2  -5   4   47.60    4.20
   2  -5  -4   45.40    3.00
  -2  -5   4   49.30    3.60
   2  -5  -4   48.10    4.20
   2  -5  -4   51.09    4.00
  -2   5   4   51.99    4.30
   2   5  -4   53.89    3.60
   2   5  -4   48.70    2.70
   2   5  -4   46.00    4.60
   2   5  -4   51.89    4.20
   2   5  -4   49.90    3.90
  -2   5   4   49.10    3.80
  -1  -5   4   33.10    2.70
   1  -5  -4   34.80    4.10
  -1  -5   4   31.90    3.10
   1  -5  -4   26.40    3.50
  -1  -5   4   30.70    3.80
  -1  -5   4   31.10    2.00
   1  -5  -4   28.60    3.20
   1  -5  -4   30.20    2.70
  -1   5   4   32.80    3.40
   1   5  -4   27.50    3.30
  -1   5   4   26.00    3.50
   1   5  -4   33.00    3.50
  -1   5   4   32.20    3.80
   1   5  -4   29.90    3.00
   1   5  -4   30.70    2.00
  -1   5   4   33.80    3.10
  -1   5   4   26.90    3.00
   1   5  -4   29.60    3.60
   0  -5   4  215.68    8.60
   0  -5   4  222.28    9.10
   0  -5  -4  226.98   10.40
   0  -5   4  215.48   10.90
   0  -5  -4  205.88    9.90
   0  -5   4  209.48    9.80
   0  -5  -4  209.68   10.10
   0  -5  -4  212.98   10.10
   0  -5   4  215.98   10.70
   0   5   4  208.68    9.60
   0   5  -4  219.58   11.00
   0   5  -4  201.18    9.90
   0   5   4  228.08   10.50
   0   5   4  221.58   10.70
   0   5  -4  210.48    9.00
   0   5   4  225.08   10.40
   0   5  -4  229.08   10.70
   0   5   4  208.18   10.00
   1  -5   4   25.10    3.70
  -1  -5  -4   29.40    3.40
   1  -5   4   29.50    3.00
   1  -5   4   33.90    3.10
  -1  -5  -4   25.30    3.30
  -1  -5  -4   24.80    3.30
  -1  -5  -4   33.10    3.80
   1  -5   4   27.50    3.90
   1  -5   4   29.70    2.60
   1   5   4   33.70    3.60
   1   5   4   26.20    3.50
  -1   5  -4   33.50    4.10
   1   5   4   28.80    3.60
  -1   5  -4   25.90    3.00
  -1   5  -4   30.30    4.20
   1   5   4   26.00    3.50
  -1   5  -4   36.30    3.70
  -1   5  -4   29.30    3.50
  -2  -5  -4   59.39    5.10
   2  -5   4   54.99    5.20
   2  -5   4   47.00    4.10
  -2  -5  -4   43.80    4.10
   2  -5   4   49.00    4.30
  -2  -5  -4   50.79    2.10
  -2  -5  -4   45.10    4.40
   2  -5   4   52.39    5.10
   2   5   4   45.00    5.00
  -2   5  -4   53.19    4.00
   2   5   4   36.40    4.40
   2   5   4   46.00    4.20
  -2   5  -4   45.50    4.40
  -2   5  -4   49.99    4.40
   3  -5   4    1.40    2.30
   3  -5   4    3.30    2.60
   3  -5   4    4.00    2.90
   3  -5   4    3.40    1.80
   3  -5   4    3.10    1.80
  -3  -5  -4    5.30    2.20
   3   5   4    5.10    2.00
  -3   5  -4    4.20    1.70
  -3   5  -4    0.90    1.50
   3   5   4    4.40    2.10
   3   5   4    3.50    1.80
   4  -5   4   61.39    6.00
   4  -5   4   55.19    4.50
  -4  -5  -4   49.10    4.50
   4  -5   4   50.79    6.00
   4  -5   4   52.89    6.80
   4  -5   4   55.69    5.40
   4   5   4   52.49    4.50
  -4   5  -4   55.29    4.80
  -4   5  -4   47.60    4.50
   4   5   4   50.29    5.00
   4   5   4   49.80    5.80
   5  -5   4    5.60    2.80
  -5  -5  -4    9.80    2.50
   5  -5   4    7.10    3.20
   5  -5   4    9.80    2.50
   5  -5   4    5.20    2.90
   5  -5   4    8.50    3.00
   5   5   4    9.30    3.70
   5   5   4    7.80    2.70
  -5   5  -4    8.70    2.20
   5   5   4    9.00    2.50
  -5   5  -4    7.30    2.60
   6  -5   4   14.00    4.60
   6  -5   4   19.50    4.10
   6  -5   4   13.00    3.80
   6  -5   4   17.40    4.90
   6   5   4   20.00    4.70
   6   5   4   11.60    3.10
  -6   5  -4   19.40    3.70
   7  -5   4    2.30    3.70
   7  -5   4    4.00    3.20
   7  -5   4    2.70    4.10
   7  -5   4    1.00    2.60
   7   5   4    3.90    4.30
   8  -5   4    0.20    4.80
   8  -5   4    0.10    4.20
   8  -5   4    6.60    3.30
   8   5   4    3.40    3.50
   8   5   4    3.20    4.90
   8  -6  -4   -4.00    4.00
   8  -6  -4   -3.50    3.70
   8  -6  -4    1.80    2.30
   8   6  -4   -0.30    2.80
   7  -6  -4    3.10    3.60
   7  -6  -4    3.70    3.40
   7  -6  -4    2.00    2.30
   7   6  -4    1.40    1.50
   7   6  -4   -1.60    2.50
   7   6  -4   -0.50    2.00
   6  -6  -4   13.60    4.20
   6  -6  -4   16.80    5.00
   6  -6  -4    9.00    2.70
   6   6  -4   13.50    2.70
   6   6  -4   10.40    2.50
   5  -6  -4   10.70    4.00
   5  -6  -4    8.80    2.70
   5  -6  -4    4.00    3.10
   5   6  -4    3.60    1.90
  -5   6   4    6.40    2.30
   5   6  -4    6.30    2.10
   5   6  -4   10.20    2.50
  -4  -6   4   58.49    4.50
   4  -6  -4   60.89    6.40
   4  -6  -4   59.69    5.30
   4  -6  -4   47.30    4.30
   4  -6  -4   52.09    5.50
   4   6  -4   57.29    4.80
   4   6  -4   55.79    4.30
   4   6  -4   61.59    4.00
   4   6  -4   51.39    4.40
  -4   6   4   51.89    4.60
   3  -6  -4   10.40    2.60
   3  -6  -4   12.10    2.90
  -3  -6   4   10.50    2.60
   3  -6  -4   12.20    2.40
   3  -6  -4   13.80    3.60
   3   6  -4   12.40    2.30
   3   6  -4   18.40    3.20
  -3   6   4   13.40    2.90
   3   6  -4    8.80    2.30
  -3   6   4   10.20    2.50
   3   6  -4   12.30    1.90
   2  -6  -4   50.09    4.40
   2  -6  -4   47.90    5.20
   2  -6  -4   46.90    2.80
   2  -6  -4   51.79    4.30
  -2  -6   4   48.60    4.80
   2  -6  -4   44.20    4.30
  -2   6   4   59.29    5.00
   2   6  -4   53.99    4.00
   2   6  -4   53.29    4.30
   2   6  -4   52.89    3.10
   2   6  -4   49.90    4.50
  -2   6   4   59.99    4.70
   1  -6  -4   37.80    3.00
   1  -6  -4   32.80    4.10
   1  -6  -4   29.60    4.00
  -1  -6   4   40.90    2.60
  -1  -6   4   45.80    4.70
   1  -6  -4   36.20    3.70
   1   6  -4   33.00    3.20
   1   6  -4   44.40    2.70
  -1   6   4   33.20    4.30
  -1   6   4   36.50    4.00
   1   6  -4   38.70    4.10
  -1   6   4   37.80    3.40
   1   6  -4   38.60    3.80
   0  -6  -4    1.10    2.00
   0  -6  -4    0.90    1.60
   0  -6   4    0.60    1.60
   0  -6   4   -0.60    2.00
   0  -6   4   -0.20    1.10
   0  -6  -4    0.00    0.90
   0  -6  -4   -2.30    1.50
   0   6  -4   -0.10    0.90
   0   6   4   -0.50    1.40
   0   6   4   -0.50    1.40
   0   6  -4    0.40    1.40
   0   6  -4   -1.00    1.60
   0   6  -4   -1.80    1.50
   0   6   4   -1.90    1.50
   1  -6   4   39.80    3.40
   1  -6   4   37.80    4.90
  -1  -6  -4   43.50    4.30
   1  -6   4   47.50    5.00
  -1  -6  -4   35.70    2.50
  -1  -6  -4   41.30    3.90
  -1  -6  -4   41.20    4.00
   1   6   4   37.90    3.90
   1   6   4   35.70    3.90
   1   6   4   36.00    3.70
  -1   6  -4   37.70    3.60
   1   6   4   36.70    4.20
  -1   6  -4   41.00    4.30
  -1   6  -4   36.20    4.30
  -2  -6  -4   49.80    4.30
   2  -6   4   47.00    5.30
  -2  -6  -4   47.40    2.40
   2  -6   4   53.99    5.60
  -2  -6  -4   45.30    4.80
   2  -6   4   42.30    4.40
   2  -6   4   54.89    4.50
   2   6   4   35.20    4.90
   2   6   4   47.90    4.90
  -2   6  -4   50.49    4.30
   2   6   4   51.19    4.60
  -2   6  -4   50.79    4.80
  -2   6  -4   41.00    4.20
   3  -6   4    9.80    3.30
   3  -6   4    9.50    3.10
   3  -6   4   11.30    3.30
   3  -6   4   12.50    2.70
  -3  -6  -4    9.80    2.80
  -3   6  -4   12.50    2.40
  -3   6  -4    9.70    2.50
   3   6   4    9.20    2.70
   3   6   4   11.10    2.60
   3   6   4   12.80    3.00
   4  -6   4   67.99    5.20
   4  -6   4   55.09    6.00
   4  -6   4   58.19    6.10
   4  -6   4   58.89    5.10
  -4  -6  -4   58.29    5.10
   4  -6   4   55.99    7.10
   4   6   4   55.69    5.00
   4   6   4   47.20    6.50
  -4   6  -4   57.49    5.10
   4   6   4   56.49    5.60
  -4   6  -4   59.29    4.90
   5  -6   4    4.20    2.60
   5  -6   4    7.10    3.60
   5  -6   4    5.70    3.40
   5  -6   4    7.70    3.10
   5  -6   4    4.10    2.30
  -5  -6  -4    8.40    2.60
  -5   6  -4    7.40    2.70
   5   6   4    3.40    3.20
  -5   6  -4    2.90    1.80
   5   6   4    7.60    2.90
   6  -6   4   13.50    3.90
   6  -6   4    4.70    3.10
   6  -6   4    3.60    3.80
   6  -6   4    8.00    4.30
   6   6   4   14.70    4.60
   6   6   4   15.60    3.60
   7  -6   4    3.70    3.40
   7  -6   4   -5.60    4.60
   7  -6   4    1.60    4.20
   7   6   4    4.70    3.00
   7   6   4   -4.00    3.40
   8  -6   4    4.70    3.80
   8  -6   4    4.40    3.40
   8  -6   4    0.80    4.10
   8   6   4   10.50    5.30
   7  -7  -4   -0.70    3.80
   7  -7  -4    1.80    2.40
   7  -7  -4   -2.90    4.10
   7   7  -4    3.00    4.30
   7   7  -4    7.80    2.50
   6  -7  -4   -5.30    3.30
   6  -7  -4   -1.30    3.10
   6  -7  -4   -0.10    2.30
   6   7  -4    1.30    1.70
   6   7  -4    3.20    2.00
   5  -7  -4    6.20    3.90
   5  -7  -4    3.00    2.60
   5  -7  -4    2.60    3.10
  -5   7   4    3.30    2.40
   5   7  -4    3.80    2.20
   5   7  -4    1.30    1.80
   4  -7  -4   20.50    4.30
   4  -7  -4   21.70    3.90
   4  -7  -4   23.20    3.60
   4  -7  -4   25.40    5.30
  -4  -7   4   20.20    3.30
  -4   7   4   29.60    4.20
   4   7  -4   28.20    4.10
   4   7  -4   21.30    2.90
   4   7  -4   25.70    3.30
   4   7  -4   23.90    3.70
   3  -7  -4   28.70    3.90
   3  -7  -4   27.30    4.20
  -3  -7   4   29.50    4.10
   3  -7  -4   23.70    4.60
   3  -7  -4   24.80    3.90
   3   7  -4   26.70    2.70
   3   7  -4   26.40    3.60
   3   7  -4   36.00    4.60
  -3   7   4   24.60    3.90
  -3   7   4   28.50    4.00
   3   7  -4   35.80    3.50
   2  -7  -4    6.70    2.50
   2  -7  -4    7.90    2.50
   2  -7  -4    1.40    2.10
  -2  -7   4    5.70    2.70
   2  -7  -4    6.50    2.10
  -2   7   4    6.20    2.40
   2   7  -4    5.40    1.50
  -2   7   4    4.20    2.50
   2   7  -4    7.80    2.50
   2   7  -4    6.30    2.00
   2   7  -4    3.50    1.80
   1  -7  -4   -0.30    2.30
  -1  -7   4   -1.20    2.20
  -1  -7   4    1.60    1.20
   1  -7  -4    2.30    2.30
   1   7  -4   -0.80    1.70
  -1   7   4   -0.20    1.30
   1   7  -4   -1.80    1.50
  -1   7   4   -0.80    1.50
   1   7  -4    2.10    1.00
  -1   7   4   -0.50    1.90
   1   7  -4    2.20    1.70
   0  -7   4    6.30    3.00
   0  -7  -4    9.00    2.90
   0  -7   4    9.90    2.00
   0  -7  -4   11.60    3.10
   0  -7   4    9.80    3.30
   0   7  -4   13.20    2.10
   0   7   4    5.10    2.30
   0   7  -4    6.40    2.00
   0   7   4    9.00    2.60
   0   7  -4   10.60    2.80
   0   7   4    7.60    2.20
   1  -7   4   -1.30    2.50
  -1  -7  -4   -1.10    1.30
   1  -7   4   -2.00    1.20
  -1  -7  -4   -0.40    0.90
   1  -7   4    1.00    2.20
  -1  -7  -4   -2.60    1.20
  -1   7  -4   -2.60    1.30
  -1   7  -4   -1.00    1.20
   1   7   4    1.90    1.90
   1   7   4    0.10    1.60
  -1   7  -4   -0.40    1.90
  -2  -7  -4   10.30    2.90
   2  -7   4    4.90    2.40
   2  -7   4    7.80    3.50
  -2  -7  -4    7.60    2.70
  -2  -7  -4    5.40    1.10
   2  -7   4    4.90    3.00
   2   7   4    3.70    2.10
  -2   7  -4    5.90    2.60
  -2   7  -4    8.00    2.40
   2   7   4    7.30    2.70
   3  -7   4   28.80    5.00
   3  -7   4   21.60    4.50
  -3  -7  -4   25.80    4.00
   3  -7   4   33.70    4.60
  -3  -7  -4   25.70    1.40
   3   7   4   21.60    4.00
  -3   7  -4   26.90    3.50
   3   7   4   32.50    4.80
  -3   7  -4   27.00    4.20
   3   7   4   23.00    4.40
   4  -7   4   20.60    5.40
  -4  -7  -4   29.70    4.30
   4  -7   4   26.60    4.80
   4  -7   4   15.80    4.10
  -4   7  -4   22.60    3.10
  -4   7  -4   21.50    3.80
   4   7   4   15.60    4.10
   4   7   4   12.80    3.30
   4   7   4   25.00    4.40
   5  -7   4    7.20    3.90
   5  -7   4    4.80    2.10
   5  -7   4    6.80    4.00
  -5  -7  -4    1.70    2.30
   5  -7   4    4.90    3.30
   5   7   4    8.40    3.80
  -5   7  -4    3.70    2.50
   5   7   4    7.10    3.10
   6  -7   4   -5.10    3.20
   6  -7   4    6.90    5.30
   6  -7   4    1.40    3.20
   6   7   4    6.70    3.30
   6   7   4    1.80    2.80
   7  -7   4    5.30    4.90
   7  -7   4    0.70    3.30
   7  -7   4    2.80    4.20
   7   7   4    2.50    4.20
   7   7   4    0.30    2.80
   7  -8  -4  -12.40    3.20
   7  -8  -4   -0.90    2.70
   7  -8  -4    1.30    4.30
   7   8  -4    5.90    4.80
   7   8  -4   -0.60    2.00
   6  -8  -4   -2.60    3.70
   6  -8  -4    0.10    2.70
   6  -8  -4   -2.90    3.70
   6   8  -4    4.80    2.30
   6   8  -4    1.20    2.20
   6   8  -4    6.80    4.30
   5  -8  -4    6.60    4.10
   5  -8  -4    5.50    3.80
   5  -8  -4    9.30    3.50
   5   8  -4   10.60    2.30
   5   8  -4    8.30    2.70
   4  -8  -4    0.10    2.50
  -4  -8   4   -0.60    1.80
   4  -8  -4    2.10    2.90
   4  -8  -4   -8.60    2.40
  -4   8   4   -0.20    2.20
   4   8  -4    1.40    1.80
   4   8  -4   -2.40    1.90
  -3  -8   4   64.19    5.80
   3  -8  -4   38.60    5.30
   3  -8  -4   45.50    5.90
   3  -8  -4   42.70    5.50
   3   8  -4   45.30    3.70
   3   8  -4   49.30    5.20
   3   8  -4   47.20    5.00
  -3   8   4   49.40    5.90
   3   8  -4   39.40    4.00
   2  -8  -4    8.30    2.70
  -2  -8   4    8.40    3.20
   2  -8  -4    9.00    3.30
   2  -8  -4   13.40    3.60
   2   8  -4   14.10    3.30
   2   8  -4    8.40    1.90
  -2   8   4   11.60    3.10
   2   8  -4   10.50    3.10
   2   8  -4   10.40    2.40
   1  -8  -4   22.20    4.20
  -1  -8   4   25.90    3.00
   1  -8  -4   29.50    4.40
  -1  -8   4   23.30    4.30
   1   8  -4   24.30    3.30
  -1   8   4   28.10    4.30
  -1   8   4   29.70    3.50
   1   8  -4   28.70    2.80
   1   8  -4   28.80    4.20
   0  -8   4    2.90    3.00
   0  -8   4    5.70    2.00
   0  -8  -4    3.30    2.10
   0  -8   4    5.50    3.10
   0  -8  -4    3.10    2.30
   0  -8  -4    2.50    1.70
   0   8  -4    3.30    1.60
   0   8  -4    2.00    1.90
   0   8   4    4.80    2.00
   0   8  -4   -0.10    2.00
   0   8   4    3.00    2.20
  -1  -8  -4   30.70    4.50
   1  -8   4   34.90    4.10
  -1  -8  -4   26.40    4.30
   1  -8   4   28.00    4.80
  -1  -8  -4   28.80    2.60
   1  -8   4   26.90    4.80
  -1   8  -4   30.30    4.40
  -1   8  -4   28.20    3.70
   1   8   4   28.10    4.40
  -1   8  -4   20.10    3.40
   1   8   4   22.70    3.60
   2  -8   4   13.00    4.30
  -2  -8  -4   12.50    3.30
  -2  -8  -4   17.20    3.90
  -2  -8  -4   13.50    1.80
   2  -8   4   15.60    4.70
   2  -8   4   10.50    3.20
   2   8   4   10.30    3.00
   2   8   4   11.30    3.60
  -2   8  -4   10.70    2.80
  -2   8  -4   16.20    3.70
   3  -8   4   47.00    5.80
  -3  -8  -4   43.00    2.30
   3  -8   4   35.00    5.80
   3  -8   4   43.40    6.80
  -3  -8  -4   44.80    5.40
   3   8   4   38.90    5.90
   3   8   4   38.60    5.50
  -3   8  -4   43.00    5.30
  -3   8  -4   45.40    4.40
  -4  -8  -4    1.90    2.50
   4  -8   4   -4.40    2.50
   4  -8   4    1.70    3.40
   4  -8   4   -0.70    4.00
   4   8   4    1.50    2.40
  -4   8  -4   -1.90    2.20
   4   8   4   -1.00    2.60
   5  -8   4    7.00    4.00
   5  -8   4    6.60    4.00
  -5  -8  -4    5.50    2.80
   5  -8   4    5.50    5.20
   5   8   4    4.00    3.20
  -5   8  -4   11.60    3.40
   5   8   4    8.00    3.90
   6  -8   4    5.20    3.90
   6  -8   4    4.40    4.20
   6  -8   4   -0.40    3.60
   6   8   4    5.20    3.30
   6   8   4    5.40    3.70
   7  -8   4   -0.50    3.60
   7  -8   4   -3.50    4.10
   7  -8   4   -0.40    3.20
   7   8   4    0.00    4.50
   7   8   4    1.60    2.90
   7  -9  -4   -5.70    4.00
   6  -9  -4   -0.40    2.70
   6  -9  -4    0.70    4.30
   6  -9  -4   -5.40    3.50
   6   9  -4    3.60    2.50
   6   9  -4    0.80    2.70
   5  -9  -4    3.30    3.30
   5  -9  -4   -0.30    3.30
   5  -9  -4   -1.50    3.50
   5   9  -4    0.10    2.30
   5   9  -4   -1.10    1.80
   4  -9  -4   -1.30    2.70
   4  -9  -4    0.10    3.70
   4  -9  -4    0.20    2.70
  -4  -9   4   -2.00    2.20
   4   9  -4    2.40    2.40
   4   9  -4   -0.10    1.90
  -4   9   4    0.90    2.80
  -3  -9   4   16.60    4.00
   3  -9  -4   15.60    4.20
   3  -9  -4   19.10    4.70
   3  -9  -4   24.00    4.60
  -3   9   4   16.40    4.30
   3   9  -4   19.20    4.00
   3   9  -4   17.60    3.10
   2  -9  -4   -0.40    2.10
   2  -9  -4    2.90    3.30
  -2  -9   4   -1.20    2.60
   2  -9  -4   -1.30    2.80
   2   9  -4    1.60    1.70
   2   9  -4   -2.00    2.20
  -2   9   4    1.90    3.20
   2   9  -4   -3.40    1.50
   1  -9  -4   34.80    5.50
  -1  -9   4   31.60    5.00
  -1  -9   4   33.10    3.70
   1  -9  -4   29.00    4.80
  -1   9   4   32.20    5.40
   1   9  -4   22.70    3.50
  -1   9   4   25.40    3.20
   1   9  -4   25.70    3.30
   1   9  -4   33.90    4.70
   0  -9  -4    4.00    3.10
   0  -9   4    6.70    3.80
   0  -9  -4   -4.10    3.00
   0  -9   4    3.80    2.40
   0  -9   4    8.10    3.30
   0   9  -4    8.10    2.90
   0   9  -4    4.90    2.00
   0   9   4    2.10    3.40
   0   9  -4    5.70    2.70
   0   9   4    7.60    2.40
   1  -9   4   30.60    5.30
   1  -9   4   24.90    5.30
  -1  -9  -4   31.70    4.70
  -1  -9  -4   23.10    4.30
   1  -9   4   25.90    4.10
  -1  -9  -4   27.00    2.90
   1   9   4   26.70    5.10
  -1   9  -4   28.30    4.30
   1   9   4   20.50    3.70
  -1   9  -4   31.60    4.80
  -1   9  -4   27.90    4.00
   2  -9   4    0.80    2.50
  -2  -9  -4    1.20    2.60
   2  -9   4    3.30    4.00
  -2  -9  -4    1.60    3.00
   2  -9   4   -1.40    3.60
  -2  -9  -4    0.90    1.20
   2   9   4   -1.10    2.10
  -2   9  -4   -1.40    2.40
  -2   9  -4   -2.60    2.10
   2   9   4   -1.90    2.80
   3  -9   4    8.10    3.50
  -3  -9  -4   20.60    4.50
   3  -9   4   22.00    5.80
   3  -9   4   19.80    5.10
   3   9   4   12.60    3.90
  -3   9  -4   17.70    4.40
   3   9   4    9.20    3.80
  -4  -9  -4   -1.10    2.60
   4  -9   4   -1.50    4.40
   4  -9   4   -1.30    3.70
   4  -9   4    5.30    3.50
   4   9   4    0.10    3.00
  -4   9  -4   -0.60    2.60
   4   9   4    0.30    3.00
   5  -9   4   -2.60    3.20
   5  -9   4    4.00    4.00
   5  -9   4    0.60    3.50
  -5   9  -4    1.70    2.90
   5   9   4    1.30    3.60
   5   9   4   -1.20    3.10
   6  -9   4    6.30    4.40
   6  -9   4   -4.50    3.20
   6  -9   4   -1.50    4.00
   6   9   4    1.90    3.50
   6   9   4    1.70    3.80
   7  -9   4    0.00    3.40
   6 -10  -4    5.00    3.60
   6 -10  -4    1.30    4.30
   6 -10  -4   -1.70    3.20
   6  10  -4   -2.20    2.20
   6  10  -4    0.40    4.30
   5 -10  -4    4.30    3.80
   5 -10  -4   -2.60    3.80
   5 -10  -4    7.30    3.90
   5  10  -4    3.80    2.40
   5  10  -4    2.40    2.90
   5  10  -4   10.90    3.80
   4 -10  -4    0.90    2.90
   4 -10  -4   -0.20    2.90
   4 -10  -4   -2.00    2.90
   4  10  -4    0.90    2.00
  -4  10   4   -0.70    2.80
   4  10  -4   -0.40    2.60
   3 -10  -4   89.39    8.50
   3 -10  -4  100.29    9.20
   3 -10  -4   99.99    8.10
  -3 -10   4  103.79    8.20
   3  10  -4   90.29    7.80
   3  10  -4   92.29    6.50
  -3  10   4  101.99    8.60
  -2 -10   4    9.40    3.80
   2 -10  -4    8.00    3.30
   2 -10  -4    7.40    3.90
   2 -10  -4    6.30    3.00
   2  10  -4    7.20    2.70
  -2  10   4    7.30    3.70
   2  10  -4    5.90    3.50
   1 -10  -4  143.59    9.90
  -1 -10   4  139.79   10.50
   1 -10  -4  154.88   10.60
  -1 -10   4  144.29    7.80
  -1  10   4  150.48    8.30
   1  10  -4  144.09    8.10
  -1  10   4  154.38   10.80
   1  10  -4  144.69    9.60
   0 -10  -4    4.30    3.60
   0 -10   4    1.60    2.40
   0 -10   4    2.80    3.60
   0 -10   4    1.00    2.70
   0 -10  -4    7.20    4.00
   0  10  -4    4.20    2.70
   0  10   4   12.80    4.50
   0  10  -4    4.00    3.00
   0  10   4    2.40    2.10
   1 -10   4  171.38   11.80
   1 -10   4  154.08   11.10
  -1 -10  -4  167.18   10.90
   1 -10   4  139.79    8.70
  -1 -10  -4  162.08   10.30
   1  10   4  142.59    9.90
  -1  10  -4  162.98   10.70
   1  10   4  142.39   10.20
   2 -10   4   11.40    3.90
   2 -10   4    4.60    2.90
  -2 -10  -4    5.00    3.20
  -2 -10  -4    3.80    3.50
   2 -10   4    2.80    4.30
   2  10   4    5.40    2.90
   2  10   4    7.50    4.10
  -2  10  -4   12.40    4.00
   3 -10   4   93.69    9.20
   3 -10   4   98.19    8.80
   3 -10   4   77.69    7.40
  -3 -10  -4   82.19    7.80
   3  10   4   85.29    8.70
  -3  10  -4   87.79    8.20
   3  10   4   88.89    8.70
  -4 -10  -4    3.00    3.10
   4 -10   4   -9.40    3.70
   4 -10   4   -1.60    3.60
   4 -10   4   -0.10    3.10
   4  10   4   -2.50    3.00
  -4  10  -4   -1.00    2.50
   4  10   4    0.10    2.40
   5 -10   4    0.50    3.50
   5 -10   4   10.10    5.00
   5 -10   4    4.30    4.60
   5  10   4    2.80    3.60
   5  10   4    4.70    4.10
   6 -10   4   -6.40    3.70
   6 -10   4   -0.80    4.10
   6 -10   4   -0.50    4.20
   6  10   4   -4.50    3.60
   6  10   4   -1.40    3.40
   5 -11  -4    0.20    4.50
   5 -11  -4   -4.00    3.30
   5 -11  -4    6.50    3.90
   5  11  -4    3.10    3.20
   5  11  -4   -1.40    2.80
   4 -11  -4   -3.50    3.90
   4 -11  -4    7.30    4.20
   4 -11  -4    2.40    3.30
   4  11  -4    3.80    3.30
   4  11  -4    7.70    2.90
   3 -11  -4   14.20    4.60
  -3 -11   4   14.60    4.40
   3 -11  -4   18.60    4.50
   3 -11  -4   14.80    5.20
  -3  11   4    4.70    4.10
   3  11  -4   12.70    4.20
   3  11  -4   11.90    3.30
  -2 -11   4    0.10    3.10
   2 -11  -4    0.90    3.60
   2 -11  -4    3.20    3.60
  -2  11   4   -4.80    3.10
   2  11  -4    4.10    3.70
   2  11  -4    1.60    2.40
   1 -11  -4    5.80    4.00
   1 -11  -4   10.10    4.50
  -1 -11   4    8.00    4.20
  -1 -11   4    7.40    2.70
  -1  11   4   12.70    4.70
   1  11  -4    4.20    2.70
   1  11  -4   11.90    4.20
   0 -11   4    2.70    4.00
   0 -11   4    0.40    2.10
   0 -11  -4    1.80    3.60
   0 -11  -4    0.30    3.00
   0  11   4   -0.70    3.60
   0  11   4    2.20    2.10
   0  11  -4    1.10    2.40
   0  11  -4   -0.10    3.40
  -1 -11  -4    4.10    3.80
  -1 -11  -4   11.00    4.20
   1 -11   4    4.40    4.10
   1 -11   4   10.40    4.80
   1 -11   4    6.80    2.90
   1  11   4    7.50    3.50
  -1  11  -4   10.30    4.20
   1  11   4    2.60    2.80
  -2 -11  -4   -0.10    3.00
   2 -11   4   -1.50    4.00
   2 -11   4    7.50    3.20
  -2 -11  -4    3.80    3.80
   2 -11   4    5.10    4.20
   2  11   4    2.10    2.70
  -2  11  -4    3.40    3.60
   2  11   4    3.90    3.80
   3 -11   4    6.80    4.10
   3 -11   4    7.70    5.30
   3 -11   4   16.30    5.50
  -3 -11  -4   16.20    4.70
   3  11   4   17.70    5.00
   3  11   4   11.60    3.90
  -3  11  -4    8.40    4.30
   4 -11   4    1.40    4.90
   4 -11   4    4.70    4.10
   4 -11   4    1.60    4.20
  -4 -11  -4    2.60    3.20
   4  11   4    0.30    3.40
  -4  11  -4    0.80    3.40
   4  11   4    8.40    4.00
   5 -11   4   -0.40    4.40
   5 -11   4   -2.90    5.10
   5 -11   4    1.30    4.50
   5  11   4    0.20    3.90
   5  11   4    6.70    3.60
   4 -12  -4    8.50    4.30
   4 -12  -4    6.90    4.20
   4 -12  -4   -1.10    4.20
   4  12  -4    2.90    3.60
   4  12  -4    1.20    3.50
   4  12  -4   -0.50    2.30
   3 -12  -4    2.80    4.00
   3 -12  -4   -4.00    3.40
   3 -12  -4    1.80    3.60
  -3  12   4    2.50    3.90
   3  12  -4    4.20    2.70
   3  12  -4   -0.30    3.40
   2 -12  -4    6.50    4.70
  -2 -12   4    4.40    3.90
   2 -12  -4    0.40    3.90
   2  12  -4    3.70    2.70
   2  12  -4    5.40    3.70
  -2  12   4   -2.50    3.40
   1 -12  -4   -2.20    3.60
  -1 -12   4   -0.40    2.90
  -1 -12   4    1.60    2.30
   1 -12  -4    1.00    3.80
   1  12  -4   -3.70    2.20
  -1  12   4    1.50    4.00
   1  12  -4    0.50    3.50
   0 -12   4   -3.20    2.80
   0 -12   4    0.50    2.50
   0 -12  -4    5.00    4.30
   0 -12  -4   -2.00    3.20
   0  12   4    1.40    3.00
   0  12  -4    0.10    2.50
   1 -12   4    0.00    4.20
  -1 -12  -4    3.40    3.60
   1 -12   4   -2.30    2.70
  -1 -12  -4    0.20    3.50
   1 -12   4    4.90    3.50
   1  12   4   -1.80    3.90
   1  12   4    0.20    2.40
  -1  12  -4   -3.80    3.10
   2 -12   4    2.90    3.90
   2 -12   4    1.00    4.20
  -2 -12  -4    1.70    2.60
   2 -12   4   -4.90    3.00
  -2 -12  -4   -2.40    3.60
   2  12   4    4.80    3.20
   2  12   4   -2.60    3.80
  -2  12  -4    3.30    3.30
  -3 -12  -4   -1.70    3.70
   3 -12   4    4.90    4.60
   3 -12   4   -0.80    3.00
   3 -12   4   -0.90    3.30
  -3  12  -4   -2.00    3.50
   3  12   4   -2.70    2.70
   3  12   4    0.90    3.10
   4 -12   4    1.70    5.00
   4 -12   4    4.40    4.80
   4 -12   4    3.00    3.90
   4  12   4    2.30    3.30
  -4  12  -4   -0.30    3.80
   4  12   4    0.00    4.20
   3 -13  -4  -13.00    3.50
   3 -13  -4   -2.30    3.80
   3  13  -4   -1.30    2.30
   3  13  -4   -1.00    2.70
   3  13  -4    3.50    3.60
  -3  13   4   -2.20    4.00
   2 -13  -4    1.80    3.60
   2 -13  -4    1.40    4.40
  -2 -13   4   -0.30    3.80
  -2  13   4    2.40    3.60
   2  13  -4    1.20    3.10
   2  13  -4    1.60    4.10
   1 -13  -4   -1.20    3.80
   1 -13  -4    4.90    4.00
  -1 -13   4    9.30    4.90
  -1  13   4    0.70    3.40
   1  13  -4    8.70    4.50
   0 -13  -4   11.50    5.00
   0 -13   4   11.10    5.40
   0 -13  -4    7.30    4.00
   0  13   4   11.50    5.30
   0  13  -4   12.20    5.30
  -1 -13  -4    0.40    4.10
   1 -13   4    8.90    4.90
   1 -13   4    4.70    4.70
  -1 -13  -4    1.30    3.60
   1 -13   4   -0.50    2.70
  -1  13  -4    2.10    4.00
   1  13   4    1.90    3.70
   2 -13   4   -1.50    3.70
  -2 -13  -4    0.10    3.30
   2 -13   4    7.10    5.20
  -2 -13  -4   -1.50    3.80
   2 -13   4   -3.20    2.60
   2  13   4    1.80    2.90
   2  13   4    2.40    4.20
  -2  13  -4   -0.60    3.90
   3 -13   4   -0.30    3.90
  -3 -13  -4    4.30    4.20
   3 -13   4    2.80    3.50
   3 -13   4   -2.00    3.50
  -3  13  -4    3.50    4.50
   3  13   4   12.80    5.90
   3  13   4    0.10    3.00
   0 -14  -4   -3.00    3.80
   0 -14   4   -4.30    3.90
   0 -14  -4   -1.80    4.10
   0  14  -4    0.60    4.30
   0  14   4   -0.60    4.70
   8   0  -5    0.10    2.60
   8   0  -5    3.20    3.10
   8   0  -5   -0.10    2.80
   8   0  -5   -3.30    1.90
   7   0  -5    5.60    3.10
   7   0  -5    2.80    2.50
   7   0  -5    4.10    3.00
   7   0  -5    3.50    2.60
   6   0  -5   -0.80    2.20
   6   0  -5    0.90    2.00
   6   0  -5   -2.40    1.70
   5   0  -5   30.70    4.30
   5   0  -5   22.40    3.70
   5   0  -5   21.80    1.50
   5   0  -5   26.50    1.60
   5   0  -5   22.80    3.50
   4   0  -5   56.89    4.60
   4   0  -5   44.30    4.10
   4   0  -5   45.90    2.60
   4   0  -5   44.10    2.70
   3   0  -5   66.09    4.30
  -3   0   5   50.39    3.30
  -3   0   5   67.89    3.30
   3   0  -5   71.89    3.70
   3   0  -5   65.69    3.40
   3   0  -5   68.09    4.30
  -2   0   5   23.50    2.40
   2   0  -5   17.10    2.10
   2   0  -5   19.90    2.10
   2   0  -5   15.70    2.20
  -2   0   5   27.00    2.10
   2   0  -5   15.00    1.80
  -1   0   5   69.89    3.90
   1   0  -5   73.79    5.30
  -1   0   5   74.79    4.00
   1   0  -5   77.79    4.00
   1   0  -5   77.39    3.50
   1   0  -5   72.89    3.70
  -1   0   5   74.99    3.80
   1   0  -5   70.29    4.00
   0   0  -5    0.00    0.70
   0   0  -5   -0.30    0.70
   0   0  -5   -0.20    1.00
   0   0   5    1.20    1.90
   0   0  -5    1.30    1.70
   0   0   5    1.00    0.90
   0   0   5   -0.30    0.70
   0   0  -5   -0.60    0.70
   0   0   5   -0.70    0.90
   0   0   5   -0.20    0.70
  -1   0  -5   77.19    5.50
  -1   0  -5   69.99    4.20
   1   0   5   76.89    5.40
   1   0   5   76.19    4.00
   1   0   5   71.89    3.50
  -1   0  -5   68.59    3.50
  -1   0  -5   77.99    4.70
   1   0   5   75.49    4.40
  -1   0  -5   73.19    4.20
   1   0   5   73.79    4.30
  -2   0  -5   23.30    2.90
   2   0   5   16.40    2.90
   2   0   5   19.70    2.50
  -2   0  -5   23.00    1.90
  -2   0  -5   22.00    3.10
  -2   0  -5   20.40    2.60
   2   0   5   19.70    3.00
   2   0   5   19.30    1.60
  -3   0  -5   65.79    4.70
   3   0   5   68.79    4.40
  -3   0  -5   67.49    4.50
   3   0   5   69.89    3.40
   3   0   5   65.99    5.70
   3   0   5   65.39    5.70
  -3   0  -5   65.69    5.50
  -4   0  -5   49.50    4.10
   4   0   5   50.39    3.00
   4   0   5   51.19    3.80
   4   0   5   43.20    5.00
   4   0   5   32.50    5.00
   5   0   5   28.60    2.50
   5   0   5   27.80    3.00
   5   0   5   20.60    4.30
   5   0   5   20.60    4.20
  -5   0  -5   24.60    3.10
   6   0   5   -0.70    1.20
  -6   0  -5    0.30    1.50
   6   0   5    0.90    2.30
   6   0   5    1.90    2.80
   7   0   5   -0.50    2.10
   7   0   5    1.70    3.60
   7   0   5    2.40    2.30
   8   0   5   -4.10    3.70
   8   0   5   -3.80    2.50
   8   0   5    1.80    2.50
   8  -1  -5    1.70    3.10
   8  -1  -5   -3.20    1.90
   8  -1  -5   -0.10    2.30
   8  -1  -5    1.30    2.90
   8   1  -5    3.50    3.50
   8   1  -5    2.10    3.10
   8   1  -5   -2.00    2.10
   8   1  -5    2.00    2.90
   7  -1  -5    2.90    2.80
   7  -1  -5    0.20    2.40
   7  -1  -5    8.30    3.10
   7  -1  -5    0.80    2.90
   7   1  -5   -1.30    1.60
   7   1  -5    2.30    2.60
   7   1  -5    1.00    2.30
   7   1  -5    0.20    2.40
   6  -1  -5    6.30    2.90
   6  -1  -5    2.80    0.30
   6  -1  -5    3.30    0.50
   6  -1  -5   11.80    3.50
   6   1  -5    6.90    2.70
   6   1  -5    5.10    2.70
   5  -1  -5   14.70    3.30
   5  -1  -5   13.40    1.50
   5  -1  -5   13.10    2.90
   5  -1  -5   14.70    1.40
   5   1  -5   15.40    1.20
   5   1  -5   13.60    3.20
   5   1  -5   10.70    1.10
   5   1  -5   15.60    3.00
   4  -1  -5   28.00    3.10
   4  -1  -5   27.90    2.20
   4  -1  -5   29.10    2.20
   4  -1  -5   26.80    3.70
  -4   1   5   24.60    1.60
   4   1  -5   29.00    3.50
   4   1  -5   29.30    2.10
   4   1  -5   26.40    2.10
  -4   1   5   29.50    1.70
   4   1  -5   31.30    3.60
  -3  -1   5  238.08    8.80
   3  -1  -5  224.88    9.20
   3  -1  -5  223.98    9.10
   3  -1  -5  214.08   10.10
   3  -1  -5  232.58    9.80
   3   1  -5  219.58    8.90
   3   1  -5  235.18    9.70
   3   1  -5  213.48    9.60
  -3   1   5  217.68   10.20
  -3   1   5  239.48    9.00
  -2  -1   5   25.10    2.60
  -2  -1   5   25.50    2.10
   2  -1  -5   25.60    2.30
  -2  -1   5   28.50    2.70
   2  -1  -5   28.80    2.70
   2  -1  -5   25.70    1.80
   2  -1  -5   25.80    2.50
   2  -1  -5   23.20    2.20
  -2   1   5   25.40    2.60
   2   1  -5   19.30    2.10
   2   1  -5   19.20    2.30
   2   1  -5   25.60    2.10
  -2   1   5   25.40    2.30
  -1  -1   5  151.68    7.20
   1  -1  -5  152.48    6.90
   1  -1  -5  148.89    7.10
  -1  -1   5  154.88    6.80
  -1  -1   5  162.88    6.80
   1  -1  -5  143.89    6.70
  -1  -1   5  153.58    6.00
   1  -1  -5  154.98    8.30
   1  -1  -5  148.59    6.60
   1   1  -5  161.18    6.80
  -1   1   5  162.78    7.00
  -1   1   5  153.48    6.90
   1   1  -5  151.78    6.80
   1   1  -5  160.18    8.50
   1   1  -5  165.08    6.00
   1   1  -5  156.08    6.70
   0  -1   5  151.88    6.70
   0  -1   5  141.89    6.50
   0  -1  -5  133.79    5.80
   0  -1   5  140.59    6.00
   0  -1  -5  138.39    6.80
   0  -1   5  137.69    5.70
   0  -1  -5  141.29    6.30
   0  -1  -5  147.99    8.00
   0  -1   5  138.59    7.80
   0   1   5  150.18    5.90
   0   1   5  142.19    6.40
   0   1  -5  135.39    6.50
   0   1  -5  136.69    7.80
   0   1   5  148.89    8.10
   0   1   5  144.19    5.90
   0   1   5  155.98    6.80
   0   1  -5  135.09    6.50
   0   1  -5  139.49    6.00
  -1  -1  -5  143.89    7.30
   1  -1   5  153.18    7.50
   1  -1   5  159.78    8.70
  -1  -1  -5  147.09    5.80
   1  -1   5  148.49    7.00
  -1  -1  -5  157.78    7.20
  -1  -1  -5  147.49    8.40
   1  -1   5  148.39    6.10
  -1   1  -5  150.28    7.40
   1   1   5  153.78    7.10
  -1   1  -5  150.08    6.20
   1   1   5  145.79    8.70
   1   1   5  158.68    5.90
   1   1   5  161.68    7.00
  -1   1  -5  148.19    8.50
   1   1   5  150.38    7.10
  -1   1  -5  151.48    7.10
   2  -1   5   26.10    2.00
   2  -1   5   21.80    3.20
   2  -1   5   26.50    2.60
  -2  -1  -5   25.90    1.80
  -2  -1  -5   25.60    2.80
   2  -1   5   25.10    3.70
  -2  -1  -5   23.10    2.50
  -2  -1  -5   21.60    3.20
   2   1   5   24.30    1.60
  -2   1  -5   22.10    2.80
   2   1   5   21.30    3.00
  -2   1  -5   31.00    3.70
  -2   1  -5   21.30    3.00
   2   1   5   27.50    2.70
  -2   1  -5   24.80    2.20
   2   1   5   23.30    3.50
   3  -1   5  235.68   11.70
   3  -1   5  239.18   10.00
   3  -1   5  222.18   12.20
   3  -1   5  220.28    8.60
  -3  -1  -5  225.38   10.00
  -3  -1  -5  223.78   12.10
  -3  -1  -5  228.18   10.30
  -3   1  -5  219.28   11.30
   3   1   5  222.78   10.00
  -3   1  -5  227.48   11.80
   3   1   5  223.58   11.50
   3   1   5  210.68   12.20
   3   1   5  223.88    8.00
  -3   1  -5  226.28   10.00
   4  -1   5   27.80    2.50
   4  -1   5   24.20    4.10
   4  -1   5   20.70    4.20
   4  -1   5   32.40    3.10
  -4  -1  -5   32.00    3.40
   4   1   5   27.00    3.20
  -4   1  -5   27.90    3.30
   4   1   5   28.30    2.00
   4   1   5   22.80    3.90
   4   1   5   34.70    4.70
   5  -1   5   12.50    3.40
   5  -1   5   16.90    3.30
  -5  -1  -5   14.60    2.50
   5  -1   5   14.60    4.10
   5  -1   5   15.70    2.20
   5  -1   5   11.90    2.40
  -5   1  -5   16.70    2.70
   5   1   5   11.80    1.60
   5   1   5   16.20    2.60
   5   1   5    7.70    3.10
   5   1   5    8.60    3.50
   6  -1   5    3.00    3.00
  -6  -1  -5    3.90    1.80
   6  -1   5    4.20    2.60
   6  -1   5    4.20    3.00
  -6   1  -5    2.80    1.70
   6   1   5    2.90    3.20
   6   1   5    1.90    1.40
   6   1   5    3.40    3.00
   7  -1   5    1.40    3.00
   7  -1   5   -2.60    2.40
   7  -1   5    9.00    3.10
   7   1   5    1.50    3.70
   7   1   5    1.10    3.20
   8  -1   5    1.20    4.50
   8  -1   5   -2.10    2.30
   8  -1   5   -2.70    2.60
   8   1   5    0.10    3.10
   8   1   5   -3.70    3.60
   8   1   5   -2.70    2.10
   8  -2  -5   -1.40    2.30
   8  -2  -5    2.20    2.70
   8  -2  -5   -0.10    3.40
   8   2  -5   -0.80    2.90
   8   2  -5    0.00    2.70
   8   2  -5   -1.60    2.60
   8   2  -5   -0.10    2.10
   7  -2  -5   -4.20    2.60
   7  -2  -5   -0.40    2.70
   7  -2  -5    0.40    2.10
   7   2  -5   -1.10    2.60
   7   2  -5   -1.00    1.90
   6  -2  -5    0.20    2.20
   6  -2  -5    2.00    0.80
   6  -2  -5    1.20    0.90
   6  -2  -5   10.40    3.70
   6   2  -5    2.40    2.00
   6   2  -5    1.40    2.30
   5  -2  -5    4.90    2.60
   5  -2  -5    4.40    1.10
   5  -2  -5    3.40    1.20
   5  -2  -5    5.90    2.40
   5   2  -5    5.20    2.20
   5   2  -5    2.90    1.90
   5   2  -5    3.90    0.90
   4  -2  -5    5.90    1.30
   4  -2  -5    4.40    1.30
  -4  -2   5    4.50    0.70
   4  -2  -5    2.20    1.60
  -4  -2   5    5.20    0.70
   4  -2  -5    3.50    2.30
   4   2  -5    4.10    1.70
  -4   2   5    3.80    1.20
   4   2  -5    4.90    1.70
  -3  -2   5  121.69    5.20
   3  -2  -5  109.69    5.70
   3  -2  -5  120.59    5.70
   3  -2  -5  114.79    5.60
   3  -2  -5  119.49    6.80
  -3   2   5  104.69    5.60
   3   2  -5  118.19    6.20
  -3   2   5  111.99    6.70
   3   2  -5  110.59    5.50
  -3   2   5  112.59    5.50
   3   2  -5  119.59    5.40
  -2  -2   5  245.88   10.40
   2  -2  -5  237.38   10.70
   2  -2  -5  232.88   10.30
  -2  -2   5  252.97   10.00
   2  -2  -5  251.77   11.70
  -2  -2   5  249.58   10.10
   2  -2  -5  241.98   10.30
   2  -2  -5  248.98    9.50
   2   2  -5  257.87   10.20
   2   2  -5  271.17    9.20
  -2   2   5  243.08   10.20
  -2   2   5  260.17   11.00
  -2   2   5  239.28   10.50
   2   2  -5  257.37   10.80
   2   2  -5  249.38   10.10
  -1  -2   5  419.26   15.50
  -1  -2   5  427.86   16.30
   1  -2  -5  405.76   15.70
   1  -2  -5  406.36   17.60
  -1  -2   5  406.36   13.80
   1  -2  -5  396.76   15.80
  -1  -2   5  423.26   16.00
   1  -2  -5  379.06   15.60
  -1  -2   5  417.86   14.80
  -1   2   5  400.16   17.50
   1   2  -5  415.66   14.80
  -1   2   5  402.36   16.00
  -1   2   5  411.16   15.80
   1   2  -5  419.86   16.10
  -1   2   5  411.86   15.80
   1   2  -5  399.96   15.60
   0  -2  -5  356.36   16.50
   0  -2  -5  388.66   15.10
   0  -2  -5  416.06   15.10
   0  -2   5  370.46   13.50
   0  -2   5  376.16   15.20
   0  -2   5  368.36   14.60
   0  -2  -5  358.36   14.40
   0  -2   5  362.16   15.30
   0  -2  -5  382.86   13.20
   0   2  -5  371.96   13.50
   0   2   5  402.46   15.30
   0   2   5  381.26   16.80
   0   2   5  409.96   14.90
   0   2  -5  372.56   14.70
   0   2  -5  373.56   16.90
   0   2  -5  376.46   15.20
   0   2   5  356.76   14.50
   1  -2   5  412.66   16.00
  -1  -2  -5  393.06   18.10
   1  -2   5  415.56   14.50
  -1  -2  -5  423.96   15.80
  -1  -2  -5  414.16   13.70
   1  -2   5  401.16   16.70
   1  -2   5  410.36   16.80
  -1  -2  -5  403.56   16.00
   1  -2   5  415.66   18.30
  -1  -2  -5  410.16   16.30
   1   2   5  404.66   16.50
   1   2   5  396.76   18.40
  -1   2  -5  415.36   16.90
  -1   2  -5  413.46   14.50
   1   2   5  416.86   16.10
   1   2   5  415.96   15.80
  -1   2  -5  413.96   16.00
  -1   2  -5  419.06   18.40
  -2  -2  -5  249.48   10.80
   2  -2   5  246.08    9.50
  -2  -2  -5  260.47   12.80
   2  -2   5  247.88   12.00
  -2  -2  -5  249.28    8.40
   2  -2   5  261.47   10.80
   2  -2   5  237.88   12.50
  -2  -2  -5  254.17   11.10
   2  -2   5  239.08   11.50
   2   2   5  246.18   11.20
   2   2   5  242.48   12.90
   2   2   5  244.38   10.70
  -2   2  -5  260.27   10.90
   2   2   5  247.18    8.50
  -2   2  -5  265.97    9.80
  -2   2  -5  250.37   12.50
  -2   2  -5  243.88   11.80
   2   2   5  256.87   10.90
   3  -2   5  131.59    6.50
   3  -2   5  127.49    7.40
   3  -2   5  117.39    5.60
  -3  -2  -5  112.79    7.10
   3  -2   5  114.39    7.80
   3  -2   5  123.79    8.20
  -3  -2  -5  110.89    6.30
   3   2   5  124.69    8.60
   3   2   5  119.79    4.30
  -3   2  -5  113.29    7.40
   3   2   5  115.29    6.40
   3   2   5  113.79    6.90
  -3   2  -5  115.09    6.40
   4  -2   5    1.30    2.00
   4  -2   5    5.70    1.60
  -4  -2  -5    3.00    1.80
   4  -2   5    5.60    2.70
   4  -2   5    3.20    2.30
   4  -2   5    0.70    1.30
   4   2   5    4.90    0.80
  -4   2  -5    6.40    2.10
   4   2   5    2.40    2.70
   4   2   5    5.80    2.80
   4   2   5    3.60    1.60
   5  -2   5    8.20    2.90
  -5  -2  -5    1.90    1.70
   5  -2   5    1.90    2.40
   5  -2   5    2.10    1.50
   5  -2   5    2.30    3.00
   5   2   5   -0.20    2.40
   5   2   5    5.90    1.80
   5   2   5    0.50    2.80
  -5   2  -5    3.70    1.80
   5   2   5    2.90    0.90
  -6  -2  -5   -0.70    1.50
   6  -2   5    0.20    2.20
   6  -2   5    0.40    2.60
   6  -2   5    0.50    2.30
  -6   2  -5    0.90    1.60
   6   2   5   -1.70    2.60
   6   2   5   -0.30    2.20
   7  -2   5   -0.60    2.40
   7  -2   5   -0.10    3.80
   7  -2   5   -1.10    2.70
   7   2   5    1.80    2.80
   7   2   5   -0.70    3.60
   8  -2   5    4.50    4.80
   8  -2   5    5.50    3.00
   8  -2   5    2.20    3.20
   8   2   5    0.40    3.40
   8   2   5   -0.70    3.00
   8  -3  -5    0.60    2.90
   8  -3  -5    3.30    3.30
   8   3  -5    5.60    3.00
   8   3  -5    5.60    2.60
   8   3  -5    4.10    3.70
   7  -3  -5    1.40    2.30
   7  -3  -5   -1.90    2.20
   7  -3  -5    0.80    0.90
   7  -3  -5    7.10    3.70
   7   3  -5   -1.30    2.40
   7   3  -5    0.60    1.90
   6  -3  -5   18.20    4.50
   6  -3  -5   10.10    3.00
   6  -3  -5    6.00    2.30
   6  -3  -5   11.30    1.90
   6   3  -5    8.50    1.20
   6   3  -5   10.00    2.80
   6   3  -5   10.00    2.70
   5  -3  -5   -1.30    1.90
   5  -3  -5    1.60    1.10
   5  -3  -5    3.20    2.70
   5  -3  -5   -0.50    1.00
   5   3  -5    1.80    1.80
  -5   3   5    0.50    1.00
   5   3  -5    1.10    0.90
   5   3  -5   -0.20    1.50
  -4  -3   5    5.20    1.10
   4  -3  -5    6.20    2.60
   4  -3  -5    7.90    1.80
   4  -3  -5    5.40    1.90
  -4  -3   5    4.40    1.10
   4  -3  -5    5.80    1.50
   4   3  -5    4.10    1.90
   4   3  -5    5.90    1.40
   4   3  -5    3.80    1.60
   4   3  -5    4.60    1.50
  -4   3   5    4.50    1.50
  -3  -3   5   93.49    5.90
  -3  -3   5   93.09    4.60
   3  -3  -5   82.69    5.00
   3  -3  -5   97.29    5.10
   3  -3  -5   89.39    5.00
   3  -3  -5   93.39    5.70
  -3  -3   5   87.69    4.90
   3  -3  -5   85.59    6.10
   3   3  -5   93.49    4.50
   3   3  -5   91.39    5.20
  -3   3   5   94.29    5.20
  -3   3   5   82.39    5.10
   3   3  -5   88.79    5.30
   3   3  -5   88.69    4.80
  -2  -3   5  308.17   11.80
   2  -3  -5  304.67   12.40
   2  -3  -5  285.57   12.30
  -2  -3   5  303.27   11.90
   2  -3  -5  308.97   13.50
   2  -3  -5  304.97   11.50
  -2  -3   5  290.37   12.40
   2  -3  -5  304.17   13.00
   2   3  -5  309.07   13.00
  -2   3   5  305.37   12.40
   2   3  -5  303.07   12.10
  -2   3   5  287.67   12.40
  -2   3   5  301.37   13.00
  -2   3   5  287.57   11.50
   2   3  -5  294.57   12.50
   2   3  -5  293.57   11.70
   2   3  -5  296.67   10.40
  -1  -3   5   11.70    2.30
   1  -3  -5   13.40    2.20
   1  -3  -5   12.50    2.10
  -1  -3   5   14.80    2.10
   1  -3  -5   12.50    2.10
   1  -3  -5    9.90    2.30
  -1  -3   5   17.70    2.90
  -1  -3   5   14.80    2.10
   1   3  -5   14.10    2.00
  -1   3   5   10.20    2.00
   1   3  -5   13.20    2.30
   1   3  -5   15.30    2.20
  -1   3   5   19.70    1.60
   1   3  -5   11.70    2.30
  -1   3   5   16.20    2.60
  -1   3   5   16.40    2.40
  -1   3   5   10.60    2.30
   0  -3  -5   96.69    5.60
   0  -3   5   99.79    6.10
   0  -3  -5  107.69    6.30
   0  -3  -5  111.09    5.80
   0  -3   5   98.69    5.50
   0  -3  -5  118.99    6.10
   0  -3   5  100.99    6.10
   0  -3   5  106.09    5.20
   0   3  -5  102.59    5.70
   0   3  -5   92.59    6.60
   0   3   5  104.29    6.60
   0   3   5   97.59    5.80
   0   3  -5  100.99    6.00
   0   3   5  111.69    5.90
   0   3  -5   96.99    5.00
   0   3   5  121.39    6.00
   0   3  -5   98.09    6.00
   1  -3   5   10.20    1.70
   1  -3   5   11.60    2.70
   1  -3   5   18.10    3.10
  -1  -3  -5   12.50    2.40
  -1  -3  -5   11.50    2.30
  -1  -3  -5   16.30    1.50
   1  -3   5   15.10    2.40
   1  -3   5   12.60    2.90
  -1  -3  -5   14.40    2.50
  -1  -3  -5   11.50    2.40
  -1   3  -5   13.70    2.40
  -1   3  -5   14.60    2.00
  -1   3  -5   14.80    2.60
   1   3   5   15.20    2.60
   1   3   5   15.30    2.90
  -1   3  -5   15.20    2.90
  -1   3  -5   14.80    2.50
   1   3   5   15.50    2.30
   1   3   5   15.60    2.40
  -2  -3  -5  301.27   12.70
   2  -3   5  298.47   12.60
   2  -3   5  292.27   13.30
   2  -3   5  293.07   11.30
   2  -3   5  304.87   14.00
   2  -3   5  307.27   14.30
  -2  -3  -5  294.47    9.60
  -2  -3  -5  305.37   12.90
  -2  -3  -5  286.47   14.40
   2   3   5  296.27   14.80
  -2   3  -5  295.87   11.50
   2   3   5  290.47   12.60
  -2   3  -5  285.17   13.70
   2   3   5  298.47   13.10
  -2   3  -5  292.87   14.20
   2   3   5  297.97   12.70
  -2   3  -5  301.87   12.70
   3  -3   5   94.49    5.60
   3  -3   5   89.79    6.80
   3  -3   5  100.79    7.30
  -3  -3  -5   97.89    5.80
   3  -3   5   88.89    4.90
   3  -3   5   78.29    5.90
   3   3   5   87.29    6.00
  -3   3  -5   87.99    5.60
   3   3   5   83.19    5.40
  -3   3  -5   86.79    6.40
   3   3   5   99.09    7.60
  -4  -3  -5    5.50    2.10
   4  -3   5    5.60    3.20
   4  -3   5    6.10    2.00
   4  -3   5    7.20    2.70
   4  -3   5    7.90    2.70
   4   3   5    8.30    3.10
  -4   3  -5    2.70    1.80
   4   3   5    8.10    2.00
   4   3   5    4.70    2.40
  -4   3  -5    4.00    1.90
   5  -3   5    0.10    2.30
  -5  -3  -5    0.80    1.70
   5  -3   5    0.20    1.50
   5  -3   5    1.50    2.30
   5  -3   5   -1.90    2.10
   5   3   5    1.30    2.60
   5   3   5    1.00    0.50
   5   3   5   -0.10    0.40
  -5   3  -5   -0.70    1.60
   5   3   5   -0.10    1.40
   6  -3   5    5.90    3.60
  -6  -3  -5    8.50    2.20
   6  -3   5    6.40    3.30
   6  -3   5   12.50    3.30
   6   3   5    3.90    3.50
   6   3   5   13.90    4.50
  -6   3  -5   14.40    2.70
   7  -3   5   -4.60    3.30
   7  -3   5   -0.90    2.70
   7  -3   5    2.50    2.70
   7   3   5    0.80    3.40
   7   3   5    7.40    4.50
   8  -3   5    1.50    5.10
   8  -3   5   -1.90    3.20
   8  -3   5   -2.10    2.60
   8   3   5    2.50    4.40
   8   3   5    2.10    3.80
   8  -4  -5    8.00    4.00
   8  -4  -5    5.30    3.80
   8   4  -5    5.20    3.00
   8   4  -5   11.60    3.50
   8   4  -5    8.60    4.20
   7  -4  -5    4.40    1.70
   7  -4  -5    6.60    4.10
   7  -4  -5    9.60    3.60
   7   4  -5    5.30    2.50
   7   4  -5    7.40    2.70
   6  -4  -5    1.00    1.70
   6  -4  -5    3.40    2.60
   6  -4  -5    7.20    1.90
   6  -4  -5   -0.10    2.90
   6   4  -5    5.10    1.40
   6   4  -5    6.00    2.30
  -5  -4   5    9.60    1.10
   5  -4  -5   11.50    3.70
   5  -4  -5   10.10    2.00
  -5  -4   5    9.00    1.00
   5  -4  -5    7.90    2.80
   5  -4  -5   10.20    2.20
   5   4  -5   11.80    2.60
  -5   4   5    9.40    1.90
   5   4  -5   13.10    1.90
   5   4  -5    7.90    1.80
   4  -4  -5   80.29    5.70
   4  -4  -5   82.89    5.50
  -4  -4   5   85.99    4.30
   4  -4  -5   91.39    6.90
   4  -4  -5   86.89    5.10
   4  -4  -5   80.89    5.20
   4   4  -5   75.49    4.60
   4   4  -5   80.89    5.00
  -4   4   5   77.49    5.00
   4   4  -5   83.59    5.30
  -3  -4   5   10.10    2.30
   3  -4  -5   10.70    2.20
   3  -4  -5   14.00    2.30
   3  -4  -5   12.60    2.30
  -3  -4   5   11.60    1.90
   3  -4  -5   13.70    3.20
   3  -4  -5   10.60    2.10
   3   4  -5   13.70    2.30
   3   4  -5   13.00    2.20
  -3   4   5   12.70    2.50
   3   4  -5   13.80    2.20
  -3   4   5   11.70    2.00
  -2  -4   5  657.03   24.60
  -2  -4   5  663.93   25.30
   2  -4  -5  670.03   24.70
   2  -4  -5  666.63   26.90
   2  -4  -5  673.13   25.20
   2  -4  -5  676.63   25.30
  -2  -4   5  665.63   23.40
   2  -4  -5  673.03   25.70
   2   4  -5  648.34   24.80
   2   4  -5  657.53   22.30
  -2   4   5  670.93   25.80
   2   4  -5  691.53   25.50
   2   4  -5  705.23   26.50
  -2   4   5  683.03   25.40
   2   4  -5  681.63   22.30
   2   4  -5  667.13   23.30
  -2   4   5  643.34   25.20
  -2   4   5  656.83   24.70
   1  -4  -5   16.10    2.70
   1  -4  -5   17.50    2.80
  -1  -4   5   16.70    2.70
  -1  -4   5   19.30    2.60
   1  -4  -5   14.00    2.20
  -1  -4   5   16.60    3.00
   1  -4  -5   17.70    2.70
  -1  -4   5   12.70    2.10
  -1   4   5   16.10    2.90
   1   4  -5   18.20    2.90
  -1   4   5   15.20    2.50
   1   4  -5   15.00    2.20
   1   4  -5   16.00    2.70
  -1   4   5   19.90    2.80
  -1   4   5   18.90    2.10
   1   4  -5   18.60    2.70
  -1   4   5   20.50    3.00
   0  -4  -5  662.63   24.50
   0  -4   5  586.54   22.00
   0  -4  -5  590.74   23.80
   0  -4   5  629.34   24.90
   0  -4   5  603.94   23.90
   0  -4   5  631.94   25.30
   0  -4   5  616.84   22.10
   0  -4  -5  685.23   26.60
   0  -4  -5  667.63   24.60
   0   4   5  705.33   27.00
   0   4   5  725.43   23.90
   0   4  -5  601.54   26.90
   0   4  -5  609.14   22.10
   0   4  -5  604.74   25.20
   0   4   5  688.73   24.90
   0   4   5  677.03   24.30
   0   4  -5  608.54   24.70
   0   4  -5  632.04   24.20
   0   4   5  647.04   24.40
  -1  -4  -5   23.50    3.30
  -1  -4  -5   15.70    2.60
   1  -4   5   16.50    3.10
   1  -4   5   18.60    2.70
   1  -4   5   16.30    2.30
  -1  -4  -5   15.80    2.80
  -1  -4  -5   12.30    2.60
   1  -4   5   14.00    3.20
   1  -4   5   14.70    2.20
  -1   4  -5   19.50    3.30
  -1   4  -5   14.90    2.90
   1   4   5   15.00    3.00
  -1   4  -5   16.50    2.30
   1   4   5   15.20    2.70
   1   4   5   18.40    2.80
  -1   4  -5   21.20    2.80
  -1   4  -5   13.40    2.50
   1   4   5   11.20    2.70
  -2  -4  -5  671.53   25.60
  -2  -4  -5  694.03   28.90
   2  -4   5  684.23   23.30
   2  -4   5  633.34   27.10
   2  -4   5  711.23   26.70
  -2  -4  -5  644.94   21.00
   2  -4   5  670.43   25.50
   2  -4   5  636.64   27.90
  -2   4  -5  682.23   23.40
  -2   4  -5  708.83   25.70
   2   4   5  664.33   26.10
   2   4   5  656.23   29.00
   2   4   5  631.24   25.40
  -2   4  -5  712.53   28.50
   3  -4   5    9.90    2.20
   3  -4   5   10.10    3.10
   3  -4   5   13.50    3.20
  -3  -4  -5   12.00    2.80
   3  -4   5   14.70    3.30
  -3   4  -5   14.70    3.00
   3   4   5    9.80    2.40
   3   4   5   12.90    3.00
  -3   4  -5   10.90    2.50
   3   4   5   13.00    3.30
   4  -4   5   85.39    7.80
   4  -4   5   91.89    5.80
  -4  -4  -5   79.49    5.80
   4  -4   5   81.49    6.90
   4  -4   5   80.69    6.60
   4   4   5   85.79    6.40
   4   4   5   88.99    8.00
  -4   4  -5   90.19    6.50
   4   4   5   85.69    5.90
  -4   4  -5   83.79    5.80
   5  -4   5    6.40    4.00
   5  -4   5   12.80    2.70
   5  -4   5    3.70    2.90
   5  -4   5    9.70    3.50
  -5  -4  -5    9.20    2.50
   5   4   5    9.70    3.70
   5   4   5    7.60    2.60
   5   4   5   11.60    2.60
  -5   4  -5    6.70    2.40
   6  -4   5    3.40    3.30
   6  -4   5    5.00    3.40
   6  -4   5    0.60    2.60
   6   4   5    5.00    2.90
  -6   4  -5    3.10    2.10
   7  -4   5    4.20    3.30
   7  -4   5    4.00    3.60
   7  -4   5    6.00    5.10
   7   4   5    3.90    3.20
   7   4   5    6.20    4.50
   8  -4   5   15.00    4.20
   8  -4   5   14.80    5.50
   8  -4   5    7.00    5.60
   8   4   5    2.70    4.70
   8   4   5    4.50    4.80
   8  -5  -5    2.60    3.70
   8  -5  -5   -0.30    4.10
   8   5  -5   -1.70    3.30
   8   5  -5    0.40    2.20
   7  -5  -5    6.80    3.70
   7  -5  -5    4.50    2.10
   7  -5  -5    0.50    3.50
   7   5  -5    4.60    1.40
   7   5  -5    2.40    2.10
   6  -5  -5   17.50    3.00
   6  -5  -5   10.50    4.50
   6  -5  -5   11.90    3.60
   6   5  -5   15.50    3.00
   6   5  -5   14.20    2.30
   5  -5  -5   20.10    3.70
   5  -5  -5   24.90    2.70
  -5  -5   5   19.40    2.10
   5  -5  -5   19.40    4.60
   5  -5  -5   20.50    3.20
  -5   5   5   18.50    2.90
   5   5  -5   16.40    2.50
   5   5  -5   22.50    3.30
   4  -5  -5    1.00    2.50
  -4  -5   5    1.60    1.40
   4  -5  -5   -1.00    2.00
   4  -5  -5    0.70    1.40
   4  -5  -5    0.60    1.70
   4  -5  -5   -1.80    1.40
  -4   5   5    3.50    1.80
   4   5  -5    0.80    1.20
   4   5  -5    1.20    1.10
   4   5  -5    0.00    1.40
   4   5  -5   -0.30    1.30
  -4   5   5    0.70    1.60
  -3  -5   5    9.00    2.30
   3  -5  -5   10.50    2.40
   3  -5  -5    8.40    2.40
   3  -5  -5   13.20    2.40
   3  -5  -5   12.00    3.50
   3  -5  -5    8.90    1.70
   3   5  -5    9.90    2.10
  -3   5   5    8.30    2.40
  -3   5   5    6.70    1.90
   3   5  -5   11.10    2.00
   3   5  -5   14.80    2.70
   3   5  -5   10.20    1.40
   2  -5  -5   87.59    5.50
   2  -5  -5   82.49    6.00
  -2  -5   5   85.49    5.80
   2  -5  -5   93.89    5.10
   2  -5  -5   77.69    5.50
   2  -5  -5   86.79    4.90
   2   5  -5   81.29    3.40
   2   5  -5   84.99    5.10
  -2   5   5   84.79    5.80
   2   5  -5   88.59    5.80
   2   5  -5   92.89    5.50
  -2   5   5   78.19    4.90
  -1  -5   5   20.00    3.40
   1  -5  -5   20.80    3.00
   1  -5  -5   17.70    3.20
   1  -5  -5   21.40    3.20
   1  -5  -5   15.40    2.20
  -1  -5   5   16.10    3.20
   1   5  -5   14.90    2.60
  -1   5   5   18.00    2.60
   1   5  -5   15.30    2.50
   1   5  -5   17.30    3.30
  -1   5   5   16.30    2.40
  -1   5   5   22.10    3.20
   1   5  -5   19.60    3.20
   0  -5  -5    8.50    2.20
   0  -5  -5   11.70    2.40
   0  -5  -5   12.40    2.20
   0  -5   5   11.30    3.20
   0  -5   5   11.10    1.50
   0  -5  -5    9.10    2.30
   0  -5   5    6.20    2.70
   0   5  -5    6.00    1.80
   0   5  -5    9.60    2.40
   0   5  -5   11.20    3.00
   0   5   5    8.80    2.00
   0   5   5    8.90    2.30
   0   5   5    9.60    2.30
   0   5  -5    6.60    2.30
   0   5   5   14.00    2.70
  -1  -5  -5   19.20    3.00
  -1  -5  -5   16.40    3.10
  -1  -5  -5   13.80    2.50
   1  -5   5   17.10    3.20
   1  -5   5   19.20    2.50
   1  -5   5   18.80    2.80
   1  -5   5   24.10    4.00
  -1   5  -5   18.90    3.00
  -1   5  -5   14.10    2.90
  -1   5  -5   26.50    3.80
  -1   5  -5   16.00    2.60
   1   5   5   10.30    2.50
   1   5   5   19.90    3.30
   1   5   5   16.90    3.10
   2  -5   5   88.69    6.80
  -2  -5  -5   83.79    5.70
   2  -5   5   86.19    5.50
   2  -5   5   84.19    5.60
  -2  -5  -5   82.09    3.20
   2  -5   5   89.39    6.70
  -2  -5  -5   80.59    3.20
  -2  -5  -5   90.59    5.90
  -2   5  -5   84.49    5.80
   2   5   5   89.49    5.80
  -2   5  -5   68.09    4.80
   2   5   5   81.59    5.90
   2   5   5   95.49    7.20
  -2   5  -5   89.29    6.30
   3  -5   5    7.00    2.70
   3  -5   5    6.10    2.80
   3  -5   5   11.40    3.20
  -3  -5  -5    9.80    2.70
   3  -5   5    4.90    2.00
   3  -5   5    9.60    2.80
  -3   5  -5    7.00    2.50
   3   5   5   10.50    3.00
  -3   5  -5   11.10    2.50
   3   5   5   12.30    2.70
   3   5   5    7.00    2.90
  -4  -5  -5    2.40    1.90
   4  -5   5   -2.10    2.10
   4  -5   5    1.10    2.50
   4  -5   5   -0.20    2.30
   4  -5   5   -1.10    2.30
   4  -5   5    2.40    1.80
  -4   5  -5    0.60    1.80
   4   5   5   -0.80    1.50
   4   5   5    2.30    2.10
  -4   5  -5   -0.90    1.60
   4   5   5    1.60    2.30
  -5  -5  -5   22.70    3.50
   5  -5   5   15.30    3.90
   5  -5   5   18.60    3.90
   5  -5   5   10.60    3.50
   5  -5   5   16.40    3.10
   5  -5   5   11.90    4.70
   5   5   5   36.70    4.90
   5   5   5   16.40    3.20
  -5   5  -5   14.60    3.10
   5   5   5   13.10    4.20
   6  -5   5   12.90    5.00
   6  -5   5    9.40    4.20
   6  -5   5   19.90    4.50
   6  -5   5    6.40    3.60
   6   5   5   15.90    3.80
   6   5   5    8.40    3.60
   7  -5   5    5.40    3.60
   7  -5   5    1.10    3.00
   7  -5   5    2.30    3.90
   7  -5   5    5.30    5.20
   7   5   5    4.60    3.30
   8  -5   5    7.40    6.10
   8  -5   5    3.10    3.40
   8  -5   5   -0.70    3.10
   8   5   5   -1.00    3.30
   8   5   5   -0.90    4.00
   8  -6  -5    5.30    4.00
   8   6  -5    1.80    4.20
   7  -6  -5    7.70    4.70
   7  -6  -5    7.80    2.70
   7  -6  -5    0.10    3.60
   7   6  -5    2.40    2.20
   7   6  -5    2.50    1.60
   7   6  -5    5.60    4.20
   6  -6  -5   17.30    5.10
   6  -6  -5   13.00    4.00
   6  -6  -5   15.30    3.30
   6   6  -5   17.80    3.40
   6   6  -5   23.80    3.20
   5  -6  -5   18.50    4.10
   5  -6  -5   14.70    4.30
   5  -6  -5   15.10    3.30
   5   6  -5   12.40    2.70
   5   6  -5   15.90    2.80
  -5   6   5   13.00    2.80
   4  -6  -5   51.39    6.50
   4  -6  -5   50.69    4.30
   4  -6  -5   38.70    4.90
   4  -6  -5   45.70    2.90
  -4  -6   5   50.39    4.20
   4  -6  -5   47.90    4.80
  -4   6   5   53.39    4.80
   4   6  -5   49.70    3.50
   4   6  -5   50.89    4.40
  -4   6   5   52.39    4.80
   4   6  -5   54.99    4.50
   4   6  -5   47.50    4.40
   3  -6  -5   30.20    3.70
   3  -6  -5   27.10    4.00
   3  -6  -5   30.70    4.60
  -3  -6   5   27.10    3.70
   3  -6  -5   33.40    3.60
   3  -6  -5   26.20    2.20
   3   6  -5   32.90    4.10
   3   6  -5   37.50    3.60
   3   6  -5   33.50    2.40
  -3   6   5   32.90    4.20
   3   6  -5   27.30    3.50
  -3   6   5   28.80    3.60
  -2  -6   5   25.90    4.00
   2  -6  -5   30.20    3.80
   2  -6  -5   21.00    2.90
   2  -6  -5   24.00    2.40
   2  -6  -5   28.30    3.90
   2  -6  -5   26.70    4.10
   2   6  -5   26.40    1.80
   2   6  -5   30.30    4.00
   2   6  -5   28.40    3.70
   2   6  -5   30.30    3.40
  -2   6   5   27.30    3.90
  -2   6   5   30.30    3.50
   1  -6  -5    1.20    2.30
   1  -6  -5    1.90    1.20
  -1  -6   5    3.60    1.00
  -1  -6   5   -0.20    2.50
   1  -6  -5    2.10    2.10
   1  -6  -5    2.90    1.80
   1   6  -5    2.60    0.80
   1   6  -5    3.00    1.70
  -1   6   5    5.70    2.60
   1   6  -5    3.10    2.00
  -1   6   5    6.40    2.10
  -1   6   5    3.80    1.90
   1   6  -5    2.00    1.90
   0  -6  -5   35.10    3.50
   0  -6   5   35.80    2.80
   0  -6   5   21.70    3.80
   0  -6  -5   30.60    4.00
   0  -6   5   24.60    4.00
   0  -6  -5   34.50    4.10
   0   6  -5   28.40    3.80
   0   6   5   28.20    3.50
   0   6   5   37.60    4.50
   0   6  -5   27.50    3.30
   0   6  -5   28.10    4.30
   0   6   5   33.70    3.90
  -1  -6  -5    1.90    1.60
  -1  -6  -5    3.20    1.90
   1  -6   5    3.30    1.80
   1  -6   5   -0.60    2.50
   1  -6   5   -0.80    2.50
  -1  -6  -5    1.10    1.60
   1   6   5    2.00    2.00
  -1   6  -5    2.10    2.00
  -1   6  -5    2.40    1.40
  -1   6  -5    5.90    2.50
   1   6   5    5.80    2.60
  -2  -6  -5   28.40    4.00
   2  -6   5   27.80    4.50
   2  -6   5   25.10    3.70
  -2  -6  -5   24.80    3.90
   2  -6   5   23.50    4.30
  -2  -6  -5   25.90    1.60
  -2   6  -5   22.70    3.10
   2   6   5   34.10    4.50
  -2   6  -5   28.20    3.90
  -2   6  -5   27.30    3.90
   2   6   5   28.30    4.30
   2   6   5   15.30    3.50
   3  -6   5   33.90    5.00
   3  -6   5   37.00    4.60
  -3  -6  -5   23.10    3.90
   3  -6   5   24.80    4.60
   3   6   5   25.80    4.50
  -3   6  -5   31.30    4.30
   3   6   5   34.10    4.30
   3   6   5   32.50    4.60
  -3   6  -5   29.50    4.00
   4  -6   5   48.10    5.40
  -4  -6  -5   52.89    5.10
   4  -6   5   45.80    5.80
   4  -6   5   45.10    6.30
   4  -6   5   42.40    5.80
  -4   6  -5   43.40    5.10
   4   6   5   42.50    5.50
  -4   6  -5   47.70    4.80
   4   6   5   47.70    6.50
   4   6   5   57.29    5.10
   5  -6   5   12.80    4.90
   5  -6   5   16.10    3.60
   5  -6   5    9.90    3.70
   5  -6   5   17.10    4.40
  -5  -6  -5   13.00    3.20
   5   6   5   17.00    3.90
  -5   6  -5   10.00    3.00
  -5   6  -5   16.30    3.60
   5   6   5   12.10    4.40
   6  -6   5    9.20    3.50
   6  -6   5   15.80    4.50
   6  -6   5   22.50    5.40
   6  -6   5   17.20    5.90
   6   6   5   16.60    4.60
   6   6   5   20.10    4.20
   7  -6   5   -5.70    3.00
   7  -6   5    4.00    4.20
   7  -6   5    9.50    3.70
   7   6   5    3.00    3.10
   7   6   5   -1.70    2.50
   8  -6   5   10.30    5.40
   8  -6   5    0.00    6.00
   8   6   5   -5.40    4.00
   7  -7  -5   -8.70    3.60
   7  -7  -5   -2.00    2.30
   7  -7  -5    4.30    4.50
   7   7  -5   -1.30    1.80
   7   7  -5    3.20    3.30
   7   7  -5   -0.30    2.00
   6  -7  -5   13.20    4.20
   6  -7  -5   19.80    3.80
   6  -7  -5   10.30    4.40
   6   7  -5   19.40    3.30
   6   7  -5   14.00    3.00
   5  -7  -5    2.20    2.70
   5  -7  -5    3.80    3.90
   5  -7  -5   -0.10    2.80
   5   7  -5    0.50    1.80
   5   7  -5    4.90    2.10
   4  -7  -5   13.70    3.00
  -4  -7   5   15.30    2.90
   4  -7  -5   15.30    4.50
   4  -7  -5   13.60    3.60
   4  -7  -5   15.40    3.60
   4   7  -5   16.80    3.20
   4   7  -5   16.50    3.00
  -4   7   5   18.10    3.60
   3  -7  -5   10.80    3.20
   3  -7  -5   14.70    3.00
  -3  -7   5   12.60    3.20
   3  -7  -5   12.20    2.80
   3  -7  -5    9.70    3.70
  -3   7   5   16.60    3.50
   3   7  -5   17.50    3.50
   3   7  -5   14.20    1.90
  -3   7   5    7.80    2.60
   3   7  -5   15.00    3.20
   3   7  -5   16.80    2.80
   2  -7  -5   41.50    4.20
   2  -7  -5   37.90    2.80
   2  -7  -5   29.90    4.50
   2  -7  -5   41.80    5.20
  -2  -7   5   27.70    4.40
   2  -7  -5   34.30    4.40
  -2   7   5   34.10    4.70
   2   7  -5   37.80    2.60
   2   7  -5   44.90    4.10
  -2   7   5   37.20    4.40
   2   7  -5   49.00    4.80
   2   7  -5   37.50    4.40
   1  -7  -5   23.00    3.80
  -1  -7   5   22.90    2.20
   1  -7  -5   21.30    3.70
  -1  -7   5   17.20    3.70
   1  -7  -5   22.40    2.70
   1   7  -5   28.60    4.30
   1   7  -5   20.40    3.10
  -1   7   5   23.70    3.60
  -1   7   5   21.20    2.90
   1   7  -5   24.30    3.80
   1   7  -5   24.00    2.20
  -1   7   5   24.70    4.00
   0  -7  -5   49.60    4.40
   0  -7  -5   55.89    5.40
   0  -7   5   59.29    6.30
   0  -7   5   46.80    5.90
   0  -7  -5   58.89    5.40
   0  -7   5   52.39    3.70
   0   7   5   46.20    4.50
   0   7  -5   57.39    5.30
   0   7   5   48.90    5.00
   0   7   5   66.19    5.80
   0   7  -5   51.09    4.40
  -1  -7  -5   24.10    2.30
  -1  -7  -5   29.20    4.40
   1  -7   5   21.20    4.60
  -1  -7  -5   27.50    4.20
   1  -7   5   30.40    4.80
   1  -7   5   20.10    3.00
  -1  -7  -5   18.00    3.10
  -1   7  -5   22.60    3.20
   1   7   5   16.90    3.80
  -1   7  -5   26.30    3.80
   1   7   5   14.80    3.20
  -1   7  -5   16.30    3.60
  -2  -7  -5   35.30    2.20
   2  -7   5   29.70    3.90
  -2  -7  -5   33.20    4.40
   2  -7   5   31.60    5.50
   2  -7   5   40.10    5.50
  -2  -7  -5   40.90    5.00
  -2   7  -5   39.10    3.90
   2   7   5   26.10    4.40
  -2   7  -5   38.10    4.90
   2   7   5   37.80    5.00
  -2   7  -5   35.90    4.50
   3  -7   5   19.60    3.90
  -3  -7  -5   22.20    3.90
   3  -7   5    4.30    3.20
   3  -7   5   26.70    4.90
  -3   7  -5    7.40    2.60
   3   7   5    8.50    3.20
  -3   7  -5   13.60    3.50
   3   7   5   15.80    3.90
   4  -7   5   11.40    3.80
  -4  -7  -5   20.00    3.80
   4  -7   5   19.80    4.80
   4  -7   5   23.40    4.70
  -4   7  -5   18.00    3.80
   4   7   5   14.20    3.90
   4   7   5    7.60    3.90
  -4   7  -5   18.10    3.10
   5  -7   5    2.10    3.30
  -5  -7  -5    4.80    2.70
   5  -7   5    1.60    2.10
   5  -7   5    1.20    3.40
   5  -7   5   -1.20    4.20
   5   7   5    3.90    3.10
   5   7   5    5.30    3.90
  -5   7  -5    6.10    2.70
   6  -7   5   21.70    6.40
   6  -7   5    8.70    4.50
   6  -7   5   11.10    4.00
   6   7   5   11.80    4.20
   6   7   5   18.80    5.80
   7  -7   5    5.50    4.40
   7  -7   5    0.90    3.00
   7  -7   5   -5.90    4.50
   7   7   5    2.00    3.10
   7   7   5    2.60    4.20
   7  -8  -5    2.60    2.90
   7  -8  -5    0.80    3.50
   7   8  -5    4.10    2.60
   7   8  -5   -0.20    3.30
   6  -8  -5    2.70    2.70
   6  -8  -5   -3.60    3.60
   6  -8  -5   -4.10    3.00
   6   8  -5   -1.20    1.70
   6   8  -5   -0.40    2.00
   5  -8  -5   10.90    3.60
   5  -8  -5    8.60    4.80
   5  -8  -5    4.00    3.80
   5   8  -5    8.90    2.80
   5   8  -5   10.40    2.90
  -4  -8   5   11.00    3.00
   4  -8  -5   18.10    4.10
   4  -8  -5   12.80    3.90
   4  -8  -5   11.10    3.70
   4   8  -5   14.20    3.30
  -4   8   5   16.20    3.90
   4   8  -5   15.50    3.00
   3  -8  -5   17.90    4.10
   3  -8  -5   18.70    4.00
  -3  -8   5   25.10    4.40
   3  -8  -5   20.30    4.90
  -3   8   5   25.90    4.40
   3   8  -5   21.00    3.80
   3   8  -5   22.40    3.40
   3   8  -5   18.10    4.00
   3   8  -5   18.30    2.70
   2  -8  -5   30.40    4.80
   2  -8  -5   23.40    3.70
   2  -8  -5   27.60    4.70
  -2  -8   5   40.10    5.40
   2   8  -5   20.30    3.30
  -2   8   5   33.20    5.00
   2   8  -5   27.20    4.20
   2   8  -5   26.00    2.60
  -1  -8   5   19.00    4.10
   1  -8  -5   17.50    3.90
   1  -8  -5   25.10    4.50
  -1  -8   5   19.60    2.40
   1   8  -5   13.20    3.30
   1   8  -5   18.30    2.40
  -1   8   5   17.00    3.00
  -1   8   5   17.40    3.70
   1   8  -5   16.40    3.10
   0  -8  -5    7.90    3.20
   0  -8   5   14.40    2.50
   0  -8   5    7.60    3.20
   0  -8   5    8.30    3.40
   0  -8  -5    9.90    2.90
   0   8   5    8.90    2.60
   0   8  -5   18.70    3.70
   0   8  -5    8.30    2.60
   0   8   5   11.10    3.10
   1  -8   5   20.40    4.60
  -1  -8  -5   19.50    2.30
  -1  -8  -5   12.30    3.30
  -1  -8  -5   17.30    3.50
   1  -8   5   20.80    4.90
   1  -8   5   21.00    3.30
  -1   8  -5   11.70    3.30
  -1   8  -5   21.30    3.60
   1   8   5   14.30    3.20
   1   8   5   16.60    4.10
  -1   8  -5   17.40    3.80
  -2  -8  -5   27.40    4.70
  -2  -8  -5   25.70    4.40
  -2  -8  -5   26.40    2.20
   2  -8   5   23.10    5.30
   2  -8   5   30.70    4.30
   2  -8   5   22.00    5.10
   2   8   5   31.10    4.90
  -2   8  -5   27.80    4.20
   2   8   5   26.50    4.70
  -2   8  -5   24.20    3.90
  -2   8  -5   36.10    5.10
   3  -8   5   25.40    5.30
   3  -8   5   20.50    4.80
   3  -8   5   20.00    4.10
  -3  -8  -5   21.00    1.20
  -3  -8  -5   22.20    4.40
   3   8   5   16.70    4.30
  -3   8  -5   27.50    4.70
   3   8   5   18.00    4.40
  -3   8  -5   12.70    3.20
   4  -8   5   10.00    4.40
   4  -8   5   15.20    4.30
  -4  -8  -5   14.40    3.90
   4  -8   5   12.80    5.40
   4   8   5   10.40    4.20
  -4   8  -5   20.60    4.30
   4   8   5   10.90    4.00
   5  -8   5    8.60    4.00
  -5  -8  -5   14.50    4.00
   5  -8   5    9.30    4.40
   5  -8   5    9.40    5.50
   5   8   5   11.00    4.60
  -5   8  -5   11.50    3.60
   5   8   5   19.00    4.70
   6  -8   5   -1.30    3.30
   6  -8   5   -0.10    2.90
   6  -8   5   -3.70    3.30
   6   8   5   -4.10    3.00
   6   8   5   -2.10    3.50
   7  -8   5    1.70    3.70
   7  -8   5    2.50    4.60
   7  -8   5   -7.80    5.40
   7   8   5   -0.20    3.50
   7   8   5    5.30    4.90
   6  -9  -5   -0.70    4.20
   6  -9  -5   -7.40    3.90
   6  -9  -5    2.00    3.20
   6   9  -5    1.70    2.60
   6   9  -5   -2.00    1.70
   5  -9  -5   20.20    5.10
   5  -9  -5   18.30    4.30
   5  -9  -5   14.00    4.30
   5   9  -5   17.70    3.80
   5   9  -5   18.90    3.60
   4  -9  -5   -0.20    2.50
   4  -9  -5    1.70    3.50
   4  -9  -5    2.70    3.40
   4   9  -5   -1.30    2.20
   4   9  -5    1.60    2.40
  -4   9   5   -1.50    2.80
   3  -9  -5   67.29    7.10
   3  -9  -5   70.99    6.30
   3  -9  -5   50.49    7.10
  -3  -9   5   65.49    6.50
   3   9  -5   69.09    6.40
   3   9  -5   60.49    5.40
  -3   9   5   66.29    6.70
  -2  -9   5   20.20    4.60
   2  -9  -5   15.20    3.90
   2  -9  -5   14.90    4.40
   2   9  -5   17.60    3.30
  -2   9   5    8.00    3.80
   2   9  -5   17.20    3.70
   1  -9  -5  325.57   16.20
  -1  -9   5  308.77   13.10
   1  -9  -5  338.97   16.70
  -1  -9   5  341.27   16.90
  -1   9   5  328.27   16.60
  -1   9   5  319.67   15.20
   1   9  -5  335.77   14.30
   1   9  -5  358.46   16.40
   1   9  -5  328.77   13.50
   0  -9   5   -0.20    1.90
   0  -9   5    4.80    3.20
   0  -9  -5    7.00    3.60
   0  -9  -5    5.70    3.60
   0   9  -5    4.10    2.10
   0   9  -5    9.10    3.50
   0   9   5    4.80    2.40
   0   9   5    6.90    3.30
   1  -9   5  349.27   18.10
  -1  -9  -5  306.47   15.80
  -1  -9  -5  314.97   12.30
   1  -9   5  326.57   17.20
  -1  -9  -5  315.77   15.50
   1  -9   5  324.47   14.30
   1   9   5  320.67   16.60
  -1   9  -5  331.57   14.50
   1   9   5  314.27   16.70
  -1   9  -5  341.57   16.20
  -2  -9  -5   14.60    2.00
  -2  -9  -5   15.00    4.30
   2  -9   5   13.00    3.40
   2  -9   5   19.90    5.30
   2  -9   5   17.00    4.70
  -2  -9  -5   16.60    4.20
   2   9   5   21.80    4.50
  -2   9  -5   18.60    4.40
  -2   9  -5   11.70    3.30
   2   9   5   15.10    3.80
  -3  -9  -5   72.29    6.80
   3  -9   5   49.50    6.30
   3  -9   5   60.29    7.90
   3  -9   5   60.09    7.80
   3   9   5   67.09    7.80
  -3   9  -5   65.09    6.90
   3   9   5   64.59    7.70
  -4  -9  -5    2.20    3.00
   4  -9   5   -3.20    3.40
   4  -9   5    1.70    4.70
   4  -9   5   -0.80    3.00
   4   9   5   -4.50    2.70
   4   9   5    5.30    3.80
  -4   9  -5    0.80    2.90
   5  -9   5   15.10    5.30
   5  -9   5   16.10    4.90
   5  -9   5   23.20    6.20
  -5   9  -5   14.30    4.30
   5   9   5   13.00    4.50
   5   9   5   12.20    4.90
   6  -9   5    1.20    3.90
   6  -9   5   -1.50    3.80
   6  -9   5   -1.40    3.70
   6   9   5   -2.90    3.50
   6   9   5   -0.30    3.30
   6 -10  -5    0.70    4.90
   6 -10  -5   -4.10    3.10
   6  10  -5   -1.10    2.70
   6  10  -5    4.10    3.60
   5 -10  -5    1.10    3.70
   5 -10  -5   -5.90    3.70
   5 -10  -5    2.30    3.50
   5  10  -5    7.20    2.60
   5  10  -5    6.00    3.10
   4 -10  -5   -1.40    3.20
   4 -10  -5    6.40    4.50
   4 -10  -5   -1.50    2.60
   4  10  -5    0.20    2.00
  -4  10   5   -2.80    3.20
   4  10  -5   -2.80    2.60
  -3 -10   5   10.30    3.90
   3 -10  -5   10.40    4.60
   3 -10  -5   21.80    4.30
   3 -10  -5   10.10    4.30
   3  10  -5   17.80    3.40
   3  10  -5   16.30    4.20
  -3  10   5   12.10    4.40
   2 -10  -5   -1.60    2.30
  -2 -10   5   -2.30    2.80
   2 -10  -5   -5.10    2.80
   2  10  -5   -0.60    2.10
  -2  10   5    0.60    3.50
   2  10  -5    2.50    2.90
   1 -10  -5   59.89    6.50
  -1 -10   5   52.09    4.30
  -1 -10   5   45.90    6.80
   1 -10  -5   47.90    6.80
   1  10  -5   51.49    6.70
  -1  10   5   44.00    5.00
   1  10  -5   52.79    5.60
  -1  10   5   66.59    8.00
   0 -10   5   13.80    3.00
   0 -10   5   12.30    4.70
   0 -10   5   18.40    5.10
   0 -10  -5    3.50    3.50
   0 -10  -5    9.40    4.20
   0  10   5   12.10    4.50
   0  10  -5   14.40    3.90
   0  10  -5    3.50    2.70
   0  10   5    8.70    3.00
   1 -10   5   41.20    7.00
   1 -10   5   52.19    5.30
  -1 -10  -5   61.89    7.10
   1 -10   5   60.09    7.90
  -1 -10  -5   52.89    7.00
  -1  10  -5   62.89    6.00
  -1  10  -5   54.39    6.90
   1  10   5   51.49    6.20
   1  10   5   54.29    7.20
  -2 -10  -5   -2.30    3.10
   2 -10   5    2.20    2.90
   2 -10   5    2.10    3.40
   2 -10   5   -3.20    2.60
  -2 -10  -5   -1.30    2.80
   2  10   5    4.20    2.70
  -2  10  -5    1.70    2.70
   2  10   5    2.20    3.50
   3 -10   5   12.60    4.80
   3 -10   5   13.40    4.60
   3 -10   5   17.00    4.40
   3  10   5   11.90    4.00
   3  10   5    4.00    3.30
  -3  10  -5    6.20    4.20
   4 -10   5   -2.90    4.60
  -4 -10  -5   -2.00    3.10
   4 -10   5   -6.80    2.60
   4 -10   5   -3.60    3.60
   4  10   5    0.00    2.20
   4  10   5    1.70    3.80
  -4  10  -5    1.70    3.20
   5 -10   5    0.80    4.20
   5 -10   5   -3.10    5.30
   5 -10   5   -0.30    3.60
   5  10   5    3.60    4.10
   5  10   5   -2.20    3.60
   6 -10   5   -0.80    4.20
   6 -10   5   -4.20    4.20
   6 -10   5   -1.70    4.20
   6  10   5    4.90    4.90
   6  10   5    1.60    3.70
   5 -11  -5    0.90    3.80
   5 -11  -5    4.10    5.20
   5  11  -5    3.90    3.30
   4 -11  -5    8.40    4.80
   4 -11  -5    7.60    3.40
   4 -11  -5    7.30    4.20
   4  11  -5    6.80    3.50
   4  11  -5    5.50    2.60
  -3 -11   5    9.20    4.20
   3 -11  -5    4.40    3.40
   3 -11  -5   14.70    3.80
   3 -11  -5   12.20    4.70
   3  11  -5   10.20    4.20
   3  11  -5    4.70    2.70
  -3  11   5    9.00    4.50
   2 -11  -5   -4.90    3.30
   2 -11  -5   -1.70    3.40
  -2 -11   5    4.60    3.90
   2  11  -5    2.80    3.40
   2  11  -5    0.50    2.50
  -2  11   5   -1.00    3.30
  -1 -11   5    9.00    2.50
   1 -11  -5    7.20    4.10
   1 -11  -5    3.80    3.90
  -1 -11   5    5.80    4.30
   1  11  -5    6.30    3.00
   1  11  -5    4.20    3.60
  -1  11   5    7.00    4.40
   0 -11  -5   -0.50    3.50
   0 -11  -5    0.20    2.50
   0 -11   5   -4.40    1.80
   0 -11   5    1.20    4.20
   0  11   5   -4.50    3.70
   0  11  -5   -3.00    3.10
   0  11  -5   -2.90    2.20
   0  11   5   -1.30    2.10
   1 -11   5    2.80    3.20
  -1 -11  -5    7.20    4.10
  -1 -11  -5    7.10    3.80
   1 -11   5   -0.50    3.20
   1 -11   5    9.30    3.20
   1  11   5    3.90    3.90
  -1  11  -5   10.50    4.40
   1  11   5    5.50    3.10
  -2 -11  -5   -2.30    3.20
   2 -11   5   -0.30    4.20
  -2 -11  -5   -2.80    2.50
   2 -11   5   -6.40    3.50
   2 -11   5    6.10    2.90
   2  11   5    5.50    3.90
  -2  11  -5   -1.80    3.30
   2  11   5   -0.40    2.60
   3 -11   5    4.90    3.70
  -3 -11  -5   13.40    4.30
   3 -11   5    8.40    5.10
   3 -11   5    5.20    5.20
  -3  11  -5    4.60    3.90
   3  11   5    5.80    4.40
   3  11   5    1.50    3.20
   4 -11   5    4.30    4.80
   4 -11   5   12.40    4.30
  -4 -11  -5    4.60    4.00
   4 -11   5    2.30    3.80
   4  11   5    4.40    3.80
   4  11   5    1.80    3.70
  -4  11  -5    4.00    3.80
   5 -11   5   -0.10    4.50
   5 -11   5    3.40    4.20
   5 -11   5   -8.60    5.20
   5  11   5    2.70    4.10
   5  11   5   -2.60    3.80
   4 -12  -5    0.40    4.00
   4 -12  -5   -4.30    3.90
   4 -12  -5    3.90    3.10
   4  12  -5   -0.10    3.50
   4  12  -5   -2.00    2.70
   3 -12  -5    1.30    4.60
   3 -12  -5   -4.40    3.40
   3  12  -5   -3.40    2.20
  -3  12   5    5.20    4.30
   3  12  -5    2.40    3.40
  -2 -12   5   -0.90    3.60
   2 -12  -5   -2.80    4.10
   2 -12  -5    4.00    4.30
   2  12  -5   -2.60    3.00
   2  12  -5   -1.60    2.30
  -2  12   5    5.80    3.50
  -1 -12   5   -1.60    3.90
   1 -12  -5   -4.10    2.20
   1 -12  -5    1.60    3.90
   1  12  -5   -1.10    2.40
   1  12  -5   -9.80    2.70
  -1  12   5    5.40    3.60
   0 -12  -5   -1.40    3.50
   0 -12  -5    2.90    4.10
   0 -12   5   -4.10    3.90
   0  12  -5    2.80    2.60
   0  12  -5    2.80    4.00
   0  12   5   -1.00    3.60
  -1 -12  -5    2.50    3.60
   1 -12   5   -3.70    3.40
   1 -12   5   -2.90    2.60
  -1 -12  -5   -0.90    3.70
   1 -12   5   -1.70    4.10
   1  12   5    2.40    3.40
   1  12   5   -1.50    2.50
  -1  12  -5    3.50    4.20
   2 -12   5   -1.90    4.20
   2 -12   5   -1.20    2.70
  -2 -12  -5    1.10    3.30
  -2 -12  -5   -1.60    3.80
   2 -12   5   -1.30    2.70
  -2  12  -5   -2.50    3.90
   2  12   5    1.00    2.70
   2  12   5   -7.40    3.10
   3 -12   5   -3.00    2.80
  -3 -12  -5    0.30    3.70
   3 -12   5   -0.40    4.90
   3 -12   5    1.20    4.90
   3  12   5   -3.60    3.10
   3  12   5   -5.30    3.80
  -3  12  -5   -2.20    3.90
   4 -12   5   -1.20    3.50
   4 -12   5   -3.00    4.50
   4 -12   5   -5.30    5.00
   4  12   5    1.80    3.60
  -4  12  -5    0.00    3.90
   4  12   5   -7.20    3.30
   3 -13  -5   -0.50    4.80
   3  13  -5   -2.90    3.40
   2 -13  -5    3.30    4.40
  -2 -13   5    2.60    4.30
   2 -13  -5   -8.40    3.60
   2  13  -5   -1.30    2.70
   2  13  -5    0.80    4.00
  -2  13   5    1.70    4.40
   1 -13  -5   -0.60    4.20
   1 -13  -5   -0.50    4.00
  -1 -13   5    3.60    3.30
   1  13  -5   -0.30    4.40
   1  13  -5   -2.60    2.50
  -1  13   5   -2.00    4.50
   0 -13  -5   -0.20    4.10
   0 -13   5    3.80    4.80
   0 -13  -5   -4.60    4.00
   0  13   5    0.70    3.30
   0  13  -5    0.70    3.40
  -1 -13  -5   -6.40    3.10
  -1 -13  -5    2.60    4.40
   1 -13   5   -5.00    3.10
   1 -13   5    2.90    3.40
   1  13   5   -4.00    4.30
  -1  13  -5    2.80    4.40
   2 -13   5    1.80    5.30
   2 -13   5   -1.60    3.00
  -2 -13  -5   -2.60    4.20
   2 -13   5    1.80    3.40
  -2 -13  -5    0.60    3.40
   2  13   5   -2.40    3.00
  -2  13  -5   -1.00    3.10
   2  13   5   -2.80    3.10
  -3 -13  -5    4.90    4.40
   3 -13   5   -1.70    4.60
   3 -13   5   -4.70    2.80
   3  13   5   -0.90    5.00
   3  13   5   -0.60    3.20
  -3  13  -5    5.20    4.60
   8   0  -6   -2.00    2.60
   8   0  -6   -0.90    2.40
   8   0  -6    2.70    2.80
   8   0  -6   -0.20    2.50
   7   0  -6   -0.80    2.20
   7   0  -6   -1.30    2.30
   7   0  -6   -1.10    2.90
   6   0  -6    0.30    0.30
   6   0  -6    2.40    2.50
   6   0  -6    1.70    2.40
   6   0  -6    0.90    2.10
   5   0  -6   23.50    2.00
   5   0  -6   28.70    2.00
   5   0  -6   24.30    3.80
   5   0  -6   24.10    3.70
   5   0  -6   25.30    3.70
   4   0  -6    5.10    2.10
   4   0  -6    5.40    2.20
  -4   0   6    4.80    1.00
   4   0  -6    8.10    1.40
   4   0  -6    5.40    1.30
  -4   0   6    5.10    1.00
  -3   0   6   -0.10    0.70
   3   0  -6    2.90    1.60
   3   0  -6    3.50    1.20
   3   0  -6    2.50    1.20
  -3   0   6    1.40    1.00
   3   0  -6    1.70    1.70
  -2   0   6   22.30    2.60
   2   0  -6   16.80    2.40
   2   0  -6   20.90    1.80
  -2   0   6   21.20    2.20
   2   0  -6   24.10    2.40
   2   0  -6   20.70    2.30
   2   0  -6   21.00    2.50
   1   0  -6   12.60    1.90
  -1   0   6   14.80    1.90
   1   0  -6   13.10    1.90
  -1   0   6   11.80    1.90
   1   0  -6   11.70    2.50
   1   0  -6   15.10    2.40
  -1   0   6   12.40    1.90
   1   0  -6   13.40    1.40
   1   0  -6   16.20    1.90
   0   0  -6   13.80    1.70
   0   0   6   10.50    1.50
   0   0   6   13.90    1.80
   0   0  -6   12.40    1.80
   0   0  -6   10.00    1.50
   0   0   6   11.20    1.70
   0   0  -6   10.60    2.60
   0   0   6   10.10    2.70
   0   0  -6   12.00    2.10
   0   0  -6   14.10    2.40
   0   0   6   12.10    1.90
   1   0   6   14.20    1.70
   1   0   6   10.80    2.90
  -1   0  -6   12.00    2.30
   1   0   6   10.70    2.00
  -1   0  -6   10.70    1.90
   1   0   6   16.30    2.40
  -1   0  -6   14.10    2.60
   1   0   6   16.60    2.10
  -1   0  -6   17.90    2.80
  -1   0  -6   12.80    1.60
   2   0   6   23.50    1.90
   2   0   6   18.60    2.70
  -2   0  -6   17.50    2.90
   2   0   6   23.30    3.30
   2   0   6   24.00    3.60
  -2   0  -6   20.00    1.90
  -2   0  -6   20.00    2.80
  -2   0  -6   18.60    3.20
   3   0   6    0.80    2.20
  -3   0  -6    4.20    1.80
   3   0   6    1.30    1.90
  -3   0  -6    3.20    1.10
   3   0   6    1.70    0.80
   3   0   6    1.90    1.20
   4   0   6    3.90    1.20
   4   0   6    1.90    2.00
   4   0   6   10.60    3.30
  -4   0  -6    6.10    2.10
   4   0   6    2.80    1.60
   5   0   6   12.90    3.50
  -5   0  -6   29.10    3.60
   5   0   6   23.70    4.60
   5   0   6   24.50    3.30
   5   0   6   25.80    2.40
   6   0   6   -0.20    2.80
  -6   0  -6    0.40    1.70
   6   0   6   -1.40    2.10
   7   0   6   -1.90    2.90
   7   0   6   -2.00    2.30
   7   0   6   -2.70    2.30
   8   0   6    1.00    2.90
   8   0   6   -1.50    2.80
   8   0   6    2.90    4.40
   8  -1  -6   -1.30    3.20
   8  -1  -6    0.50    2.30
   8  -1  -6   -1.10    2.20
   8  -1  -6    3.40    3.20
   8   1  -6   -1.40    2.30
   8   1  -6   -0.50    3.10
   8   1  -6    0.60    2.70
   8   1  -6   -0.60    2.70
   7  -1  -6   -0.70    2.30
   7  -1  -6    2.60    3.10
   7  -1  -6    2.50    2.90
   7   1  -6    5.20    3.00
   7   1  -6    1.00    2.50
   7   1  -6    3.10    2.80
   6  -1  -6   -0.60    2.20
   6  -1  -6    1.20    2.50
   6  -1  -6    0.50    0.60
   6  -1  -6    0.50    0.60
   6  -1  -6    1.50    2.00
   6   1  -6    0.00    2.10
   6   1  -6   -4.70    1.60
   5  -1  -6   20.00    2.00
   5  -1  -6   18.10    3.40
   5  -1  -6   21.40    3.80
   5  -1  -6   18.10    3.20
   5  -1  -6   19.00    1.90
   5   1  -6   20.60    1.80
   5   1  -6   15.60    3.20
   5   1  -6   22.30    1.90
   5   1  -6   17.60    3.10
   4  -1  -6   40.60    3.90
   4  -1  -6   44.50    4.30
   4  -1  -6   38.50    2.80
   4  -1  -6   38.60    2.80
  -4  -1   6   40.00    2.30
   4  -1  -6   42.70    3.70
  -4  -1   6   35.50    2.10
  -4   1   6   39.40    2.50
   4   1  -6   41.50    3.60
   4   1  -6   36.80    4.20
   4   1  -6   41.00    2.70
   4   1  -6   36.70    2.80
   3  -1  -6   18.20    2.20
  -3  -1   6   28.40    2.30
   3  -1  -6   21.00    2.30
   3  -1  -6   27.40    3.30
   3  -1  -6   21.80    3.10
   3  -1  -6   27.50    2.50
   3   1  -6   23.30    2.60
   3   1  -6   27.40    2.40
  -3   1   6   22.80    3.10
   3   1  -6   24.40    3.10
  -3   1   6   23.40    2.30
   2  -1  -6   53.39    2.60
   2  -1  -6   52.29    3.70
  -2  -1   6   50.19    3.20
   2  -1  -6   57.99    3.70
  -2  -1   6   56.49    3.50
   2  -1  -6   55.09    3.80
   2  -1  -6   55.39    4.00
  -2  -1   6   52.79    3.90
   2  -1  -6   55.29    4.80
  -2  -1   6   46.60    3.80
  -2   1   6   48.70    3.70
   2   1  -6   44.90    3.00
  -2   1   6   51.59    3.50
   2   1  -6   52.39    3.40
   2   1  -6   58.99    4.10
   2   1  -6   57.39    3.40
   1  -1  -6   70.29    4.20
   1  -1  -6   69.59    4.20
  -1  -1   6   68.29    4.00
   1  -1  -6   66.79    4.40
   1  -1  -6   64.89    4.00
  -1  -1   6   64.59    4.00
  -1  -1   6   72.19    4.70
   1  -1  -6   66.39    5.10
  -1  -1   6   66.69    3.40
   1   1  -6   67.59    5.50
   1   1  -6   70.89    3.40
  -1   1   6   63.69    4.10
   1   1  -6   69.59    4.20
   1   1  -6   72.69    4.00
   1   1  -6   66.39    4.20
  -1   1   6   68.49    4.10
   0  -1   6    0.00    0.80
   0  -1  -6    0.20    1.10
   0  -1   6    1.00    1.20
   0  -1   6    1.40    1.50
   0  -1  -6   -1.80    1.50
   0  -1   6    0.60    0.70
   0  -1   6    0.30    1.20
   0  -1  -6    1.30    1.40
   0  -1  -6    2.80    1.30
   0  -1  -6   -0.10    0.90
   0   1   6    2.10    0.90
   0   1  -6   -0.50    1.80
   0   1   6    1.70    0.90
   0   1  -6    0.60    1.20
   0   1  -6   -0.10    0.90
   0   1   6    1.00    1.20
   0   1   6    0.10    0.90
   0   1  -6    0.10    1.00
   0   1   6    0.90    2.00
  -1  -1  -6   72.29    3.60
   1  -1   6   68.19    4.70
   1  -1   6   71.69    4.50
  -1  -1  -6   69.29    5.50
  -1  -1  -6   75.19    4.70
   1  -1   6   74.59    5.70
   1  -1   6   67.49    3.70
  -1  -1  -6   65.39    4.70
  -1   1  -6   68.69    4.50
   1   1   6   68.59    4.50
   1   1   6   65.59    5.50
  -1   1  -6   66.49    3.80
   1   1   6   66.39    3.50
   1   1   6   69.99    4.50
  -1   1  -6   72.49    5.80
   1   1   6   70.39    4.30
  -1   1  -6   66.29    4.50
   2  -1   6   54.79    4.00
  -2  -1  -6   49.20    4.00
  -2  -1  -6   51.49    4.00
   2  -1   6   53.89    4.80
  -2  -1  -6   56.09    5.10
  -2  -1  -6   53.59    2.80
   2  -1   6   63.49    5.90
   2  -1   6   55.39    3.20
   2   1   6   50.29    3.80
   2   1   6   48.50    2.70
   2   1   6   56.79    4.50
   2   1   6   48.00    5.50
   2   1   6   43.40    3.70
  -2   1  -6   51.89    5.00
  -2   1  -6   49.50    4.10
  -2   1  -6   49.00    3.30
  -2   1  -6   60.59    4.60
   3  -1   6   22.60    3.60
   3  -1   6   18.50    3.90
   3  -1   6   26.00    2.30
  -3  -1  -6   26.00    2.00
  -3  -1  -6   20.40    3.00
   3  -1   6   20.00    2.90
   3   1   6   24.00    4.30
   3   1   6   19.10    2.80
   3   1   6   24.70    1.80
   3   1   6   19.40    3.60
  -3   1  -6   22.50    2.50
  -3   1  -6   21.90    3.90
  -3   1  -6   25.50    3.30
   4  -1   6   36.30    3.50
   4  -1   6   29.20    4.80
   4  -1   6   42.60    3.10
   4  -1   6   28.70    4.80
  -4  -1  -6   32.10    3.60
   4   1   6   38.30    5.10
  -4   1  -6   39.80    3.80
   4   1   6   32.90    3.40
   4   1   6   33.90    2.30
   4   1   6   25.20    4.60
   5  -1   6   18.70    4.50
   5  -1   6   21.50    3.90
  -5  -1  -6   24.10    3.40
   5  -1   6   16.30    2.40
   5  -1   6   21.20    4.20
   5  -1   6   18.20    3.00
   5   1   6   17.10    4.30
   5   1   6   20.20    3.10
  -5   1  -6   28.70    3.70
   5   1   6   13.30    4.10
   5   1   6   16.20    1.90
   6  -1   6   -1.00    3.00
   6  -1   6    2.70    2.40
   6  -1   6   -2.60    2.30
  -6  -1  -6   -0.30    1.70
   6   1   6    1.30    2.40
  -6   1  -6   -0.30    1.60
   6   1   6    1.60    3.40
   7  -1   6   -4.90    3.10
   7  -1   6    0.80    3.30
   7  -1   6   -0.20    2.40
   7   1   6   -2.60    2.70
   7   1   6   -1.50    2.60
   8  -1   6   -4.50    2.80
   8  -1   6    1.70    4.30
   8  -1   6   -5.10    2.40
   8   1   6   -1.30    2.70
   8   1   6    3.80    3.60
   8   1   6   -0.70    3.10
   8  -2  -6    0.90    2.70
   8  -2  -6   -4.20    2.30
   8  -2  -6   -1.30    3.40
   8  -2  -6   -1.40    2.10
   8   2  -6    1.90    3.00
   8   2  -6   -2.70    2.80
   8   2  -6    0.40    2.30
   8   2  -6    4.90    2.60
   7  -2  -6    1.70    2.40
   7  -2  -6    1.80    3.00
   7  -2  -6    0.10    2.80
   7   2  -6   -0.40    2.60
   7   2  -6   -1.00    2.00
   6  -2  -6    9.30    3.50
   6  -2  -6    1.40    1.00
   6  -2  -6    3.80    2.40
   6   2  -6    2.90    2.50
   6   2  -6    1.20    0.60
   6   2  -6   -0.10    2.00
   6   2  -6    2.80    0.70
   5  -2  -6   20.80    2.30
   5  -2  -6   26.60    4.40
   5  -2  -6   20.90    2.20
   5  -2  -6   22.30    3.40
   5   2  -6   22.00    3.40
  -5   2   6   18.60    1.10
   5   2  -6   18.00    3.20
   5   2  -6   23.10    2.00
  -5   2   6   22.00    1.30
  -4  -2   6   27.00    2.20
   4  -2  -6   33.20    2.80
   4  -2  -6   27.50    3.00
   4  -2  -6   34.30    4.30
   4  -2  -6   32.30    2.80
  -4  -2   6   30.60    2.10
   4   2  -6   32.70    3.20
   4   2  -6   30.70    3.70
  -4   2   6   27.10    2.50
   4   2  -6   31.70    2.60
   3  -2  -6  225.38    9.80
   3  -2  -6  226.58    9.50
  -3  -2   6  221.38    9.30
   3  -2  -6  234.78    9.90
   3  -2  -6  240.98   11.70
  -3  -2   6  228.58    9.70
   3  -2  -6  222.58   10.70
   3   2  -6  229.98    9.30
  -3   2   6  234.08    9.80
  -3   2   6  230.48   10.90
   3   2  -6  229.78   10.10
   3   2  -6  232.68    9.60
   2  -2  -6   42.20    3.40
   2  -2  -6   47.10    3.50
  -2  -2   6   42.20    3.10
   2  -2  -6   47.40    4.50
  -2  -2   6   46.20    3.50
  -2  -2   6   44.40    3.80
   2  -2  -6   47.00    4.00
   2  -2  -6   43.60    1.90
   2   2  -6   33.20    3.20
   2   2  -6   43.50    3.40
  -2   2   6   46.70    3.90
   2   2  -6   46.10    2.40
   2   2  -6   48.40    3.40
  -2   2   6   47.20    3.50
  -2   2   6   42.50    3.70
  -1  -2   6  749.23   25.60
   1  -2  -6  733.03   25.70
   1  -2  -6  760.22   28.10
  -1  -2   6  759.92   28.10
  -1  -2   6  774.52   28.40
  -1  -2   6  765.02   27.60
   1  -2  -6  762.32   27.50
  -1  -2   6  759.02   25.80
   1  -2  -6  729.13   27.80
   1  -2  -6  759.02   31.10
  -1   2   6  756.32   27.50
   1   2  -6  757.02   28.30
   1   2  -6  746.23   27.60
  -1   2   6  752.82   31.00
  -1   2   6  758.52   27.80
   1   2  -6  747.23   25.80
  -1   2   6  777.42   28.30
   1   2  -6  802.12   31.90
   0  -2   6  295.37   10.70
   0  -2   6  301.87   12.60
   0  -2  -6  284.57   12.00
   0  -2   6  305.47   11.30
   0  -2  -6  294.27   10.90
   0  -2  -6  268.57   12.30
   0  -2   6  297.37   12.90
   0  -2  -6  298.77   14.10
   0  -2  -6  313.57   12.50
   0  -2   6  294.77   12.10
   0   2   6  286.77   11.20
   0   2   6  290.67   12.30
   0   2   6  283.37   12.00
   0   2  -6  290.57   11.20
   0   2  -6  288.47   12.50
   0   2   6  302.07   12.90
   0   2  -6  307.27   12.40
   0   2   6  293.87   14.20
   0   2  -6  289.57   14.30
   1  -2   6  762.82   31.60
   1  -2   6  748.93   29.10
  -1  -2  -6  744.33   27.40
   1  -2   6  763.12   28.80
  -1  -2  -6  746.93   28.10
   1  -2   6  784.02   25.50
  -1  -2  -6  788.82   24.70
   1  -2   6  756.02   27.90
  -1  -2  -6  761.92   28.40
  -1  -2  -6  721.33   31.40
   1   2   6  761.42   28.10
  -1   2  -6  766.92   25.50
   1   2   6  726.73   28.50
   1   2   6  768.02   27.50
  -1   2  -6  753.62   29.00
  -1   2  -6  757.12   28.00
   1   2   6  731.43   31.70
  -1   2  -6  760.62   31.60
   1   2   6  751.42   28.20
   2  -2   6   55.79    5.00
  -2  -2  -6   44.20    4.00
  -2  -2  -6   37.90    4.40
   2  -2   6   50.79    5.40
  -2  -2  -6   42.50    2.30
   2  -2   6   43.30    3.10
   2  -2   6   51.39    3.70
  -2  -2  -6   49.99    4.20
   2  -2   6   51.79    4.50
   2   2   6   46.00    3.90
   2   2   6   41.00    2.30
  -2   2  -6   47.40    4.40
  -2   2  -6   50.69    3.30
   2   2   6   43.40    4.20
   2   2   6   46.60    5.40
  -2   2  -6   39.10    4.70
   2   2   6   42.50    4.40
  -2   2  -6   46.30    4.10
   2   2   6   44.10    3.90
   3  -2   6  238.18    9.30
  -3  -2  -6  223.68   10.50
   3  -2   6  226.68   11.40
   3  -2   6  235.68   12.10
   3  -2   6  208.28   12.20
   3  -2   6  242.58   10.60
   3   2   6  222.68   11.70
   3   2   6  234.38   10.60
   3   2   6  225.48   12.90
  -3   2  -6  236.38   10.60
  -3   2  -6  233.88   12.50
  -3   2  -6  219.18    9.30
   3   2   6  215.08    7.90
   4  -2   6   25.90    4.80
  -4  -2  -6   37.10    3.70
   4  -2   6   23.00    3.90
   4  -2   6   31.00    3.70
   4  -2   6   32.00    2.90
   4  -2   6   26.10    4.80
   4   2   6   24.40    4.30
  -4   2  -6   27.00    3.70
   4   2   6   30.30    1.80
   4   2   6   23.80    4.60
   4   2   6   35.00    3.60
   5  -2   6   15.50    4.00
   5  -2   6   32.20    3.40
   5  -2   6   10.10    3.50
   5  -2   6   21.60    4.20
  -5  -2  -6   24.20    3.40
  -5   2  -6   19.60    3.30
   5   2   6   18.20    4.10
   5   2   6   21.50    3.30
   5   2   6   20.30    1.70
   5   2   6   14.80    4.30
   6  -2   6   -0.20    3.50
   6  -2   6   -1.60    2.80
   6  -2   6    4.70    2.80
  -6  -2  -6    3.10    1.90
   6   2   6    0.30    2.50
   6   2   6    6.00    3.60
  -6   2  -6    0.00    1.70
   7  -2   6   -2.90    3.70
   7  -2   6   -3.40    2.70
   7  -2   6   -1.10    2.60
   7   2   6    0.80    3.20
   7   2   6   -2.90    2.20
   8  -2   6   -0.10    4.60
   8  -2   6    1.90    2.90
   8  -2   6   -2.30    3.30
   8   2   6   -4.50    3.10
   8   2   6    0.80    4.40
   8  -3  -6   -0.80    2.50
   8  -3  -6   -5.20    2.30
   8   3  -6    1.80    2.30
   8   3  -6   -2.90    1.70
   8   3  -6    2.20    3.40
   7  -3  -6   -0.50    2.70
   7  -3  -6    0.10    0.90
   7  -3  -6    6.20    3.50
   7  -3  -6    2.80    2.30
   7   3  -6    5.30    2.80
   7   3  -6   -3.30    1.60
   6  -3  -6   -0.10    2.30
   6  -3  -6    8.60    3.50
   6  -3  -6    5.20    1.60
   6   3  -6    6.50    2.50
   6   3  -6    2.10    0.90
   6   3  -6    1.10    2.00
   5  -3  -6    0.60    2.00
   5  -3  -6    1.70    1.10
   5  -3  -6   -1.80    2.20
   5  -3  -6    1.30    1.40
   5   3  -6   -0.40    1.00
   5   3  -6    5.60    2.10
   5   3  -6    6.00    2.30
   4  -3  -6   86.89    6.20
   4  -3  -6   88.89    5.00
   4  -3  -6   87.09    5.40
  -4  -3   6   78.79    4.30
  -4  -3   6   83.79    4.20
   4  -3  -6   79.89    4.90
   4   3  -6   79.49    5.50
   4   3  -6   79.89    4.60
   4   3  -6   83.39    4.90
  -4   3   6   77.79    4.80
   3  -3  -6   15.10    2.00
  -3  -3   6   19.30    2.30
   3  -3  -6   18.50    2.70
  -3  -3   6   19.90    2.70
   3  -3  -6   12.30    2.90
   3  -3  -6   21.60    2.80
   3  -3  -6   16.40    2.70
  -3   3   6   17.90    2.70
   3   3  -6   15.20    2.70
   3   3  -6   18.60    2.80
   3   3  -6   16.20    1.70
   3   3  -6   19.80    2.40
   2  -3  -6  494.25   20.50
   2  -3  -6  457.75   18.50
  -2  -3   6  471.15   18.00
   2  -3  -6  477.35   19.00
  -2  -3   6  478.05   18.80
   2  -3  -6  473.85   17.00
   2  -3  -6  463.15   18.50
  -2   3   6  460.05   18.50
  -2   3   6  472.45   19.00
  -2   3   6  496.65   18.90
   2   3  -6  457.45   18.70
   2   3  -6  495.55   19.30
   2   3  -6  475.45   18.30
   2   3  -6  478.45   17.60
   1  -3  -6   99.09    6.40
  -1  -3   6  100.19    5.30
   1  -3  -6  103.29    6.00
   1  -3  -6  104.19    6.10
   1  -3  -6  107.49    6.00
  -1  -3   6  107.29    5.60
  -1  -3   6   95.09    5.90
  -1  -3   6   99.19    6.30
   1   3  -6  102.39    5.80
  -1   3   6   99.39    6.60
  -1   3   6   97.39    6.20
  -1   3   6  107.19    6.20
  -1   3   6   95.19    4.00
   1   3  -6   95.39    5.40
  -1   3   6   98.09    5.80
   1   3  -6  108.09    6.20
   0  -3  -6 1851.61   61.59
   0  -3   6 1662.63   61.89
   0  -3  -6 1648.83   67.69
   0  -3  -6 1935.61   60.49
   0  -3  -6 1834.42   61.69
   0  -3  -6 1836.82   55.79
   0  -3   6 1659.23   60.99
   0  -3   6 1711.23   62.99
   0   3   6 1864.21   61.59
   0   3   6 1678.93   60.19
   0   3   6 1809.22   61.89
   0   3  -6 1665.53   68.19
   0   3  -6 1723.93   63.19
   0   3  -6 1678.93   61.19
   0   3   6 1662.93   67.79
   0   3  -6 1704.73   56.19
  -1  -3  -6   96.69    4.40
  -1  -3  -6   99.79    6.20
   1  -3   6  102.59    6.80
  -1  -3  -6   93.29    5.80
   1  -3   6   91.09    7.00
   1  -3   6   96.99    5.20
   1  -3   6  110.29    7.00
   1  -3   6  103.29    5.80
  -1  -3  -6   99.59    5.80
   1   3   6  104.49    6.10
  -1   3  -6  112.19    7.50
   1   3   6   89.69    5.60
   1   3   6  102.39    6.40
   1   3   6   87.89    7.10
  -1   3  -6  110.89    5.50
  -1   3  -6  105.49    6.60
  -1   3  -6   95.09    6.00
   2  -3   6  481.65   19.00
   2  -3   6  476.05   21.60
  -2  -3  -6  460.95   22.60
   2  -3   6  474.05   20.00
   2  -3   6  492.55   20.60
   2  -3   6  490.85   17.20
  -2  -3  -6  479.55   19.10
  -2  -3  -6  469.15   15.50
  -2   3  -6  476.05   19.10
   2   3   6  494.15   22.30
  -2   3  -6  458.85   20.20
  -2   3  -6  485.45   21.70
  -2   3  -6  503.45   17.40
   2   3   6  455.35   18.90
   2   3   6  473.25   19.70
   3  -3   6   15.00    2.50
   3  -3   6   17.10    3.60
  -3  -3  -6   15.20    3.00
   3  -3   6   18.20    3.50
   3  -3   6   15.70    3.30
  -3   3  -6   18.60    3.30
  -3   3  -6   12.10    2.80
   3   3   6   12.80    3.20
   3   3   6   20.40    2.90
   3   3   6   19.60    3.50
  -3   3  -6   19.20    2.80
  -4  -3  -6   85.49    5.70
   4  -3   6   86.99    7.80
   4  -3   6   75.79    6.50
   4  -3   6   83.79    5.70
   4  -3   6   85.49    7.70
   4   3   6   87.49    5.70
  -4   3  -6   74.19    5.60
   4   3   6   79.69    6.50
   4   3   6   89.39    7.80
   5  -3   6    0.30    3.20
   5  -3   6    6.80    3.10
  -5  -3  -6    3.70    2.20
   5  -3   6   -1.60    3.10
   5  -3   6   -1.00    1.60
   5   3   6   -2.00    1.70
   5   3   6    1.30    1.50
  -5   3  -6    3.50    2.20
   5   3   6    0.80    2.80
   6  -3   6    8.90    3.60
   6  -3   6    1.20    3.00
  -6  -3  -6   -0.30    1.90
   6  -3   6    1.70    2.90
   6   3   6    6.30    3.80
  -6   3  -6    5.10    2.30
   6   3   6   -1.50    2.90
   7  -3   6   -1.70    2.70
   7  -3   6   -1.70    3.00
   7  -3   6    3.70    2.80
   7   3   6    3.70    4.00
   7   3   6   -0.90    3.60
   8  -3   6    2.60    3.10
   8  -3   6   -3.20    3.00
   8  -3   6   -3.70    4.70
   8   3   6    0.20    3.50
   8   3   6    0.50    4.40
   8  -4  -6    0.70    3.40
   8   4  -6   -1.70    1.90
   8   4  -6   -0.30    3.30
   7  -4  -6   -0.60    3.00
   7  -4  -6   -2.20    1.20
   7  -4  -6    6.30    4.00
   7   4  -6    1.80    2.30
   7   4  -6   -3.10    1.70
   6  -4  -6    4.90    2.90
   6  -4  -6    3.60    2.70
   6  -4  -6    2.80    1.80
   6   4  -6    1.40    1.10
   6   4  -6    4.00    2.20
   6   4  -6    5.30    2.30
   5  -4  -6    1.30    2.10
   5  -4  -6    3.00    2.90
   5  -4  -6    2.20    1.70
  -5  -4   6    2.30    0.90
   5  -4  -6    1.90    1.60
  -5  -4   6    4.80    1.00
   5  -4  -6    2.10    2.00
   5   4  -6    3.10    1.40
   5   4  -6    2.30    1.80
   5   4  -6    4.90    2.20
  -5   4   6    2.70    1.40
  -4  -4   6    0.50    0.70
   4  -4  -6    2.00    2.00
   4  -4  -6    6.60    2.10
   4  -4  -6    6.80    1.80
   4  -4  -6    3.10    2.00
   4  -4  -6   -2.30    2.00
   4   4  -6    3.90    1.40
  -4   4   6    5.20    1.90
   4   4  -6    4.30    2.00
   4   4  -6    6.70    1.80
   4   4  -6    3.90    1.60
   3  -4  -6   10.90    2.00
   3  -4  -6   13.70    2.60
  -3  -4   6   13.90    2.50
   3  -4  -6   10.00    3.00
   3  -4  -6    9.90    2.40
   3  -4  -6   10.60    2.30
   3   4  -6   12.10    2.10
   3   4  -6   13.20    2.30
   3   4  -6   12.00    2.30
   3   4  -6   11.30    1.40
  -3   4   6    9.60    2.30
   2  -4  -6   37.90    3.90
  -2  -4   6   34.50    4.00
   2  -4  -6   37.80    2.50
   2  -4  -6   39.00    4.00
   2  -4  -6   35.80    3.50
   2  -4  -6   40.40    3.70
   2   4  -6   43.60    3.90
  -2   4   6   32.40    4.00
   2   4  -6   37.00    4.00
   2   4  -6   35.20    3.40
  -2   4   6   35.60    2.60
   2   4  -6   40.20    3.30
   1  -4  -6    4.30    2.00
   1  -4  -6    3.50    2.20
   1  -4  -6    5.00    1.80
   1  -4  -6    3.50    1.40
  -1  -4   6    6.20    2.20
  -1  -4   6    6.20    2.50
   1   4  -6    3.20    1.90
   1   4  -6    4.10    1.50
   1   4  -6    1.60    1.50
  -1   4   6    4.10    1.20
  -1   4   6    5.70    2.20
  -1   4   6    6.90    2.20
   1   4  -6    2.70    2.00
  -1   4   6    5.20    2.10
   0  -4   6    9.10    3.10
   0  -4   6   11.80    1.40
   0  -4  -6   13.90    2.80
   0  -4   6    9.80    2.20
   0  -4   6   15.00    3.20
   0  -4  -6    6.50    1.90
   0  -4   6    7.70    2.00
   0  -4  -6   12.70    2.60
   0  -4  -6   10.00    2.60
   0   4   6   11.00    2.50
   0   4  -6    9.50    2.40
   0   4  -6    8.30    2.60
   0   4   6   15.50    3.10
   0   4  -6   10.60    2.60
   0   4  -6    9.20    2.50
   0   4  -6   13.00    2.20
   0   4   6   14.70    2.70
  -1  -4  -6    4.30    1.20
  -1  -4  -6    1.60    1.50
  -1  -4  -6    3.30    1.80
   1  -4   6    4.90    1.60
  -1  -4  -6    7.40    2.10
  -1  -4  -6    6.10    2.10
   1  -4   6    4.60    2.10
   1  -4   6    3.50    2.60
   1   4   6    6.80    2.20
  -1   4  -6    3.80    2.10
   1   4   6    8.30    2.70
   1   4   6    3.70    1.90
  -1   4  -6    5.00    1.60
  -1   4  -6    0.00    1.50
  -1   4  -6    4.70    2.00
  -1   4  -6   10.10    2.70
  -2  -4  -6   35.40    4.20
  -2  -4  -6   37.40    1.90
   2  -4   6   44.90    4.60
   2  -4   6   39.10    3.80
   2  -4   6   31.60    4.20
   2  -4   6   39.40    4.80
   2   4   6   45.30    4.80
  -2   4  -6   40.80    4.80
   2   4   6   39.00    3.90
  -2   4  -6   35.50    3.60
   2   4   6   33.50    4.70
  -2   4  -6   40.70    4.10
   3  -4   6   10.10    3.10
   3  -4   6    7.90    3.10
   3  -4   6   11.80    3.30
  -3  -4  -6   10.60    2.50
   3  -4   6    8.80    2.30
   3   4   6    5.90    3.10
  -3   4  -6    9.20    2.30
   3   4   6   11.90    2.80
   3   4   6   12.10    2.70
  -3   4  -6    7.00    2.40
  -3   4  -6   13.70    2.90
   4  -4   6    3.90    3.20
  -4  -4  -6    5.70    2.40
   4  -4   6    9.30    3.30
   4  -4   6    2.50    3.30
   4  -4   6    7.20    2.30
   4   4   6    4.60    2.70
   4   4   6    3.60    2.30
  -4   4  -6    5.10    2.20
   4   4   6    5.60    2.30
   5  -4   6    1.40    2.90
   5  -4   6    6.20    3.10
  -5  -4  -6    2.60    2.10
   5  -4   6    2.00    3.50
   5  -4   6    6.30    2.40
  -5   4  -6    3.30    2.10
   5   4   6    2.10    2.50
   5   4   6    3.60    2.10
   5   4   6    5.10    2.90
   6  -4   6    3.90    3.60
   6  -4   6    1.00    2.80
   6  -4   6   -2.00    3.30
  -6   4  -6   -0.90    1.80
   6   4   6    7.70    3.50
   6   4   6    2.40    2.60
   7  -4   6   -0.80    3.00
   7  -4   6   -3.40    4.00
   7  -4   6    2.90    3.20
   7   4   6    1.80    4.00
   7   4   6   -4.00    3.50
   8  -4   6    2.50    5.30
   8  -4   6   -2.40    3.00
   8   4   6   -1.70    4.50
   8   4   6   -2.00    3.90
   8  -5  -6    5.70    4.50
   8   5  -6    0.10    3.70
   8   5  -6   -2.20    2.60
   7  -5  -6   -1.20    2.80
   7  -5  -6    0.80    1.90
   7  -5  -6   -2.00    3.40
   7   5  -6    2.60    2.50
   6  -5  -6    2.10    3.20
   6  -5  -6    6.80    3.60
   6  -5  -6    6.50    2.20
   6   5  -6    6.10    2.30
   6   5  -6    2.10    2.40
   6   5  -6    2.30    1.50
   5  -5  -6    9.00    3.00
   5  -5  -6    3.50    3.40
   5  -5  -6    9.10    2.50
   5   5  -6    6.00    1.90
   5   5  -6    7.10    2.60
  -5   5   6    3.60    2.00
   4  -5  -6   -2.00    1.60
   4  -5  -6    1.00    1.80
   4  -5  -6    0.60    2.80
  -4  -5   6   -0.80    1.40
   4  -5  -6   -1.70    1.00
   4  -5  -6    3.20    2.10
  -4   5   6    1.00    1.90
   4   5  -6    1.80    1.10
   4   5  -6    0.40    1.60
   4   5  -6    1.50    1.80
   4   5  -6    0.30    1.40
   3  -5  -6   10.80    2.20
  -3  -5   6   14.50    2.80
   3  -5  -6   22.30    3.30
   3  -5  -6   20.20    3.00
   3  -5  -6   17.50    3.40
   3  -5  -6   14.40    2.50
  -3   5   6   18.20    3.10
  -3   5   6   15.40    2.30
   3   5  -6   15.80    2.80
   3   5  -6   15.90    1.30
   3   5  -6   15.00    1.30
   3   5  -6   21.20    3.30
   3   5  -6   15.60    2.60
   2  -5  -6   46.90    4.90
   2  -5  -6   50.59    4.50
   2  -5  -6   39.30    3.50
  -2  -5   6   36.30    4.40
   2  -5  -6   39.80    3.90
   2  -5  -6   39.40    3.00
   2   5  -6   42.20    4.10
  -2   5   6   36.90    4.40
   2   5  -6   43.20    3.90
   2   5  -6   51.89    4.10
  -2   5   6   39.30    3.10
   1  -5  -6   12.20    2.40
   1  -5  -6   13.50    2.30
   1  -5  -6   17.80    3.10
  -1  -5   6   15.10    3.20
   1  -5  -6   16.90    2.80
  -1  -5   6   15.80    3.20
  -1   5   6   17.20    2.90
  -1   5   6   19.90    2.40
   1   5  -6   13.20    2.40
  -1   5   6   10.20    2.80
   1   5  -6   16.30    3.10
   1   5  -6   22.30    3.20
   0  -5   6  135.19    5.90
   0  -5   6  138.89    8.30
   0  -5  -6  147.59    8.10
   0  -5  -6  161.38    8.50
   0  -5  -6  155.68    8.20
   0  -5  -6  154.38    8.30
   0  -5   6  131.59    8.60
   0   5  -6  134.29    8.20
   0   5   6  157.58    9.00
   0   5  -6  148.39    8.10
   0   5  -6  123.69    8.70
   0   5   6  146.89    8.50
   0   5  -6  133.59    7.00
   1  -5   6   13.60    3.50
  -1  -5  -6   17.00    3.30
  -1  -5  -6   17.80    3.00
   1  -5   6   14.50    2.30
  -1  -5  -6   15.20    3.20
   1  -5   6   18.30    3.80
  -1   5  -6   15.10    3.20
  -1   5  -6   14.30    2.50
   1   5   6   12.20    2.80
  -1   5  -6   16.80    3.00
   1   5   6   15.90    3.40
   2  -5   6   50.59    6.00
   2  -5   6   60.39    5.90
   2  -5   6   37.30    4.00
  -2  -5  -6   44.70    5.10
  -2  -5  -6   40.10    2.10
  -2   5  -6   48.90    5.10
   2   5   6   35.70    5.10
   2   5   6   38.30    4.20
   2   5   6   47.00    5.10
  -2   5  -6   51.89    4.90
   3  -5   6   13.30    4.30
  -3  -5  -6   20.50    3.60
   3  -5   6   13.50    3.10
   3  -5   6   22.50    4.30
   3  -5   6   11.10    3.20
  -3   5  -6   15.10    2.80
  -3   5  -6   19.20    3.60
  -3   5  -6   21.90    3.60
   3   5   6   16.30    3.80
   3   5   6   19.40    4.00
   3   5   6   12.20    2.90
   4  -5   6    2.00    3.30
   4  -5   6   -2.10    2.50
   4  -5   6   -1.80    2.40
  -4  -5  -6    2.00    2.20
  -4   5  -6   -2.30    1.90
   4   5   6    1.40    2.50
   4   5   6    0.30    1.80
   4   5   6   -1.50    2.40
   5  -5   6    7.20    3.70
   5  -5   6    6.30    3.40
  -5  -5  -6    3.30    2.30
   5  -5   6    0.80    3.80
   5   5   6    7.40    3.10
  -5   5  -6    5.70    2.60
   5   5   6    8.50    3.90
   6  -5   6    7.40    3.80
   6  -5   6    9.20    3.70
   6  -5   6    8.80    3.40
   6  -5   6    2.80    4.50
   6   5   6    1.60    2.80
   6   5   6    3.10    3.60
   7  -5   6    3.20    5.10
   7  -5   6   -3.90    3.50
   7  -5   6    4.30    3.70
   7  -5   6    4.50    3.80
   7   5   6    2.20    4.30
   7   5   6    1.70    4.30
   8  -5   6    8.20    4.80
   8  -5   6    0.00    5.60
   8  -5   6    0.50    3.50
   8   5   6    2.90    5.10
   8   5   6    6.70    5.40
   7  -6  -6    9.30    2.80
   7  -6  -6    5.60    4.30
   7   6  -6   10.30    2.20
   7   6  -6    8.30    2.90
   6  -6  -6    4.30    4.20
   6  -6  -6   -2.30    2.90
   6  -6  -6    3.40    2.30
   6   6  -6    1.60    1.70
   6   6  -6    1.30    2.30
   5  -6  -6    3.00    2.80
   5  -6  -6    1.30    2.10
   5  -6  -6    2.50    2.80
   5   6  -6    0.50    1.80
   5   6  -6    3.50    1.90
   4  -6  -6   68.69    5.60
   4  -6  -6   67.99    5.60
   4  -6  -6   63.19    5.10
   4  -6  -6   56.89    4.10
  -4  -6   6   60.79    4.90
   4  -6  -6   57.99    6.10
   4   6  -6   65.19    5.10
  -4   6   6   57.69    4.90
  -4   6   6   63.49    5.50
   4   6  -6   58.69    3.50
   4   6  -6   60.39    4.90
   4   6  -6   63.39    5.30
   3  -6  -6   28.60    2.80
   3  -6  -6   34.20    5.20
   3  -6  -6   31.70    3.60
   3  -6  -6   32.10    4.00
   3  -6  -6   30.30    4.20
  -3  -6   6   29.20    4.00
   3   6  -6   33.50    4.00
   3   6  -6   31.70    3.70
  -3   6   6   29.40    4.00
  -3   6   6   27.40    3.30
   3   6  -6   28.80    1.80
   3   6  -6   31.10    4.30
   2  -6  -6   12.30    2.70
   2  -6  -6   11.20    2.90
  -2  -6   6    7.40    2.80
   2  -6  -6    9.60    1.90
   2  -6  -6    8.10    2.70
   2   6  -6   14.30    3.10
   2   6  -6   16.80    2.70
  -2   6   6   12.90    2.30
   2   6  -6   18.20    3.10
  -2   6   6   12.50    3.10
   1  -6  -6   12.40    2.20
  -1  -6   6   15.30    3.50
  -1  -6   6   15.20    3.50
   1  -6  -6   16.60    3.10
   1  -6  -6   17.80    3.10
   1  -6  -6    9.30    3.00
   1   6  -6   17.30    3.40
  -1   6   6   11.50    2.40
   1   6  -6   12.70    2.30
  -1   6   6   15.10    2.80
  -1   6   6   12.80    3.20
   1   6  -6   14.10    3.00
   0  -6   6    5.70    1.40
   0  -6  -6    3.90    1.90
   0  -6   6    8.30    3.30
   0  -6   6    8.30    3.10
   0  -6  -6    3.40    1.60
   0  -6  -6    8.60    2.50
   0   6  -6    3.40    2.00
   0   6  -6    3.60    2.30
   0   6   6    5.90    2.30
   0   6   6    7.10    1.90
   0   6   6    1.30    2.00
  -1  -6  -6   12.00    3.10
   1  -6   6    9.80    3.50
  -1  -6  -6   11.50    3.10
   1  -6   6   14.00    2.40
   1  -6   6   12.10    3.80
  -1   6  -6   10.70    2.30
   1   6   6   10.80    3.30
  -1   6  -6    9.80    2.50
  -1   6  -6   11.60    3.10
   1   6   6   12.70    3.10
  -2  -6  -6   11.00    1.30
   2  -6   6   14.20    3.70
  -2  -6  -6   10.60    1.20
  -2  -6  -6   10.90    3.00
   2  -6   6   10.60    3.50
   2  -6   6    6.20    2.50
  -2  -6  -6   15.20    3.50
   2   6   6   15.30    3.30
  -2   6  -6   13.80    2.60
   2   6   6   14.80    3.50
  -2   6  -6    9.00    2.90
  -2   6  -6    9.30    2.80
  -3  -6  -6   33.60    4.50
   3  -6   6   31.10    4.30
   3  -6   6   22.70    5.20
   3  -6   6   33.80    5.30
   3   6   6   32.50    4.90
  -3   6  -6   32.50    4.50
   3   6   6   21.20    4.40
  -3   6  -6   32.60    4.40
  -3   6  -6   38.30    4.20
   4  -6   6   65.59    6.50
   4  -6   6   62.59    8.20
   4  -6   6   61.69    6.50
  -4  -6  -6   68.69    5.90
   4  -6   6   52.89    6.70
   4   6   6   66.29    7.90
  -4   6  -6   72.99    6.10
   4   6   6   61.49    6.60
   5  -6   6    6.00    3.70
  -5  -6  -6    2.60    2.50
   5  -6   6    2.80    3.30
   5  -6   6    4.00    3.40
   5  -6   6   -0.60    2.70
  -5   6  -6    1.80    2.50
   5   6   6    4.50    3.00
   5   6   6    3.20    2.90
   6  -6   6   -1.30    3.40
   6  -6   6   -0.60    3.40
   6  -6   6   -0.90    2.60
   6  -6   6    1.40    3.50
   6   6   6    0.80    2.90
   6   6   6    7.90    3.40
   7  -6   6   16.90    5.50
   7  -6   6   14.20    4.40
   7  -6   6    6.50    5.70
   7   6   6   12.40    3.90
   7   6   6   12.70    5.40
   7  -7  -6    6.20    4.10
   7  -7  -6    1.70    2.40
   7   7  -6    7.70    2.30
   7   7  -6    5.20    2.60
   6  -7  -6    1.50    4.10
   6  -7  -6   -7.00    3.00
   6  -7  -6    5.40    3.10
   6   7  -6    6.30    2.40
   6   7  -6   13.90    3.00
   5  -7  -6   27.80    5.70
   5  -7  -6   15.90    4.10
   5  -7  -6   20.60    3.70
   5   7  -6   19.70    3.50
   5   7  -6   17.50    3.30
   4  -7  -6   28.50    5.60
   4  -7  -6   33.80    4.60
  -4  -7   6   28.80    4.10
   4  -7  -6   27.90    4.10
  -4   7   6   19.70    3.80
   4   7  -6   25.20    3.90
  -4   7   6   27.20    3.80
   4   7  -6   21.70    3.50
   3  -7  -6   68.09    5.70
   3  -7  -6   56.29    6.90
   3  -7  -6   65.89    6.00
  -3  -7   6   64.89    6.00
   3  -7  -6   55.59    5.00
   3  -7  -6   59.89    3.60
   3   7  -6   58.69    5.60
  -3   7   6   55.09    5.50
   3   7  -6   64.99    5.10
   3   7  -6   64.59    5.30
   3   7  -6   57.19    3.00
  -3   7   6   56.69    5.00
   2  -7  -6   91.29    6.90
   2  -7  -6   71.99    4.90
   2  -7  -6   80.79    6.50
  -2  -7   6   83.29    6.70
   2   7  -6   88.99    5.90
  -2   7   6   72.39    5.50
   2   7  -6   77.69    6.40
   2   7  -6   82.79    6.20
  -2   7   6   83.79    6.70
   1  -7  -6   10.10    3.10
  -1  -7   6   19.30    4.10
   1  -7  -6   16.70    3.90
   1  -7  -6   12.40    2.20
  -1  -7   6   14.90    1.50
  -1   7   6   16.60    3.10
  -1   7   6   13.10    2.90
  -1   7   6   18.40    3.80
   1   7  -6    9.30    2.50
   1   7  -6   12.80    3.10
   0  -7   6   21.50    4.00
   0  -7  -6   23.20    4.10
   0  -7   6   23.20    2.50
   0  -7   6   21.50    4.40
   0  -7  -6   25.50    3.40
   0  -7  -6   24.80    4.20
   0   7   6   18.40    3.40
   0   7  -6   19.60    3.80
   0   7  -6   23.30    3.40
   0   7   6   22.70    4.30
   0   7   6   25.60    3.60
  -1  -7  -6   17.30    3.80
   1  -7   6   18.70    2.90
  -1  -7  -6   13.90    3.50
   1  -7   6   13.40    3.70
   1  -7   6   15.80    4.00
   1   7   6   16.60    3.60
  -1   7  -6   13.90    3.00
   1   7   6   18.80    3.70
  -1   7  -6   22.20    3.70
  -2  -7  -6   75.59    6.70
   2  -7   6   90.09    8.50
  -2  -7  -6   90.09    6.80
   2  -7   6   88.99    7.90
  -2  -7  -6   76.29    3.60
   2  -7   6   84.79    6.10
   2   7   6   81.79    7.50
   2   7   6   84.59    7.30
  -2   7  -6   82.69    6.40
  -2   7  -6   89.39    6.30
  -2   7  -6   77.59    7.30
   3  -7   6   42.60    6.50
   3  -7   6   49.99    6.50
  -3  -7  -6   73.89    6.40
   3  -7   6   64.59    6.00
   3   7   6   69.19    6.90
  -3   7  -6   60.89    5.60
   3   7   6   47.00    6.60
  -3   7  -6   56.09    6.40
   4  -7   6   28.80    5.20
   4  -7   6   28.50    6.50
  -4  -7  -6   35.10    5.20
   4  -7   6   23.10    4.70
  -4   7  -6   30.30    4.80
   4   7   6   24.10    5.00
   4   7   6   23.50    4.90
   5  -7   6   11.50    3.30
   5  -7   6   11.80    4.20
   5  -7   6    7.10    5.00
  -5  -7  -6   16.30    3.80
   5  -7   6   17.40    5.00
   5   7   6   11.40    4.60
   5   7   6   12.90    4.10
  -5   7  -6   12.70    3.70
   6  -7   6    8.30    5.50
   6  -7   6    6.50    4.20
   6  -7   6   11.30    4.20
   6   7   6    9.60    4.80
   6   7   6    6.20    3.80
   7  -7   6    1.00    5.70
   7  -7   6   -0.50    3.70
   7  -7   6    8.00    4.70
   7   7   6    3.70    3.90
   7   7   6    5.00    3.70
   7  -8  -6   -1.50    4.60
   7  -8  -6    3.50    3.10
   7   8  -6    0.50    2.00
   6  -8  -6    0.40    4.40
   6  -8  -6    1.70    3.00
   6   8  -6    2.00    2.20
   6   8  -6    6.30    2.70
   5  -8  -6   22.30    5.10
   5  -8  -6   30.00    5.00
   5  -8  -6   20.90    4.50
   5   8  -6   24.90    4.10
   5   8  -6   27.10    4.00
   4  -8  -6   31.20    6.00
   4  -8  -6   22.10    4.00
   4  -8  -6   30.00    5.00
  -4   8   6   24.70    4.40
   4   8  -6   30.90    4.40
   4   8  -6   26.30    4.00
   3  -8  -6   51.59    6.30
  -3  -8   6   63.29    6.50
   3  -8  -6   57.09    7.20
   3  -8  -6   57.39    5.40
   3   8  -6   52.59    5.10
   3   8  -6   60.19    5.70
  -3   8   6   60.09    6.20
   2  -8  -6   48.80    3.70
   2  -8  -6   43.30    6.10
   2  -8  -6   59.09    6.30
  -2  -8   6   48.90    6.20
   2   8  -6   50.69    5.00
   2   8  -6   46.90    2.90
  -2   8   6   50.69    5.50
  -2   8   6   49.00    5.10
   2   8  -6   63.99    5.80
  -1  -8   6  173.88   10.60
   1  -8  -6  183.88   10.50
   1  -8  -6  152.08    8.40
   1  -8  -6  159.58   10.30
  -1  -8   6  152.28    6.60
   1   8  -6  151.08    8.50
  -1   8   6  136.99    8.80
  -1   8   6  151.38    9.00
   1   8  -6  158.38    9.30
  -1   8   6  169.58   10.40
   0  -8  -6  238.08   12.40
   0  -8  -6  239.18   12.90
   0  -8   6  274.17   13.80
   0  -8  -6  221.88   12.60
   0  -8   6  272.67   14.60
   0  -8   6  229.88   10.10
   0   8   6  243.38   13.30
   0   8  -6  224.58   11.00
   0   8  -6  242.08   12.80
   0   8   6  271.17   13.80
   1  -8   6  165.38   11.60
   1  -8   6  173.48   11.10
  -1  -8  -6  143.79    9.80
  -1  -8  -6  150.58    6.80
  -1  -8  -6  154.78    9.90
   1  -8   6  161.28    8.30
  -1   8  -6  157.18    8.90
   1   8   6  155.78   10.00
   1   8   6  164.38   10.60
  -1   8  -6  164.48   10.10
   2  -8   6   52.09    5.30
  -2  -8  -6   49.99    6.00
   2  -8   6   51.59    6.80
  -2  -8  -6   48.90    2.90
   2  -8   6   54.69    7.20
  -2  -8  -6   54.89    6.50
   2   8   6   54.19    6.50
   2   8   6   45.70    6.30
  -2   8  -6   46.70    5.30
  -2   8  -6   56.99    6.60
   3  -8   6   48.10    6.90
   3  -8   6   34.80    6.20
   3  -8   6   60.09    5.90
  -3  -8  -6   65.49    6.50
  -3   8  -6   60.29    6.50
   3   8   6   62.69    7.30
   3   8   6   37.00    6.00
  -4  -8  -6   38.00    5.50
   4  -8   6   24.00    4.90
   4  -8   6   28.00    5.80
   4  -8   6   31.70    6.90
   4   8   6   21.70    5.30
  -4   8  -6   26.60    4.70
   4   8   6   26.90    5.30
  -5  -8  -6   27.90    4.90
   5  -8   6   11.50    4.60
   5  -8   6   25.50    5.70
   5  -8   6   22.60    6.00
  -5   8  -6   21.20    4.40
   5   8   6   21.00    5.10
   5   8   6   23.90    5.40
   6  -8   6   -0.10    4.00
   6  -8   6    1.80    5.60
   6  -8   6   -0.30    3.50
   6   8   6    2.00    3.40
   6   8   6    1.30    3.20
   7  -8   6   -7.10    5.70
   7  -8   6    0.40    3.60
   7  -8   6   -2.90    4.20
   7   8   6   -0.50    3.60
   7   8   6   -1.40    4.50
   6  -9  -6    2.30    4.20
   6  -9  -6   -0.30    3.00
   6   9  -6   -2.50    1.80
   6   9  -6   -1.50    2.30
   5  -9  -6    6.40    4.50
   5  -9  -6    0.80    3.40
   5  -9  -6    0.00    2.50
   5   9  -6   -1.40    2.00
   5   9  -6    1.10    2.60
   4  -9  -6    4.20    2.90
   4  -9  -6   -2.70    2.50
   4  -9  -6    6.60    3.40
   4   9  -6    5.70    3.00
   4   9  -6    3.70    2.20
  -4   9   6    3.20    3.00
   3  -9  -6   61.79    7.80
   3  -9  -6   75.19    7.40
   3  -9  -6   78.79    6.40
  -3  -9   6   84.49    7.70
   3   9  -6   73.99    6.00
  -3   9   6   80.09    7.50
   3   9  -6   62.79    6.50
   2  -9  -6    9.10    4.10
  -2  -9   6   13.60    4.30
   2  -9  -6    8.10    3.80
  -2   9   6   11.80    4.10
   2   9  -6   19.50    3.60
   2   9  -6   17.70    4.10
  -1  -9   6   95.19    5.20
  -1  -9   6  104.89    9.00
   1  -9  -6   98.79    8.50
   1  -9  -6   93.29    7.80
   1   9  -6  104.09    7.10
  -1   9   6  106.09    8.80
  -1   9   6   86.99    7.00
   1   9  -6   92.19    7.30
   0  -9  -6    8.80    3.80
   0  -9  -6   -1.20    3.10
   0  -9   6    6.30    2.30
   0  -9   6   -0.50    3.70
   0   9   6    4.60    3.90
   0   9   6    3.50    2.50
   0   9  -6    7.30    3.00
   0   9  -6   11.40    3.90
  -1  -9  -6  104.49    8.00
  -1  -9  -6   90.89    8.00
   1  -9   6   86.09    8.50
   1  -9   6   93.09    6.30
   1  -9   6   97.29    9.40
  -1  -9  -6   92.89    5.10
   1   9   6   97.59    8.80
   1   9   6   89.59    8.00
  -1   9  -6   79.49    6.50
  -1   9  -6  103.29    8.30
  -2  -9  -6   17.40    4.40
   2  -9   6    8.00    3.20
   2  -9   6   20.20    5.50
  -2  -9  -6    8.50    3.90
   2  -9   6   12.80    5.10
  -2   9  -6   15.50    4.30
   2   9   6    9.70    3.70
   2   9   6    5.60    3.20
  -2   9  -6   15.20    3.70
   3  -9   6   63.39    8.20
  -3  -9  -6   72.89    7.40
   3  -9   6   82.19    8.90
   3  -9   6   79.49    6.80
   3   9   6   77.29    8.30
  -3   9  -6   75.79    7.40
   3   9   6   48.70    7.20
   4  -9   6    5.90    4.30
   4  -9   6    4.80    3.40
  -4  -9  -6    0.60    3.00
   4  -9   6    0.60    4.90
  -4   9  -6    5.20    3.30
   4   9   6    2.20    3.50
   4   9   6   -1.90    3.00
   5  -9   6   -3.90    3.80
   5  -9   6    4.60    3.80
   5  -9   6    3.80    4.10
   5   9   6    7.10    4.10
   5   9   6    1.90    2.90
  -5   9  -6    2.10    3.00
   6  -9   6    3.00    4.00
   6  -9   6   -4.80    5.50
   6  -9   6   -3.10    3.50
   6   9   6   -1.60    4.00
   6   9   6    0.60    3.90
   5 -10  -6    1.30    3.30
   5 -10  -6    2.50    3.80
   5  10  -6    3.20    3.10
   5  10  -6    3.20    2.30
   4 -10  -6    1.60    2.60
   4 -10  -6    4.30    4.50
   4 -10  -6    1.90    3.20
   4  10  -6   -1.90    2.50
   4  10  -6   -1.20    2.00
   3 -10  -6   -1.90    3.10
  -3 -10   6   -0.40    3.10
   3 -10  -6    1.80    2.90
   3  10  -6    1.10    2.90
  -3  10   6    6.80    3.50
   3  10  -6   -3.00    2.00
   2 -10  -6    2.60    3.80
  -2 -10   6   -2.00    3.50
   2 -10  -6    0.40    3.40
   2  10  -6    0.00    2.30
   2  10  -6   -0.60    2.70
  -2  10   6    1.80    3.50
  -1 -10   6   19.20    2.70
  -1 -10   6   12.10    4.50
   1 -10  -6   14.90    4.10
   1 -10  -6   16.70    4.90
  -1  10   6   20.10    4.80
   1  10  -6   16.90    3.30
   1  10  -6   14.00    4.20
  -1  10   6   19.40    3.50
   0 -10  -6    7.70    3.90
   0 -10   6    5.20    2.30
   0 -10   6    5.70    4.40
   0 -10  -6    8.30    4.00
   0 -10   6    8.20    4.10
   0  10   6    5.50    4.00
   0  10  -6    6.70    3.10
   0  10  -6    9.80    3.20
   0  10   6    4.70    2.90
   1 -10   6   15.30    3.20
  -1 -10  -6   19.40    5.10
   1 -10   6   14.40    4.50
  -1 -10  -6   14.90    4.60
   1 -10   6    8.70    3.90
  -1  10  -6   16.80    3.90
  -1  10  -6   26.60    5.40
   1  10   6   15.00    4.10
   1  10   6   22.90    5.10
   2 -10   6    3.30    2.80
  -2 -10  -6    3.30    3.30
   2 -10   6    2.30    4.40
   2 -10   6    6.30    3.70
  -2 -10  -6   11.80    4.30
  -2  10  -6    5.10    3.70
   2  10   6   -1.60    2.40
   2  10   6    1.90    2.90
   3 -10   6   -4.60    4.20
  -3 -10  -6    1.30    3.10
   3 -10   6   -2.30    2.70
   3 -10   6    0.80    4.50
   3  10   6    2.60    3.80
   3  10   6    1.50    2.90
  -3  10  -6   -2.70    2.90
   4 -10   6    4.70    4.40
   4 -10   6   18.20    6.80
   4 -10   6    2.40    3.30
  -4 -10  -6   -0.60    3.10
  -4  10  -6   -1.60    2.50
   4  10   6   -1.50    3.60
   4  10   6    1.90    2.70
   5 -10   6    1.60    4.30
   5 -10   6    4.20    3.90
   5 -10   6   -2.10    5.50
   5  10   6    6.40    4.40
   5  10   6   -0.70    3.60
   6 -10   6   -0.40    4.00
   5 -11  -6   -3.50    4.50
   5 -11  -6   -1.60    3.70
   5  11  -6    2.20    2.80
   5  11  -6    2.60    3.10
   4 -11  -6   -6.30    3.60
   4 -11  -6    0.90    3.70
   4  11  -6   -3.10    2.00
   4  11  -6    2.70    3.50
   3 -11  -6    2.60    3.70
   3 -11  -6   -3.10    2.40
   3  11  -6   -1.20    2.20
   3  11  -6   -3.20    2.90
  -3  11   6   -4.30    3.20
   2 -11  -6    0.20    2.90
  -2 -11   6    8.10    4.20
   2 -11  -6    4.20    3.90
   2  11  -6    0.80    2.50
  -2  11   6   -2.20    3.60
   2  11  -6    2.60    3.50
   1 -11  -6    4.40    3.90
  -1 -11   6    5.60    3.50
   1 -11  -6    8.20    4.10
  -1  11   6    2.80    3.90
   1  11  -6    2.60    2.90
   1  11  -6   -0.40    2.60
   0 -11  -6    0.20    2.40
   0 -11   6    3.70    4.10
   0 -11   6    4.10    2.30
   0 -11  -6    3.20    3.70
   0 -11   6    3.30    4.00
   0  11   6   -4.10    2.30
   0  11  -6    8.60    4.50
   0  11   6    2.80    4.40
   0  11  -6    1.20    2.30
  -1 -11  -6    4.30    4.20
   1 -11   6    0.90    2.40
  -1 -11  -6    1.70    3.50
   1 -11   6    7.40    4.70
   1 -11   6   -1.50    3.80
  -1  11  -6   -1.70    2.50
   1  11   6    3.60    3.90
  -1  11  -6   -1.10    3.50
   1  11   6    0.40    2.90
  -2 -11  -6   -0.70    3.20
   2 -11   6    4.60    3.80
  -2 -11  -6    0.00    2.60
   2 -11   6   -2.00    2.60
   2 -11   6    3.90    3.70
   2  11   6    4.80    3.80
  -2  11  -6    9.00    4.30
   2  11   6   -0.10    3.80
   3 -11   6   -5.50    2.80
   3 -11   6   -0.70    3.50
  -3 -11  -6    0.60    3.30
   3 -11   6    2.30    3.40
   3  11   6   -2.40    3.70
   3  11   6    0.60    3.00
  -3  11  -6    1.00    3.00
   4 -11   6    1.90    4.30
  -4 -11  -6    8.20    4.40
   4 -11   6    0.00    4.50
   4 -11   6   -1.10    3.80
   4  11   6    1.40    3.60
   4  11   6    2.50    4.10
  -4  11  -6    5.80    4.40
   5 -11   6   -6.30    3.30
   5 -11   6   -5.10    4.40
   5 -11   6  -11.60    5.10
   5  11   6    0.40    4.30
   5  11   6    0.80    2.90
   4 -12  -6   -3.90    3.40
   4 -12  -6   -3.50    4.40
   4  12  -6    3.80    3.50
   3 -12  -6   -0.20    3.50
   3 -12  -6   -0.60    4.60
   3  12  -6    1.20    3.50
  -3  12   6   -2.80    3.80
   3  12  -6    2.20    2.80
   2 -12  -6    3.50    3.60
  -2 -12   6   -2.60    3.70
   2 -12  -6    6.30    4.40
   2  12  -6    4.10    4.00
   2  12  -6    2.70    2.90
  -2  12   6    1.60    4.40
   1 -12  -6    0.10    2.80
  -1 -12   6   -1.60    3.00
   1 -12  -6    0.20    3.80
   1  12  -6    3.80    3.10
  -1  12   6    8.50    5.00
   1  12  -6   -1.50    3.40
   0 -12  -6   -0.40    2.80
   0 -12   6    0.90    3.30
   0 -12  -6    5.20    4.10
   0  12  -6   -1.80    3.30
   0  12  -6   -1.20    1.80
   0  12   6   -2.80    4.20
  -1 -12  -6    0.30    4.10
   1 -12   6    0.70    4.40
  -1 -12  -6    0.90    2.70
   1 -12   6    3.20    3.40
   1  12   6   -0.90    3.00
   1  12   6   -4.10    3.90
  -1  12  -6    1.10    3.60
  -2 -12  -6    4.40    4.10
  -2 -12  -6    0.20    3.20
   2 -12   6    7.20    5.20
   2 -12   6    7.00    4.80
   2 -12   6    2.30    3.20
  -2  12  -6   -5.00    3.40
   2  12   6    1.10    3.70
   2  12   6   -1.80    4.20
   3 -12   6    2.00    3.30
  -3 -12  -6    0.40    3.70
   3 -12   6   -0.70    4.90
   3 -12   6   -3.10    4.80
   3  12   6    1.70    3.40
   3  12   6    4.70    5.10
  -3  12  -6   -0.20    4.10
   4 -12   6    5.90    3.90
   4 -12   6   10.30    6.60
   4 -12   6    4.70    5.10
   4  12   6    3.10    4.00
  -4  12  -6    5.30    4.30
   4  12   6    0.80    5.00
   2 -13  -6    0.00    4.50
   2 -13  -6   -0.70    3.80
   2  13  -6    8.20    4.80
   2  13  -6   -4.20    2.50
  -2  13   6    3.80    4.40
  -1 -13   6   -0.30    4.30
   1 -13  -6    3.30    4.70
   1 -13  -6   -0.10    3.10
  -1  13   6   -3.70    4.00
   1  13  -6    0.50    3.00
   1  13  -6    0.60    3.20
   0 -13  -6    1.60    3.80
   0 -13  -6    1.30    4.50
   0 -13   6   -3.60    3.30
   0  13  -6   -2.50    3.70
   0  13   6    3.00    4.50
   0  13  -6   -0.40    2.80
   1 -13   6    0.30    3.90
   1 -13   6    1.20    5.20
  -1 -13  -6    3.00    4.50
   1  13   6   -1.40    4.80
  -1  13  -6   -1.00    4.20
   2 -13   6    7.30    5.30
   2 -13   6    5.20    5.60
  -2 -13  -6    4.10    3.80
  -2 -13  -6    2.50    4.40
  -2  13  -6   -1.00    4.50
   2  13   6    1.60    4.70
   8   0  -7   -1.20    2.80
   8   0  -7    0.20    2.70
   8   0  -7   -0.80    2.50
   8   0  -7   -0.90    2.20
   7   0  -7   -0.90    1.70
   7   0  -7    1.70    2.60
   7   0  -7    4.20    3.00
   6   0  -7    4.00    2.90
   6   0  -7    8.70    1.20
   6   0  -7    5.70    2.50
   6   0  -7    3.20    2.60
   5   0  -7   -0.30    0.80
   5   0  -7   -1.70    1.90
   5   0  -7   -0.60    1.60
   5   0  -7    0.90    1.00
   5   0  -7   -0.40    1.70
  -4   0   7   -0.30    1.00
   4   0  -7    2.20    2.00
   4   0  -7    0.40    1.60
  -4   0   7   -0.30    0.80
   4   0  -7    0.30    1.00
   4   0  -7    1.00    1.10
  -3   0   7   24.00    3.00
   3   0  -7   15.40    2.60
   3   0  -7   26.40    3.10
   3   0  -7   22.30    2.60
  -3   0   7   31.90    2.60
  -3   0   7   18.90    2.70
   3   0  -7   21.10    2.70
   2   0  -7    7.30    2.60
   2   0  -7    6.50    1.70
   2   0  -7    4.40    1.30
  -2   0   7    9.60    1.90
   2   0  -7    7.80    1.80
  -2   0   7    8.60    1.80
   2   0  -7    4.60    1.70
   2   0  -7    6.30    1.20
   1   0  -7    2.00    1.40
   1   0  -7    1.20    1.50
  -1   0   7    5.30    1.40
   1   0  -7    1.80    1.40
   1   0  -7    2.80    1.10
  -1   0   7    1.70    1.40
  -1   0   7    6.00    1.60
   1   0  -7    2.20    2.20
   1   0  -7    3.10    0.90
   0   0  -7   -0.60    1.10
   0   0  -7    0.20    0.80
   0   0  -7   -1.60    1.50
   0   0   7   -0.60    0.90
   0   0   7    1.70    1.30
   0   0   7   -1.40    1.00
   0   0   7   -0.70    1.30
   0   0  -7    0.60    2.00
   0   0  -7   -2.50    0.80
   0   0  -7    0.00    0.80
   0   0   7   -1.10    1.50
  -1   0  -7    1.00    1.70
  -1   0  -7    1.50    2.00
  -1   0  -7    3.80    2.00
   1   0   7    2.00    1.00
   1   0   7    1.70    1.30
   1   0   7    5.00    1.60
   1   0   7    2.10    1.40
   1   0   7    3.30    2.50
  -1   0  -7    6.80    1.70
  -1   0  -7    1.40    1.10
   2   0   7    7.80    1.90
  -2   0  -7    7.70    1.60
   2   0   7    6.50    2.50
   2   0   7    5.00    1.30
  -2   0  -7    6.20    2.20
   2   0   7    5.10    2.20
   3   0   7   31.60    3.70
  -3   0  -7   27.60    3.70
   3   0   7   24.20    4.50
   3   0   7   27.50    2.20
   3   0   7   19.50    3.90
  -3   0  -7   25.80    2.60
   4   0   7   -3.50    2.20
   4   0   7    1.80    1.00
   4   0   7    1.20    1.50
   4   0   7    1.10    2.30
  -4   0  -7   -2.60    1.50
   5   0   7   -1.20    2.90
  -5   0  -7   -0.20    1.70
   5   0   7   -3.20    1.40
   5   0   7   -5.30    2.30
   5   0   7    1.10    1.10
   6   0   7    3.30    3.60
  -6   0  -7    9.50    2.60
   6   0   7    4.30    3.80
   7   0   7   -1.00    2.80
   7   0   7   -1.20    3.50
   7   0   7   -5.70    2.80
   8   0   7    3.30    4.30
   8   0   7    1.90    3.30
   8   0   7   -1.10    3.20
   8  -1  -7    1.20    2.90
   8  -1  -7    4.60    3.10
   8  -1  -7    2.50    2.80
   8  -1  -7    2.20    3.00
   8   1  -7   -3.80    2.40
   8   1  -7   -0.40    2.40
   8   1  -7    1.40    2.70
   7  -1  -7   -1.10    2.60
   7  -1  -7    1.60    2.70
   7  -1  -7    0.70    2.00
   7   1  -7   -0.10    2.50
   7   1  -7    1.50    2.50
   7   1  -7    0.00    2.70
   6  -1  -7    2.20    1.00
   6  -1  -7    4.30    2.20
   6  -1  -7   -0.30    1.70
   6  -1  -7   -1.00    2.40
   6   1  -7    1.80    0.70
   6   1  -7   -1.20    2.10
   6   1  -7    1.20    2.20
   5  -1  -7    0.40    1.90
   5  -1  -7    2.40    1.20
   5  -1  -7    2.70    1.20
   5  -1  -7    3.20    2.40
   5  -1  -7    3.70    1.90
   5   1  -7    1.10    1.10
   5   1  -7    4.30    2.20
   5   1  -7    2.60    1.10
   5   1  -7    2.80    2.20
  -4  -1   7   28.50    2.30
   4  -1  -7   26.60    2.90
   4  -1  -7   24.40    2.60
   4  -1  -7   32.50    4.00
  -4  -1   7   27.70    2.50
   4  -1  -7   27.00    2.70
   4  -1  -7   24.50    3.60
  -4   1   7   28.70    2.50
   4   1  -7   25.70    3.30
   4   1  -7   31.00    2.80
   4   1  -7   26.10    2.50
   4   1  -7   19.80    3.20
   3  -1  -7   14.40    2.60
  -3  -1   7   12.90    2.30
  -3  -1   7   11.80    1.90
   3  -1  -7   10.70    2.00
   3  -1  -7   13.80    3.00
   3  -1  -7   10.80    1.60
   3  -1  -7   11.70    2.50
   3  -1  -7   13.90    2.20
  -3   1   7   16.80    3.00
   3   1  -7   15.40    2.20
   3   1  -7   12.00    2.30
   3   1  -7   12.50    2.00
  -3   1   7   15.10    2.10
   2  -1  -7  139.69    5.40
  -2  -1   7  146.59    6.50
   2  -1  -7  141.19    7.10
   2  -1  -7  145.29    5.40
   2  -1  -7  159.18    7.40
  -2  -1   7  142.29    7.00
   2  -1  -7  154.58    9.00
   2  -1  -7  146.79    7.40
  -2  -1   7  146.29    7.60
   2  -1  -7  144.89    7.40
   2   1  -7  148.09    6.30
   2   1  -7  133.39    7.00
   2   1  -7  152.48    6.80
   2   1  -7  138.99    7.20
  -2   1   7  139.99    7.00
  -2   1   7  150.48    7.40
  -1  -1   7  119.19    5.30
  -1  -1   7  118.59    5.60
   1  -1  -7  111.29    6.40
   1  -1  -7  114.79    5.90
   1  -1  -7  116.49    7.80
  -1  -1   7  123.69    6.20
   1  -1  -7  109.69    6.20
  -1  -1   7  128.59    6.10
   1  -1  -7  110.79    5.90
  -1   1   7  107.79    5.90
   1   1  -7  118.49    8.00
   1   1  -7  111.29    6.20
  -1   1   7  113.79    6.20
   1   1  -7  123.19    5.20
   1   1  -7  123.69    5.90
   1   1  -7  114.49    5.90
   0  -1  -7    1.00    1.60
   0  -1  -7    3.60    2.20
   0  -1  -7    1.30    1.40
   0  -1  -7    2.00    1.70
   0  -1  -7    1.30    1.30
   0  -1   7    2.30    1.50
   0  -1   7    2.80    2.30
   0  -1   7    2.00    1.10
   0  -1   7    1.40    1.20
   0  -1   7    3.20    1.30
   0   1   7    0.80    1.70
   0   1   7    2.30    1.00
   0   1  -7    1.50    1.20
   0   1   7    1.10    1.30
   0   1  -7    2.90    2.40
   0   1  -7    1.20    1.30
   0   1   7    1.70    1.00
   0   1  -7    1.50    1.70
   0   1   7    2.10    1.50
   1  -1   7  113.99    5.60
   1  -1   7  112.99    7.80
  -1  -1  -7  111.59    7.50
  -1  -1  -7  112.49    6.80
   1  -1   7  112.99    6.60
  -1  -1  -7  107.99    5.10
   1  -1   7  113.09    6.40
  -1  -1  -7  111.79    6.50
   1  -1   7  117.39    5.50
  -1   1  -7  114.79    6.40
   1   1   7  111.09    6.10
   1   1   7  120.49    5.30
  -1   1  -7  119.09    6.60
   1   1   7  117.59    6.20
   1   1   7  118.29    8.30
  -1   1  -7  120.29    5.60
  -1   1  -7  118.09    8.10
   1   1   7  111.89    6.40
   2  -1   7  148.79    9.40
  -2  -1  -7  149.99    6.10
   2  -1   7  152.78    7.70
   2  -1   7  147.59    6.50
  -2  -1  -7  150.18    7.90
   2  -1   7  152.78    8.40
   2   1   7  156.98    8.30
   2   1   7  141.89    7.70
  -2   1  -7  144.59    7.60
  -2   1  -7  155.38    6.70
   2   1   7  135.59    7.40
  -2   1  -7  149.19    9.90
  -2   1  -7  143.89    8.20
   2   1   7  138.59    9.50
   2   1   7  145.59    6.10
   3  -1   7   11.50    1.90
   3  -1   7    7.70    3.10
   3  -1   7   13.00    3.20
  -3  -1  -7   12.70    1.70
  -3  -1  -7    9.20    2.70
   3  -1   7   13.70    2.60
   3   1   7   12.40    3.30
  -3   1  -7   14.10    3.00
   3   1   7   10.70    1.50
   3   1   7    9.60    2.90
   3   1   7   12.80    2.60
  -3   1  -7    9.10    1.90
   4  -1   7   29.80    2.70
   4  -1   7   27.30    4.70
   4  -1   7   34.40    4.00
  -4  -1  -7   34.90    4.10
   4  -1   7   33.50    5.10
   4   1   7   25.80    4.60
  -4   1  -7   29.30    4.00
   4   1   7   26.40    2.10
   4   1   7   27.60    3.70
   4   1   7   21.70    4.70
   5  -1   7   -0.60    1.70
   5  -1   7    2.70    3.30
  -5  -1  -7    2.50    2.00
   5  -1   7   -2.90    2.40
   5  -1   7    2.50    2.70
   5  -1   7    3.70    1.70
  -5   1  -7   -0.30    1.80
   5   1   7    2.70    2.60
   5   1   7    2.70    2.60
   5   1   7    0.20    1.60
   5   1   7    0.00    0.90
   6  -1   7   -1.40    2.80
  -6  -1  -7    0.60    2.00
   6  -1   7   -0.20    2.60
   6  -1   7   -0.80    3.30
   6   1   7    1.50    3.20
  -6   1  -7    0.90    2.00
   6   1   7    1.90    3.60
   7  -1   7    0.60    2.80
   7  -1   7   -4.20    3.30
   7  -1   7    1.80    3.60
   7   1   7   -4.00    3.10
   7   1   7   -6.40    2.80
   8  -1   7    6.80    5.10
   8  -1   7   -5.30    3.20
   8  -1   7   -0.70    3.10
   8   1   7    1.00    3.70
   8   1   7   -2.00    3.00
   8   1   7   -3.50    4.10
   8  -2  -7   -2.00    2.80
   8  -2  -7   -0.10    3.20
   8   2  -7   -2.80    2.00
   8   2  -7    2.10    2.90
   8   2  -7    5.40    3.20
   7  -2  -7    3.30    2.90
   7  -2  -7    1.00    3.10
   7  -2  -7    5.40    2.90
   7   2  -7    2.10    2.30
   7   2  -7   -2.20    2.50
   6  -2  -7   -0.80    2.40
   6  -2  -7    3.20    2.70
   6  -2  -7    2.90    2.20
   6  -2  -7    4.70    1.30
   6   2  -7    6.80    1.10
   6   2  -7    1.40    2.30
   6   2  -7    5.50    2.50
   5  -2  -7    6.40    2.20
   5  -2  -7    6.20    1.60
   5  -2  -7   13.50    2.10
   5  -2  -7    8.40    3.00
   5   2  -7   11.00    2.60
   5   2  -7    9.20    1.70
  -5   2   7    8.00    1.30
   5   2  -7    8.50    2.60
   4  -2  -7   75.99    4.50
   4  -2  -7   71.99    4.50
  -4  -2   7   64.39    3.90
   4  -2  -7   76.19    5.90
   4  -2  -7   66.29    4.50
  -4  -2   7   67.09    3.80
   4   2  -7   72.29    5.40
   4   2  -7   67.09    4.50
   4   2  -7   67.59    4.20
   3  -2  -7   61.09    4.20
   3  -2  -7   60.59    5.00
   3  -2  -7   62.69    4.30
   3  -2  -7   61.89    3.40
   3  -2  -7   68.49    6.00
   3  -2  -7   66.39    5.10
  -3  -2   7   67.39    4.50
  -3  -2   7   57.59    4.30
   3   2  -7   57.49    4.20
   3   2  -7   54.99    3.50
   3   2  -7   56.49    4.00
  -3   2   7   61.59    4.90
   3   2  -7   58.79    4.50
  -2  -2   7  233.58   10.80
   2  -2  -7  228.58   10.40
   2  -2  -7  231.48   10.60
   2  -2  -7  229.18   10.60
  -2  -2   7  235.58   10.20
   2  -2  -7  232.58   10.30
   2  -2  -7  251.27   12.40
   2   2  -7  242.48   10.30
   2   2  -7  240.78   10.40
   2   2  -7  232.28    8.80
   2   2  -7  249.28   10.60
  -2   2   7  241.28   10.80
   1  -2  -7  189.58    8.90
   1  -2  -7  185.08   10.20
  -1  -2   7  176.48    8.10
   1  -2  -7  178.58    8.10
   1  -2  -7  176.38    8.60
  -1  -2   7  179.38    6.80
  -1  -2   7  195.38    9.40
   1  -2  -7  168.18    8.20
  -1  -2   7  174.38    8.30
  -1  -2   7  173.08    8.20
  -1   2   7  172.58    8.50
   1   2  -7  189.58   10.60
  -1   2   7  168.38    9.60
  -1   2   7  164.28    8.90
  -1   2   7  170.58    8.40
   1   2  -7  187.18    8.50
   1   2  -7  182.18    8.50
   1   2  -7  184.18    8.20
   0  -2   7  372.76   15.20
   0  -2   7  354.46   15.80
   0  -2  -7  366.56   17.30
   0  -2   7  371.46   15.00
   0  -2  -7  370.96   13.50
   0  -2  -7  359.96   14.70
   0  -2   7  378.76   13.40
   0  -2   7  362.46   13.70
   0  -2  -7  380.26   15.60
   0  -2  -7  370.56   15.20
   0   2  -7  378.66   15.30
   0   2   7  360.96   15.00
   0   2   7  369.06   13.90
   0   2   7  343.87   17.20
   0   2  -7  346.57   14.90
   0   2   7  355.56   15.60
   0   2   7  358.16   14.70
   0   2  -7  378.16   13.90
   0   2  -7  360.56   17.40
   1  -2   7  178.98   10.20
  -1  -2  -7  167.08    8.90
  -1  -2  -7  175.18    7.10
  -1  -2  -7  154.58    9.90
   1  -2   7  185.28    9.30
   1  -2   7  177.68    7.70
   1  -2   7  175.08    9.60
   1  -2   7  193.88    8.90
  -1  -2  -7  184.28    9.00
   1   2   7  169.58    9.30
  -1   2  -7  172.28    8.60
   1   2   7  174.78    8.50
   1   2   7  172.88   10.40
  -1   2  -7  178.98   10.30
  -1   2  -7  179.28    9.10
  -1   2  -7  177.88    7.70
   1   2   7  180.48    8.80
   1   2   7  179.38    8.40
   2  -2   7  235.98    9.50
  -2  -2  -7  248.08   11.10
   2  -2   7  236.78   11.70
   2  -2   7  239.78   13.10
   2  -2   7  248.38   11.00
  -2  -2  -7  229.68    8.50
   2  -2   7  230.78   11.90
   2   2   7  234.98   11.00
  -2   2  -7  225.38   10.80
  -2   2  -7  232.78    9.60
   2   2   7  224.88   13.00
  -2   2  -7  242.68   11.80
   2   2   7  229.58   11.30
   2   2   7  233.08    8.60
  -2   2  -7  236.78   13.60
   3  -2   7   62.29    6.30
   3  -2   7   72.59    7.10
   3  -2   7   60.19    4.00
   3  -2   7   67.29    4.90
  -3  -2  -7   58.39    4.90
   3  -2   7   63.79    5.80
  -3  -2  -7   60.49    3.10
  -3   2  -7   60.69    4.70
   3   2   7   60.69    3.00
   3   2   7   65.69    7.00
   3   2   7   58.99    5.30
  -3   2  -7   52.69    4.10
   3   2   7   64.59    5.00
   4  -2   7   66.99    6.80
   4  -2   7   77.39    5.40
   4  -2   7   83.19    7.50
   4  -2   7   72.39    6.40
  -4  -2  -7   66.09    5.30
   4   2   7   70.59    3.20
   4   2   7   76.29    7.30
   4   2   7   66.69    5.30
   4   2   7   60.79    6.10
  -4   2  -7   72.99    5.50
   5  -2   7    7.40    3.80
  -5  -2  -7    9.00    2.70
   5  -2   7    7.60    2.40
   5  -2   7   11.60    4.10
   5  -2   7    8.50    3.40
  -5   2  -7   11.20    2.70
   5   2   7    4.80    2.20
   5   2   7   10.00    3.30
   5   2   7    2.90    3.30
   5   2   7   10.40    1.30
   6  -2   7    9.00    3.70
  -6  -2  -7    8.50    2.60
   6  -2   7    7.80    3.70
   6  -2   7   -1.80    2.90
  -6   2  -7    7.20    2.60
   6   2   7    7.80    3.60
   6   2   7    5.30    4.00
   7  -2   7   -3.70    2.90
   7  -2   7    0.50    3.00
   7  -2   7   -0.20    3.10
   7   2   7    0.00    3.50
   7   2   7   -0.90    2.50
   8  -2   7    0.90    4.90
   8  -2   7   -1.70    3.70
   8  -2   7   -1.20    3.10
   8   2   7   -3.80    4.00
   8   2   7   -5.10    3.50
   8  -3  -7   -5.10    2.70
   8  -3  -7   -2.90    3.10
   8   3  -7   -2.80    2.00
   7  -3  -7   -1.20    3.10
   7  -3  -7    1.00    1.10
   7  -3  -7    1.10    2.30
   7   3  -7    1.60    2.70
   7   3  -7    2.00    2.30
   6  -3  -7    3.20    1.50
   6  -3  -7    2.70    3.30
   6  -3  -7    3.10    2.30
   6   3  -7    1.40    2.10
   6   3  -7    3.30    2.40
   6   3  -7    2.30    1.10
   5  -3  -7   -1.10    1.70
  -5  -3   7    1.60    0.70
   5  -3  -7    0.50    2.30
  -5  -3   7    2.60    0.70
   5  -3  -7    2.50    1.60
   5   3  -7    3.60    1.40
   5   3  -7    0.70    1.80
   5   3  -7    5.30    2.30
   4  -3  -7   19.30    2.60
   4  -3  -7   20.50    2.80
   4  -3  -7   25.00    3.10
   4  -3  -7   20.80    3.80
   4  -3  -7   19.90    3.60
   4   3  -7   16.80    2.30
   4   3  -7   19.50    2.60
   4   3  -7   14.30    2.90
   3  -3  -7   65.19    4.80
   3  -3  -7   72.89    5.80
   3  -3  -7   67.89    3.70
  -3  -3   7   79.99    5.10
   3  -3  -7   73.89    4.80
   3  -3  -7   71.09    6.20
   3   3  -7   69.59    5.10
   3   3  -7   77.59    4.70
   3   3  -7   76.09    3.60
  -3   3   7   67.89    5.00
   3   3  -7   72.29    5.20
   2  -3  -7   47.40    4.10
   2  -3  -7   44.70    3.90
  -2  -3   7   48.40    4.50
   2  -3  -7   53.89    4.90
   2  -3  -7   56.59    4.70
   2   3  -7   48.70    4.00
   2   3  -7   48.90    3.90
  -2   3   7   47.60    4.40
   2   3  -7   43.30    4.00
  -2   3   7   48.20    4.50
  -1  -3   7  346.67   15.00
  -1  -3   7  378.06   15.80
   1  -3  -7  359.76   13.80
   1  -3  -7  375.66   16.90
   1  -3  -7  351.66   15.00
   1  -3  -7  328.37   14.90
   1  -3  -7  366.26   15.30
  -1   3   7  345.57   15.00
  -1   3   7  363.26   16.80
   1   3  -7  359.86   14.00
  -1   3   7  371.16   15.60
   1   3  -7  360.86   15.40
   1   3  -7  380.06   15.10
   0  -3   7  236.38    9.20
   0  -3   7  267.17   12.30
   0  -3  -7  254.67    9.90
   0  -3   7  261.67   11.80
   0  -3  -7  265.77   11.60
   0  -3   7  249.97   11.00
   0  -3  -7  241.18   11.40
   0  -3  -7  227.38   10.90
   0   3   7  235.18   11.10
   0   3   7  266.77   12.10
   0   3  -7  259.07   11.40
   0   3  -7  238.68   10.20
   0   3   7  239.18   12.70
   0   3  -7  245.68   13.30
   0   3  -7  250.97   11.70
   0   3   7  268.07   12.30
  -1  -3  -7  355.26   15.60
  -1  -3  -7  351.96   15.30
  -1  -3  -7  381.36   13.00
   1  -3   7  359.56   16.30
   1  -3   7  360.06   13.80
   1  -3   7  403.76   16.60
   1  -3   7  375.66   17.60
   1  -3   7  361.16   15.20
  -1  -3  -7  371.16   17.50
  -1  -3  -7  353.46   15.10
   1   3   7  366.46   15.40
   1   3   7  360.06   16.00
   1   3   7  363.26   18.00
   1   3   7  363.06   16.10
  -1   3  -7  346.17   17.40
  -1   3  -7  379.86   15.50
  -1   3  -7  357.96   16.10
  -1   3  -7  360.46   13.90
   2  -3   7   41.10    4.60
  -2  -3  -7   51.99    2.70
   2  -3   7   48.40    4.20
   2  -3   7   50.39    5.80
  -2  -3  -7   49.70    4.70
   2  -3   7   54.09    5.50
   2   3   7   47.10    4.30
  -2   3  -7   47.80    4.60
   2   3   7   45.70    5.70
  -2   3  -7   46.50    3.80
   2   3   7   57.49    5.30
   3  -3   7   75.69    6.20
   3  -3   7   71.89    7.10
   3  -3   7   73.79    5.40
  -3  -3  -7   79.89    5.80
   3  -3   7   85.39    7.30
   3   3   7   72.49    5.50
   3   3   7   80.59    7.70
  -3   3  -7   74.59    5.00
   3   3   7   82.29    6.50
  -3   3  -7   72.59    5.40
   4  -3   7   11.10    4.00
   4  -3   7   23.10    3.60
   4  -3   7   18.60    4.30
   4  -3   7   17.00    3.90
  -4  -3  -7   26.70    3.80
   4   3   7   13.10    4.10
   4   3   7   16.50    4.00
  -4   3  -7   16.50    3.30
   4   3   7   23.60    3.40
   5  -3   7   -3.60    2.50
   5  -3   7    1.20    3.20
   5  -3   7    1.00    2.00
  -5  -3  -7    0.20    2.10
   5  -3   7    0.70    3.30
   5   3   7    4.00    2.90
   5   3   7    4.50    2.20
  -5   3  -7    2.20    2.10
   5   3   7    2.20    3.30
   6  -3   7    3.30    4.00
   6  -3   7    2.80    3.40
   6  -3   7    1.90    3.30
  -6   3  -7    1.10    2.30
   6   3   7    0.20    3.50
   6   3   7    2.30    2.80
   7  -3   7    0.00    3.00
   7  -3   7   -3.50    2.30
   7  -3   7   -1.10    3.50
   7   3   7   -1.20    3.70
   7   3   7   -3.70    3.80
   8  -3   7    1.70    5.00
   8  -3   7   -5.10    3.80
   8  -3   7    0.70    3.20
   8   3   7    1.40    3.20
   8   3   7    0.00    3.20
   8  -4  -7   -1.10    3.30
   8   4  -7    1.70    2.80
   7  -4  -7    6.30    2.00
   7  -4  -7    9.80    4.20
   7   4  -7    6.00    2.60
   6  -4  -7    1.70    1.80
   6  -4  -7   -1.60    2.10
   6  -4  -7    5.00    3.30
   6   4  -7    2.10    2.10
   6   4  -7    0.10    2.20
   6   4  -7    0.10    1.10
   5  -4  -7    2.20    1.80
   5  -4  -7    1.90    3.10
   5  -4  -7   -0.70    1.80
   5   4  -7    3.40    2.20
   5   4  -7    1.10    1.70
   5   4  -7   -0.20    1.30
   4  -4  -7    6.30    2.70
   4  -4  -7    9.00    2.30
   4  -4  -7    8.80    2.10
  -4  -4   7    9.50    2.20
   4  -4  -7   12.20    3.50
   4  -4  -7   11.20    2.40
   4   4  -7   10.70    2.70
  -4   4   7   12.00    2.70
   4   4  -7   11.40    2.20
   4   4  -7   11.10    1.80
   3  -4  -7   40.30    3.80
   3  -4  -7   42.20    2.90
  -3  -4   7   42.20    4.00
   3  -4  -7   34.80    4.10
   3  -4  -7   41.30    4.90
   3  -4  -7   38.40    4.40
   3   4  -7   37.50    1.80
   3   4  -7   31.60    3.80
  -3   4   7   38.20    4.20
   3   4  -7   41.70    3.80
   3   4  -7   36.00    1.80
   2  -4  -7   35.20    4.00
   2  -4  -7   41.10    3.80
   2  -4  -7   37.50    4.60
   2  -4  -7   40.40    4.00
  -2  -4   7   52.09    4.90
   2   4  -7   42.40    4.10
   2   4  -7   38.10    3.70
  -2   4   7   37.10    4.40
  -2   4   7   36.50    2.10
   2   4  -7   30.60    4.10
   2   4  -7   39.30    3.50
  -1  -4   7   14.40    3.20
   1  -4  -7   14.50    2.80
   1  -4  -7   14.90    2.90
   1  -4  -7   11.60    2.30
   1  -4  -7   13.90    2.60
  -1  -4   7   13.70    2.80
  -1   4   7   17.20    1.80
   1   4  -7   11.60    2.70
   1   4  -7   13.90    2.60
   1   4  -7   12.30    2.20
  -1   4   7   15.10    3.00
  -1   4   7   15.90    3.10
   1   4  -7   19.60    3.30
   0  -4   7   47.20    5.10
   0  -4  -7   55.79    4.80
   0  -4  -7   53.29    4.30
   0  -4  -7   49.80    4.70
   0  -4  -7   55.69    4.60
   0  -4   7   49.99    2.80
   0  -4   7   45.40    4.80
   0  -4  -7   56.59    3.80
   0   4   7   46.90    5.40
   0   4  -7   42.60    3.90
   0   4  -7   49.20    4.40
   0   4  -7   52.69    4.50
   0   4   7   62.19    5.30
  -1  -4  -7   19.30    2.10
  -1  -4  -7   14.10    3.00
   1  -4   7    9.70    3.10
  -1  -4  -7   14.50    3.00
   1  -4   7   20.00    3.80
  -1  -4  -7   14.80    2.80
   1   4   7   12.90    3.00
  -1   4  -7   14.20    3.00
  -1   4  -7   18.90    3.80
  -1   4  -7   21.30    2.90
   1   4   7   15.30    3.40
  -2  -4  -7   39.60    4.60
   2  -4   7   31.30    4.50
   2  -4   7   30.70    4.50
   2  -4   7   33.20    4.70
  -2  -4  -7   37.40    2.10
   2   4   7   35.30    4.70
   2   4   7   35.00    4.90
  -2   4  -7   32.90    3.70
  -2   4  -7   36.60    4.40
   3  -4   7   30.80    4.80
   3  -4   7   28.80    4.70
   3  -4   7   34.90    5.00
  -3  -4  -7   38.10    4.50
  -3   4  -7   32.30    3.80
   3   4   7   35.60    5.50
  -3   4  -7   41.80    4.80
   3   4   7   29.30    4.70
   3   4   7   39.00    4.20
   4  -4   7   12.80    3.80
   4  -4   7   10.80    4.10
  -4  -4  -7   16.70    3.40
   4  -4   7   12.10    3.70
   4   4   7    7.90    2.60
   4   4   7    0.60    2.70
  -4   4  -7   13.40    3.20
   4   4   7    7.80    3.00
   5  -4   7   -0.30    2.70
   5  -4   7    0.60    3.50
   5  -4   7   -2.50    3.00
  -5  -4  -7   -1.60    1.80
  -5   4  -7    2.80    2.40
   5   4   7   -1.50    2.20
   5   4   7    0.60    2.40
   5   4   7   -0.90    1.90
   6  -4   7   -2.40    3.30
   6  -4   7    4.30    3.50
   6  -4   7    2.60    3.20
  -6   4  -7   -2.80    2.10
   6   4   7   -1.10    3.80
   6   4   7   -3.80    3.00
   7  -4   7    2.90    4.70
   7  -4   7    1.50    3.20
   7  -4   7    3.90    4.80
   7   4   7   14.10    5.70
   7   4   7    0.80    3.90
   8  -4   7   -0.50    3.10
   8  -4   7    0.70    5.60
   8   4   7   -3.00    3.00
   8   4   7   -4.40    4.10
   7  -5  -7    9.90    2.60
   7  -5  -7    1.90    4.00
   7   5  -7    3.70    2.40
   6  -5  -7   14.20    3.70
   6  -5  -7   16.60    3.10
   6  -5  -7   16.40    4.30
   6   5  -7   12.60    2.30
   6   5  -7   18.00    3.60
   5  -5  -7   26.70    5.10
   5  -5  -7   17.10    3.50
   5  -5  -7   22.10    3.60
   5   5  -7   18.20    3.50
   5   5  -7   23.20    2.90
   5   5  -7   24.70    3.10
   4  -5  -7   -1.20    1.90
   4  -5  -7    4.30    2.00
   4  -5  -7    0.70    1.70
   4  -5  -7    1.10    2.00
   4  -5  -7   -2.10    1.50
  -4  -5   7    1.10    1.90
  -4   5   7    0.20    1.80
   4   5  -7    0.90    1.00
   4   5  -7   -0.20    1.60
   4   5  -7   -2.20    1.60
   4   5  -7    0.30    0.90
   4   5  -7   -1.20    1.70
   3  -5  -7   13.50    2.00
   3  -5  -7    9.10    3.40
   3  -5  -7    9.40    2.40
  -3  -5   7    8.30    2.40
   3  -5  -7    9.90    2.60
   3  -5  -7   11.90    2.70
  -3   5   7   13.90    3.10
   3   5  -7    6.60    2.20
  -3   5   7   10.30    1.70
   3   5  -7    8.00    2.20
   3   5  -7    8.30    2.50
   2  -5  -7   14.90    2.70
   2  -5  -7   11.60    2.80
  -2  -5   7   23.90    3.80
   2  -5  -7   20.80    3.60
   2  -5  -7   18.10    3.10
   2   5  -7   20.40    3.20
  -2   5   7   17.80    2.00
  -2   5   7   20.20    3.50
   2   5  -7   23.70    3.70
   2   5  -7   10.60    2.30
   1  -5  -7    1.50    1.50
   1  -5  -7    2.00    1.80
   1  -5  -7    4.00    2.30
   1  -5  -7    0.40    1.60
  -1  -5   7    3.40    2.70
  -1  -5   7    3.10    2.00
  -1   5   7    3.40    2.50
  -1   5   7    3.50    2.40
   1   5  -7    1.90    1.60
   1   5  -7    3.20    2.10
   1   5  -7    2.00    1.80
  -1   5   7    2.20    1.40
   0  -5   7    6.50    2.90
   0  -5   7    9.30    1.40
   0  -5  -7   10.20    2.50
   0  -5  -7   14.00    2.80
   0  -5   7    7.60    3.30
   0  -5  -7    8.30    2.20
   0   5   7    9.20    1.90
   0   5  -7    6.70    2.20
   0   5   7   14.20    3.40
   0   5   7    9.40    3.00
   0   5  -7    9.80    2.70
   0   5  -7    7.00    1.90
  -1  -5  -7    2.00    1.10
  -1  -5  -7    3.60    1.80
   1  -5   7    3.80    1.60
   1  -5   7    1.60    2.70
   1  -5   7    3.80    2.90
  -1  -5  -7    0.20    2.30
  -1   5  -7    3.60    1.90
   1   5   7    5.80    2.40
  -1   5  -7    3.60    1.90
   1   5   7    3.80    2.80
   2  -5   7   18.80    4.10
   2  -5   7   15.60    2.90
  -2  -5  -7   23.40    3.70
  -2  -5  -7   15.50    1.50
   2  -5   7   19.10    3.90
   2   5   7   26.00    4.20
  -2   5  -7   17.30    2.80
   2   5   7   14.70    3.80
  -2   5  -7   16.00    3.40
   3  -5   7   11.60    4.20
  -3  -5  -7    6.00    2.30
   3  -5   7    6.40    2.90
   3  -5   7    8.70    3.40
   3   5   7    6.20    3.30
   3   5   7   12.90    3.40
  -3   5  -7    8.30    3.00
  -3   5  -7   10.40    2.70
   4  -5   7    0.80    3.10
   4  -5   7    2.40    3.80
   4  -5   7    1.00    3.40
  -4  -5  -7    1.20    2.20
   4   5   7   -1.50    2.50
  -4   5  -7   -2.00    2.10
   4   5   7    4.80    2.80
   5  -5   7   21.00    4.90
   5  -5   7   23.90    5.90
   5  -5   7   14.00    4.40
  -5  -5  -7   30.60    4.40
  -5   5  -7   26.30    4.40
   5   5   7   22.70    5.20
   5   5   7   20.10    4.40
   6  -5   7    8.90    4.00
   6  -5   7   12.10    4.00
   6  -5   7   15.50    5.70
   6   5   7   11.70    5.10
   7  -5   7    5.80    3.70
   7  -5   7   -2.50    3.40
   7  -5   7    2.80    5.10
   7   5   7    2.10    4.20
   7   5   7   10.20    5.50
   8  -5   7    8.30    4.80
   7  -6  -7    2.10    2.30
   7  -6  -7    2.40    4.30
   7   6  -7    3.50    1.70
   7   6  -7   -2.40    2.40
   6  -6  -7    2.30    2.40
   6  -6  -7    5.10    4.10
   6   6  -7   -1.30    1.90
   6   6  -7    0.30    1.70
   5  -6  -7   21.80    5.10
   5  -6  -7   22.50    4.00
   5  -6  -7   28.60    4.20
   5   6  -7   22.40    3.60
   5   6  -7   20.30    3.20
   4  -6  -7   -1.60    1.80
   4  -6  -7   -0.10    2.90
   4  -6  -7    1.20    2.30
  -4  -6   7    0.00    1.90
   4   6  -7   -3.90    1.50
  -4   6   7    1.80    1.80
   4   6  -7    1.20    0.90
  -4   6   7    2.10    2.00
   4   6  -7   -1.70    1.50
  -3  -6   7   30.00    4.30
   3  -6  -7   33.00    4.50
   3  -6  -7   29.70    4.00
   3  -6  -7   28.00    3.10
   3  -6  -7   26.60    3.20
   3  -6  -7   39.70    5.50
   3   6  -7   22.40    3.60
  -3   6   7   23.20    2.90
   3   6  -7   26.70    3.70
   3   6  -7   34.70    4.70
  -3   6   7   32.30    4.50
   2  -6  -7    0.40    1.80
   2  -6  -7   -0.20    2.50
   2  -6  -7    0.90    1.40
   2  -6  -7    1.30    1.70
  -2  -6   7   -2.00    2.00
   2   6  -7    2.30    2.00
  -2   6   7   -0.90    2.00
  -2   6   7   -0.60    1.10
   2   6  -7   -0.10    1.90
   2   6  -7    1.80    1.90
   1  -6  -7   38.70    5.10
  -1  -6   7   45.00    5.60
   1  -6  -7   44.50    4.40
  -1  -6   7   39.70    5.00
   1  -6  -7   43.10    4.20
  -1   6   7   48.10    4.00
   1   6  -7   49.10    5.20
  -1   6   7   43.90    5.20
   1   6  -7   37.10    4.30
   1   6  -7   39.30    4.10
  -1   6   7   58.99    5.60
   0  -6  -7   11.00    3.20
   0  -6   7    5.50    3.10
   0  -6   7    3.20    3.00
   0  -6   7    6.20    1.30
   0  -6  -7    5.40    2.80
   0  -6  -7    2.00    1.70
   0   6   7    7.40    2.80
   0   6  -7    5.20    2.20
   0   6  -7    5.70    2.50
   0   6   7    9.70    2.20
   0   6   7    7.50    2.80
  -1  -6  -7   43.60    5.20
   1  -6   7   39.00    3.50
   1  -6   7   39.60    5.60
   1  -6   7   34.60    5.30
  -1  -6  -7   38.60    4.80
   1   6   7   45.10    5.60
  -1   6  -7   47.00    4.90
  -1   6  -7   45.60    4.00
   1   6   7   36.40    5.10
  -2  -6  -7    0.00    0.70
   2  -6   7    1.20    1.70
   2  -6   7    0.70    2.10
   2  -6   7   -0.10    3.40
  -2  -6  -7    0.10    2.30
  -2  -6  -7   -0.10    1.50
  -2   6  -7    1.60    2.10
   2   6   7    0.60    1.90
   2   6   7    0.30    2.50
  -2   6  -7   -2.60    1.90
   3  -6   7   25.50    4.90
   3  -6   7   31.50    5.60
  -3  -6  -7   31.50    4.60
   3  -6   7   22.20    4.00
   3   6   7   24.50    5.00
  -3   6  -7   24.90    3.80
   3   6   7   27.70    5.00
  -3   6  -7   23.30    4.10
   4  -6   7   -3.40    2.80
  -4  -6  -7    3.50    2.70
   4  -6   7    4.80    4.40
   4  -6   7    1.50    3.00
   4  -6   7   -0.60    2.60
  -4   6  -7   -0.80    2.30
   4   6   7   -1.30    2.00
   4   6   7    0.90    2.40
   5  -6   7   16.20    4.90
   5  -6   7   18.20    4.50
   5  -6   7   15.50    4.70
  -5  -6  -7   24.40    4.40
   5  -6   7   17.70    4.50
   5   6   7   18.60    5.10
  -5   6  -7   21.90    4.20
   5   6   7   23.90    5.00
   6  -6   7    0.80    4.80
   6  -6   7   -1.40    3.40
   6  -6   7   -5.20    2.80
   6  -6   7   -0.90    3.40
   6   6   7    4.60    4.40
   6   6   7    4.50    3.40
   7  -6   7   10.30    4.60
   7  -6   7    0.70    2.90
   7  -6   7   -2.10    5.30
   7   6   7   -3.40    3.70
   7  -7  -7    9.20    3.10
   7  -7  -7    0.20    4.20
   7   7  -7   -0.20    2.10
   7   7  -7    1.50    1.90
   6  -7  -7   -3.80    3.20
   6  -7  -7    2.40    2.70
   6   7  -7    1.90    2.10
   6   7  -7   -1.40    1.90
   5  -7  -7   33.20    4.60
   5  -7  -7   40.20    5.20
   5  -7  -7   26.60    6.00
   5   7  -7   43.20    5.10
   5   7  -7   31.30    4.30
  -4  -7   7   22.90    4.10
   4  -7  -7   34.00    5.00
   4  -7  -7   23.50    3.60
   4  -7  -7   23.60    5.30
   4   7  -7   27.60    4.00
  -4   7   7   24.70    4.40
   4   7  -7   27.90    4.00
   3  -7  -7   44.90    6.40
   3  -7  -7   42.80    5.50
  -3  -7   7   39.50    5.20
   3  -7  -7   51.29    4.20
  -3   7   7   36.40    5.10
  -3   7   7   39.10    4.10
   3   7  -7   28.40    4.10
   3   7  -7   40.90    4.80
   3   7  -7   39.00    5.30
   2  -7  -7    5.20    3.30
   2  -7  -7    5.80    1.90
   2  -7  -7   14.80    3.70
  -2  -7   7   12.90    3.80
   2   7  -7    7.60    2.60
  -2   7   7   11.50    2.50
   2   7  -7    6.50    2.70
  -2   7   7    8.70    3.10
   2   7  -7   11.80    3.20
   1  -7  -7   31.90    3.80
   1  -7  -7   35.80    5.00
   1  -7  -7   32.20    4.80
  -1  -7   7   22.40    4.40
  -1   7   7   29.10    3.80
  -1   7   7   33.60    5.00
   1   7  -7   22.00    3.40
   1   7  -7   26.60    4.20
  -1   7   7   34.40    4.40
   0  -7   7    4.00    3.10
   0  -7   7    1.00    1.20
   0  -7  -7    0.10    1.30
   0  -7   7    4.70    3.30
   0  -7  -7    1.50    1.90
   0  -7  -7    1.90    2.70
   0   7   7    2.70    2.10
   0   7  -7    5.60    2.70
   0   7  -7    3.30    2.20
   0   7   7    0.10    1.90
   0   7   7    0.60    2.40
  -1  -7  -7   33.80    5.00
   1  -7   7   30.10    5.10
   1  -7   7   29.00    3.30
  -1  -7  -7   28.10    4.50
   1  -7   7   31.60    5.10
   1   7   7   30.10    5.00
   1   7   7   25.00    4.50
  -1   7  -7   32.40    4.60
  -1   7  -7   30.60    3.90
  -2  -7  -7    7.20    1.20
   2  -7   7    7.20    4.10
  -2  -7  -7   12.00    3.80
  -2  -7  -7   11.50    3.80
  -2  -7  -7    9.70    1.40
   2  -7   7    6.80    2.70
   2  -7   7   16.40    4.80
   2   7   7    9.10    3.10
  -2   7  -7    6.50    2.40
   2   7   7   15.80    4.30
  -2   7  -7    9.60    3.30
  -3  -7  -7   35.80    5.00
   3  -7   7   42.20    6.90
   3  -7   7   38.70    6.30
   3  -7   7   29.20    4.70
  -3   7  -7   39.10    5.40
   3   7   7   33.30    5.60
  -3   7  -7   35.90    4.50
   3   7   7   37.00    6.20
   4  -7   7   23.90    5.50
   4  -7   7   28.40    6.40
  -4  -7  -7   35.00    5.20
   4  -7   7   31.50    5.20
  -4   7  -7   24.80    4.70
   4   7   7   21.40    5.10
   4   7   7   16.30    4.60
  -5  -7  -7   41.90    5.60
   5  -7   7   35.10    5.80
   5  -7   7   31.70    6.20
   5  -7   7   31.90    5.00
   5  -7   7   27.10    7.00
   5   7   7   36.40    6.60
   5   7   7   37.90    6.40
  -5   7  -7   45.60    6.00
   6  -7   7    4.50    3.60
   6  -7   7   -1.80    3.40
   6  -7   7    4.60    4.10
   6   7   7    0.20    3.30
   6   7   7   -1.70    2.90
   7  -7   7    3.20    3.60
   7  -7   7    0.80    4.20
   7  -7   7    1.50    5.70
   7   7   7    3.90    3.90
   7   7   7    4.50    5.10
   6  -8  -7    6.00    3.70
   6  -8  -7    5.40    3.20
   6   8  -7    2.90    2.70
   6   8  -7    4.10    2.40
   5  -8  -7   10.10    3.80
   5  -8  -7    1.80    4.10
   5   8  -7    5.60    2.70
   5   8  -7    4.90    2.60
   4  -8  -7   17.70    3.50
   4  -8  -7   14.60    4.00
   4  -8  -7    9.00    4.70
  -4   8   7   19.10    4.10
   4   8  -7   16.40    3.40
   4   8  -7   15.60    3.60
   3  -8  -7   54.59    6.40
   3  -8  -7   54.09    7.20
  -3  -8   7   38.50    5.50
   3   8  -7   46.30    5.20
  -3   8   7   42.60    5.90
   3   8  -7   51.89    5.50
  -2  -8   7  152.38   10.30
   2  -8  -7  144.39   10.00
   2  -8  -7  143.59    9.90
   2   8  -7  155.58    8.90
  -2   8   7  153.18   10.20
   2   8  -7  177.08   10.00
  -1  -8   7   60.89    7.50
   1  -8  -7   75.39    5.70
   1  -8  -7   72.79    6.70
   1  -8  -7   64.89    6.90
  -1   8   7   79.89    7.60
   1   8  -7   72.59    6.70
   1   8  -7   66.49    5.90
  -1   8   7   69.29    6.70
  -1   8   7   65.29    5.90
   0  -8  -7  110.99    8.00
   0  -8  -7   95.39    8.10
   0  -8   7  108.29    8.50
   0  -8   7  107.69    8.60
   0  -8   7   97.19    5.30
   0   8  -7  110.09    8.30
   0   8   7   96.69    7.90
   0   8   7   91.19    7.90
   0   8  -7   99.69    6.70
   1  -8   7   94.59    8.90
  -1  -8  -7   64.49    7.20
  -1  -8  -7   73.19    7.20
   1  -8   7   66.59    5.00
   1  -8   7   75.39    7.70
   1   8   7   75.49    7.50
   1   8   7   78.99    7.90
  -1   8  -7   69.89    7.20
  -1   8  -7   62.99    5.60
  -2  -8  -7  135.59    5.90
  -2  -8  -7  134.99    9.50
   2  -8   7  154.88   11.70
  -2  -8  -7  135.39    9.40
   2  -8   7  148.29    8.60
   2  -8   7  142.19   10.40
   2   8   7  157.68   11.30
  -2   8  -7  164.48    9.30
  -2   8  -7  151.38   10.20
   2   8   7  159.98   11.00
   3  -8   7   77.59    8.30
   3  -8   7   50.69    7.70
  -3  -8  -7   44.60    6.20
   3  -8   7   56.49    6.00
   3   8   7   43.00    6.50
  -3   8  -7   47.90    6.40
   3   8   7   44.70    6.90
   4  -8   7   17.30    4.30
  -4  -8  -7   23.30    4.80
   4  -8   7   17.20    5.10
   4  -8   7   13.60    4.80
   4   8   7   14.20    4.80
   4   8   7    7.90    4.30
  -4   8  -7   20.20    4.70
   5  -8   7    0.30    5.30
   5  -8   7   10.30    4.40
   5  -8   7   12.40    4.80
  -5   8  -7    5.80    3.60
   5   8   7   10.60    4.50
   5   8   7    2.70    3.90
   6  -8   7   -0.80    3.70
   6  -8   7    5.10    4.40
   6  -8   7    6.80    4.70
   6   8   7   -4.40    3.40
   6   8   7    2.30    4.50
   6  -9  -7   -0.50    2.90
   6  -9  -7   -5.60    4.10
   6   9  -7    2.40    2.80
   6   9  -7    0.10    2.10
   5  -9  -7    3.20    3.60
   5  -9  -7    0.60    3.20
   5   9  -7    1.40    2.20
   5   9  -7    3.90    3.10
   4  -9  -7    9.50    3.70
   4  -9  -7    2.30    4.10
   4   9  -7    5.20    2.70
   4   9  -7    6.90    3.20
   3  -9  -7    3.10    3.40
  -3  -9   7    7.00    3.60
   3  -9  -7    9.50    3.60
   3   9  -7    6.00    2.80
  -3   9   7    2.60    3.20
   3   9  -7    9.60    3.40
   2  -9  -7   48.10    6.90
   2  -9  -7   47.50    6.20
  -2  -9   7   42.20    6.10
  -2   9   7   46.40    6.50
   2   9  -7   44.50    5.80
   2   9  -7   37.30    4.90
  -1  -9   7    8.50    1.50
   1  -9  -7    9.80    4.20
   1  -9  -7    7.10    3.40
  -1  -9   7   12.60    4.60
  -1   9   7   13.70    3.90
  -1   9   7    7.40    3.20
   1   9  -7   10.90    3.30
   1   9  -7   12.00    3.70
   0  -9  -7   99.79    8.50
   0  -9   7  105.79    9.40
   0  -9   7   92.69    8.40
   0  -9  -7   80.89    7.40
   0  -9   7   92.99    5.40
   0   9   7   86.59    8.30
   0   9  -7  108.29    7.50
   0   9  -7   90.19    8.20
   0   9   7  105.99    9.20
   1  -9   7    9.30    4.50
   1  -9   7    3.70    3.10
  -1  -9  -7    8.60    3.90
   1  -9   7   10.80    2.70
  -1  -9  -7   19.60    4.80
  -1   9  -7   13.30    4.10
   1   9   7    2.30    3.50
   1   9   7    4.50    3.10
  -1   9  -7   11.00    3.00
   2  -9   7   46.90    7.20
   2  -9   7   51.89    7.80
  -2  -9  -7   43.80    6.30
   2  -9   7   35.70    4.70
  -2  -9  -7   47.20    6.50
  -2   9  -7   41.40    6.20
   2   9   7   40.60    6.50
   2   9   7   41.80    6.60
  -2   9  -7   49.40    5.70
   3  -9   7    7.90    4.60
   3  -9   7    3.70    3.70
  -3  -9  -7    4.70    3.60
   3  -9   7    3.30    3.00
   3   9   7    7.50    3.90
   3   9   7    7.40    4.50
  -3   9  -7   15.70    4.50
   4  -9   7    3.90    4.00
   4  -9   7    3.20    5.30
   4  -9   7    6.70    3.50
  -4  -9  -7   14.90    4.50
   4   9   7    6.70    4.10
  -4   9  -7   15.30    4.20
   4   9   7    9.40    4.50
   5  -9   7   -8.80    4.70
   5  -9   7    1.60    3.90
   5  -9   7    3.30    3.60
   5   9   7   -2.50    3.30
[truncated: 221,255 more chars]
