# Supplementary material for: The crystal structure of (E)-2-ethyl-N-(4-nitro­benzyl­idene)aniline: three-dimensional supra­molecular assembly mediated by C—H⋯O hydrogen bonds and nitro⋯π(arene) inter­actions
Source: Acta Crystallogr E Crystallogr Commun. 2018 Jul 10;74(Pt 8):1071–4. doi: 10.1107/S2056989018009544 (PMC6072986; doi:10.1107/S2056989018009544)
Supplement: Supplementary file 2 [file e-74-01071-Isup3.hkl]

data_I                                                                          
_shelx_title ' f1cgz'                                                           
_shelx_refln_list_code          4                                               
_shelx_F_calc_maximum      151.82                                               
_exptl_crystal_F_000       536.00                                               
_reflns_d_resolution_high  0.8175                                               
                                                                                
loop_                                                                           
 _space_group_symop_operation_xyz                                               
 'x, y, z'                                                                      
 '-x+1/2, -y, z+1/2'                                                            
 '-x, y+1/2, -z+1/2'                                                            
 'x+1/2, -y+1/2, -z'                                                            
                                                                                
_cell_length_a     7.6419                                                       
_cell_length_b    11.8889                                                       
_cell_length_c    14.8082                                                       
_cell_angle_alpha  90.000                                                       
_cell_angle_beta   90.000                                                       
_cell_angle_gamma  90.000                                                       
                                                                                
_shelx_F_squared_multiplier     1.000                                           
                                                                                
loop_                                                                           
 _refln_index_h                                                                 
 _refln_index_k                                                                 
 _refln_index_l                                                                 
 _refln_F_squared_calc                                                          
 _refln_F_squared_meas                                                          
 _refln_F_squared_sigma                                                         
 _refln_observed_status                                                         
   2   0   0        857.43        855.63        15.44 o                         
   4   0   0       5759.20       5783.39       102.36 o                         
   6   0   0          0.07          2.63         1.82 o                         
   8   0   0          1.28          7.96         5.02 o                         
   1   1   0          1.74          1.27         0.23 o                         
   2   1   0       3224.66       3114.28        32.80 o                         
   3   1   0          1.75          0.66         0.39 o                         
   4   1   0        583.87        546.65         8.20 o                         
   5   1   0          9.47          8.49         1.14 o                         
   6   1   0         21.69         21.89         2.13 o                         
   7   1   0          0.57          2.69         1.27 o                         
   8   1   0          1.18         -0.15         2.23 o                         
   9   1   0          0.00          2.11         3.29 o                         
   0   2   0       8408.03       8393.53        88.11 o                         
   1   2   0          0.00          0.26         0.27 o                         
   2   2   0        692.29        663.06         6.97 o                         
   3   2   0        318.60        299.86         3.98 o                         
   4   2   0        152.14        148.32         3.50 o                         
   5   2   0        175.03        192.57         3.58 o                         
   6   2   0          5.48          3.36         1.31 o                         
   7   2   0          0.54         -1.51         1.51 o                         
   8   2   0          0.34          0.50         1.65 o                         
   9   2   0          3.11          6.86         4.25 o                         
   1   3   0        618.20        626.77         5.83 o                         
   2   3   0        180.23        161.87         2.03 o                         
   3   3   0         54.01         56.80         1.44 o                         
   4   3   0        444.97        432.64         5.17 o                         
   5   3   0          0.34         -0.58         0.58 o                         
   6   3   0          0.25          1.17         1.25 o                         
   7   3   0          9.06         12.03         2.27 o                         
   8   3   0         13.30         10.62         2.66 o                         
   9   3   0          0.08          2.08         4.04 o                         
   0   4   0          0.49          0.25         0.64 o                         
   1   4   0        182.93        179.22         2.29 o                         
   2   4   0         20.34         23.74         0.86 o                         
   3   4   0        250.54        256.89         3.34 o                         
   4   4   0          7.23          8.06         0.94 o                         
   5   4   0        180.07        193.04         3.80 o                         
   6   4   0         29.46         30.22         1.41 o                         
   7   4   0          0.19         -0.91         1.82 o                         
   8   4   0          0.07         -1.59         2.48 o                         
   1   5   0       1408.33       1446.41        12.51 o                         
   2   5   0          9.71          7.07         0.83 o                         
   3   5   0        505.34        550.23         6.60 o                         
   4   5   0         11.52         12.69         1.19 o                         
   5   5   0          0.47          0.52         1.13 o                         
   6   5   0          0.00          1.90         1.47 o                         
   7   5   0          6.70          4.17         2.38 o                         
   8   5   0          0.09         -0.92         3.02 o                         
   0   6   0         32.01         39.45         2.02 o                         
   1   6   0        907.15        990.30         9.18 o                         
   2   6   0        158.68        170.82         3.39 o                         
   3   6   0        465.35        490.09         6.53 o                         
   4   6   0         14.39         17.02         1.56 o                         
   5   6   0         10.79          8.98         1.27 o                         
   6   6   0          1.45         -1.72         1.72 o                         
   7   6   0          1.93          0.35         2.70 o                         
   8   6   0          0.00          3.68         3.36 o                         
   1   7   0        227.95        223.37         3.62 o                         
   2   7   0          1.14          1.07         0.61 o                         
   3   7   0          0.04          0.21         0.98 o                         
   4   7   0          0.10         -1.07         1.07 o                         
   5   7   0          5.16          1.93         1.45 o                         
   6   7   0          0.45          0.92         2.44 o                         
   7   7   0          2.36          3.81         2.98 o                         
   8   7   0          0.06         -2.90         2.90 o                         
   0   8   0          0.01          1.48         1.93 o                         
   1   8   0          1.93          3.66         1.21 o                         
   2   8   0          9.97          9.45         0.99 o                         
   3   8   0          0.46         -1.10         1.10 o                         
   4   8   0          0.09         -1.32         1.32 o                         
   5   8   0          1.99         -1.94         1.94 o                         
   6   8   0          0.59         -1.85         2.46 o                         
   7   8   0          3.83          0.68         3.08 o                         
   1   9   0          5.52          1.60         1.49 o                         
   2   9   0          0.70         -0.01         0.88 o                         
   3   9   0          3.81          6.01         1.63 o                         
   4   9   0          5.69          1.42         1.76 o                         
   5   9   0          0.04         -1.20         2.56 o                         
   6   9   0          0.78         -2.21         3.03 o                         
   7   9   0          0.14         -3.36         3.36 o                         
   0  10   0         37.03         28.58         5.54 o                         
   1  10   0         10.98          9.14         2.58 o                         
   2  10   0         14.58          9.33         1.93 o                         
   3  10   0         20.80         17.67         2.55 o                         
   4  10   0         37.42         28.58         2.95 o                         
   5  10   0          2.73          3.51         3.64 o                         
   6  10   0          1.62         -2.75         3.97 o                         
   1  11   0          1.34         -0.63         1.77 o                         
   2  11   0         63.08         61.30         3.93 o                         
   3  11   0          0.11         -2.35         2.35 o                         
   4  11   0          6.10          1.89         3.37 o                         
   5  11   0          2.51          0.67         3.50 o                         
   6  11   0          1.50         -4.04         7.32 o                         
   0  12   0          4.14         -0.30         2.72 o                         
   1  12   0          1.94          0.83         2.37 o                         
   2  12   0         12.73          8.93         2.74 o                         
   3  12   0         14.21         17.02         3.34 o                         
   4  12   0          0.96          1.21         3.24 o                         
   5  12   0          0.12          1.56         3.99 o                         
   1  13   0          0.19          2.86         2.60 o                         
   2  13   0          3.19         -2.18         2.18 o                         
   3  13   0          0.70         -0.35         2.93 o                         
   4  13   0          0.94          5.04         6.69 o                         
   0  14   0          1.94         -4.63         4.63 o                         
   1  14   0          2.08          4.92         3.61 o                         
   2  14   0          0.07         -1.21         3.47 o                         
   1   0   1         56.93         56.28         1.50 o                         
   2   0   1      16132.92      16760.41       264.45 o                         
   3   0   1          4.07          2.94         0.65 o                         
   4   0   1        486.13        499.10         6.93 o                         
   5   0   1         49.04         46.32         1.58 o                         
   6   0   1         25.15         20.84         1.30 o                         
   7   0   1          0.30          0.21         2.00 o                         
   8   0   1          0.14         -0.34         1.93 o                         
   9   0   1          0.43          0.56         2.66 o                         
  -9   1   1          1.68         -1.09         2.85 o                         
  -8   1   1          2.55          3.08         1.99 o                         
  -7   1   1          2.43          0.87         2.15 o                         
  -6   1   1         66.33         62.13         1.84 o                         
  -5   1   1         81.29         74.45         2.08 o                         
  -4   1   1        549.35        520.92         7.59 o                         
  -3   1   1         70.96         65.42         1.61 o                         
  -2   1   1      23050.20      24134.60       249.23 o                         
  -1   1   1         25.62         27.56         0.68 o                         
   0   1   1       3737.04       3006.35       157.86 o                         
   1   1   1         25.80         29.91         0.71 o                         
   2   1   1      23049.27      24329.41       240.16 o                         
   3   1   1         71.08         66.85         1.77 o                         
   4   1   1        549.49        507.44         7.92 o                         
   5   1   1         81.36         75.24         2.42 o                         
   6   1   1         66.35         65.65         2.31 o                         
   7   1   1          2.43          2.88         1.23 o                         
   8   1   1          2.55          5.21         2.90 o                         
   9   1   1          1.68          1.56         2.98 o                         
  -9   2   1          1.14          6.46         3.78 o                         
  -8   2   1          0.57          4.11         2.05 o                         
  -7   2   1         22.02         20.93         2.67 o                         
  -6   2   1        177.89        182.21         5.24 o                         
  -5   2   1          2.57          1.73         0.65 o                         
  -4   2   1        361.32        336.03         4.74 o                         
  -3   2   1        204.90        198.73         4.04 o                         
  -2   2   1       3211.53       3112.86        28.95 o                         
  -1   2   1       1982.65       1895.37        15.09 o                         
   0   2   1        121.23        109.68         1.43 o                         
   1   2   1       1985.02       1909.19        16.57 o                         
   2   2   1       3211.03       3101.41        27.90 o                         
   3   2   1        204.89        203.93         2.69 o                         
   4   2   1        361.59        356.99         5.93 o                         
   5   2   1          2.56          1.29         0.84 o                         
   6   2   1        177.91        181.89         3.41 o                         
   7   2   1         22.01         24.96         3.10 o                         
   8   2   1          0.57          2.96         2.98 o                         
   9   2   1          1.14          1.35         3.84 o                         
  -9   3   1          2.23          6.51         4.02 o                         
  -8   3   1          4.08          5.54         2.73 o                         
  -7   3   1         13.94         12.46         2.54 o                         
  -6   3   1         18.65         17.75         0.84 o                         
  -5   3   1         61.62         59.74         1.72 o                         
  -4   3   1         69.98         71.76         2.32 o                         
  -3   3   1        527.80        527.34         6.08 o                         
  -2   3   1        199.65        195.89         2.46 o                         
  -1   3   1         59.30         55.69         1.36 o                         
   0   3   1        342.34        310.23         3.09 o                         
   1   3   1         59.19         58.39         1.12 o                         
   2   3   1        199.63        193.94         2.40 o                         
   3   3   1        527.76        523.54         5.92 o                         
   4   3   1         70.06         69.35         1.73 o                         
   5   3   1         61.60         57.40         2.54 o                         
   6   3   1         18.65         18.09         1.49 o                         
   7   3   1         13.93         11.00         2.20 o                         
   8   3   1          4.09          4.81         2.94 o                         
   9   3   1          2.23         -0.03         4.20 o                         
  -8   4   1          8.12         13.74         3.90 o                         
  -7   4   1          9.31          8.63         1.83 o                         
  -6   4   1         13.13         13.01         1.79 o                         
  -5   4   1         55.43         53.52         3.01 o                         
  -4   4   1        121.30        124.75         2.50 o                         
  -3   4   1        315.78        323.69         4.18 o                         
  -2   4   1         80.18         75.45         1.65 o                         
  -1   4   1        731.20        705.69         6.32 o                         
   0   4   1        333.69        306.47         3.25 o                         
   1   4   1        731.24        706.05         6.57 o                         
   2   4   1         79.91         75.57         1.54 o                         
   3   4   1        315.50        324.76         3.75 o                         
   4   4   1        121.33        126.61         2.66 o                         
   5   4   1         55.36         57.98         2.14 o                         
   6   4   1         13.12         12.49         2.21 o                         
   7   4   1          9.29         10.90         3.08 o                         
   8   4   1          8.13          5.45         3.80 o                         
  -8   5   1          0.05          3.31         3.76 o                         
  -7   5   1          0.67         -0.99         1.76 o                         
  -6   5   1          5.57          2.04         1.58 o                         
  -5   5   1         36.78         38.54         1.92 o                         
  -4   5   1         11.03         13.96         1.21 o                         
  -3   5   1         70.79         83.13         2.53 o                         
  -2   5   1         30.81         33.18         1.25 o                         
  -1   5   1        405.79        410.70         4.24 o                         
   0   5   1          0.43          0.30         0.53 o                         
   1   5   1        406.14        406.79         4.45 o                         
   2   5   1         30.86         33.50         1.21 o                         
   3   5   1         70.71         85.97         1.93 o                         
   4   5   1         11.07         14.77         1.12 o                         
   5   5   1         36.80         35.78         1.69 o                         
   6   5   1          5.57          3.36         1.51 o                         
   7   5   1          0.66         -0.42         2.21 o                         
   8   5   1          0.05         -1.28         3.02 o                         
  -8   6   1          0.50         -0.83         3.62 o                         
  -7   6   1          0.47         -2.24         2.66 o                         
  -6   6   1          3.97          2.15         1.76 o                         
  -5   6   1         18.56         16.77         1.74 o                         
  -4   6   1         10.41          6.74         1.26 o                         
  -3   6   1        192.42        206.73         4.25 o                         
  -2   6   1          2.08          0.70         0.74 o                         
  -1   6   1       1213.51       1332.61        11.63 o                         
   0   6   1         14.54         13.33         0.92 o                         
   1   6   1       1213.86       1343.20        12.07 o                         
   2   6   1          2.09          1.70         0.78 o                         
   3   6   1        192.46        200.59         3.40 o                         
   4   6   1         10.43          8.18         1.14 o                         
   5   6   1         18.57         18.09         1.33 o                         
   6   6   1          3.98          3.23         2.31 o                         
   7   6   1          0.47          0.70         2.56 o                         
   8   6   1          0.50         -0.73         2.68 o                         
  -8   7   1          1.23          0.42         3.87 o                         
  -7   7   1          0.45         -1.11         3.26 o                         
  -6   7   1          3.34          3.51         1.97 o                         
  -5   7   1         33.63         32.00         2.44 o                         
  -4   7   1          4.59          3.38         1.13 o                         
  -3   7   1         51.13         56.11         2.14 o                         
  -2   7   1          6.24          6.90         1.28 o                         
  -1   7   1        191.34        192.91         3.56 o                         
   0   7   1          6.53          4.10         1.01 o                         
   1   7   1        191.39        196.49         3.61 o                         
   2   7   1          6.28          5.64         0.97 o                         
   3   7   1         51.12         54.94         1.98 o                         
   4   7   1          4.58          4.11         1.14 o                         
   5   7   1         33.64         31.98         2.23 o                         
   6   7   1          3.34          0.36         2.57 o                         
   7   7   1          0.45          0.80         2.91 o                         
   8   7   1          1.23          0.86         3.27 o                         
  -7   8   1          0.56          3.84         3.25 o                         
  -6   8   1          0.29         -0.85         2.71 o                         
  -5   8   1          8.13          7.42         2.08 o                         
  -4   8   1         10.14         12.24         1.85 o                         
  -3   8   1         27.34         26.97         1.96 o                         
  -2   8   1          0.40          1.21         1.13 o                         
  -1   8   1         46.78         54.13         2.78 o                         
   0   8   1          1.63          0.40         1.28 o                         
   1   8   1         46.78         47.83         2.79 o                         
   2   8   1          0.40         -1.07         1.07 o                         
   3   8   1         27.29         28.28         2.00 o                         
   4   8   1         10.13          9.66         1.47 o                         
   5   8   1          8.13          5.36         2.69 o                         
   6   8   1          0.30         -0.53         5.29 o                         
   7   8   1          0.56         -0.70         2.92 o                         
  -7   9   1          1.85         -2.40         3.82 o                         
  -6   9   1          6.52          1.29         3.31 o                         
  -5   9   1          0.32         -2.53         2.53 o                         
  -4   9   1          1.61         -0.04         1.76 o                         
  -3   9   1          1.95          0.30         1.38 o                         
  -2   9   1          0.59         -0.94         1.32 o                         
  -1   9   1         16.79         13.99         1.94 o                         
   0   9   1         14.86         16.72         2.32 o                         
   1   9   1         16.81         16.02         2.19 o                         
   2   9   1          0.59         -0.86         1.12 o                         
   3   9   1          1.94          2.39         1.99 o                         
   4   9   1          1.61         -0.16         1.62 o                         
   5   9   1          0.32          0.53         2.48 o                         
   6   9   1          6.51          1.53         3.07 o                         
   7   9   1          1.85         -0.83         3.61 o                         
  -6  10   1          4.72         -0.53         3.58 o                         
  -5  10   1          1.73         -2.01         3.29 o                         
  -4  10   1          6.47          1.41         2.04 o                         
  -3  10   1          3.10          0.43         1.90 o                         
  -2  10   1         12.21         11.41         2.11 o                         
  -1  10   1         21.07         19.12         2.12 o                         
   0  10   1          6.36          0.39         1.85 o                         
   1  10   1         21.06         16.17         2.59 o                         
   2  10   1         12.21          7.92         1.74 o                         
   3  10   1          3.10          0.77         2.27 o                         
   4  10   1          6.48          6.11         2.45 o                         
   5  10   1          1.72         -1.23         3.15 o                         
   6  10   1          4.72          6.81         3.38 o                         
  -6  11   1          3.51         -9.63        12.08 o                         
  -5  11   1          5.83          7.21         4.06 o                         
  -4  11   1         12.57         10.20         3.32 o                         
  -3  11   1         12.64         12.76         2.56 o                         
  -2  11   1         26.32         29.06         3.20 o                         
  -1  11   1          1.82         -1.12         1.61 o                         
   0  11   1         41.92         41.16         3.17 o                         
   1  11   1          1.82          1.38         1.98 o                         
   2  11   1         26.34         21.27         3.15 o                         
   3  11   1         12.64         15.98         3.23 o                         
   4  11   1         12.56         12.01         3.41 o                         
   5  11   1          5.83          8.15         3.96 o                         
   6  11   1          3.52         -7.48         7.48 o                         
  -5  12   1          9.26          9.06         4.25 o                         
  -4  12   1         12.19          7.14         4.39 o                         
  -3  12   1          4.25          1.25         2.82 o                         
  -2  12   1          9.40          7.87         2.67 o                         
  -1  12   1          6.26          9.26         2.75 o                         
   0  12   1         32.56         28.44         2.98 o                         
   1  12   1          6.25          0.85         2.58 o                         
   2  12   1          9.41          7.19         3.07 o                         
   3  12   1          4.25          0.89         2.81 o                         
   4  12   1         12.19          8.43         3.82 o                         
   5  12   1          9.27          7.97         4.11 o                         
  -4  13   1          0.62         -6.06         6.26 o                         
  -3  13   1          0.33         -2.68         2.68 o                         
  -2  13   1          0.11         -1.17         2.39 o                         
  -1  13   1          2.47          1.66         2.71 o                         
   0  13   1          0.95         -2.51         3.00 o                         
   1  13   1          2.47         -0.79         2.68 o                         
   2  13   1          0.11         -2.83         2.83 o                         
   3  13   1          0.33          1.64         3.27 o                         
   4  13   1          0.63         -4.46         6.52 o                         
  -2  14   1          1.30          1.48         3.24 o                         
  -1  14   1          0.54          3.70         3.73 o                         
   0  14   1          0.16         -1.99         3.53 o                         
   1  14   1          0.54         -3.76         3.76 o                         
   2  14   1          1.30         -4.00         4.00 o                         
   0   0   2       1444.67       1365.92        15.85 o                         
   1   0   2        380.08        366.87         3.93 o                         
   2   0   2       2423.79       2255.97        25.01 o                         
   3   0   2         95.77         85.09         1.87 o                         
   4   0   2        299.57        285.50         6.81 o                         
   5   0   2         66.94         67.26         2.53 o                         
   6   0   2         41.61         40.96         1.95 o                         
   7   0   2          0.05         -1.97         1.97 o                         
   8   0   2          0.12          2.30         2.12 o                         
   9   0   2          2.32          4.12         2.83 o                         
  -9   1   2          2.56          3.31         2.76 o                         
  -8   1   2          8.04          5.24         2.79 o                         
  -7   1   2         55.15         63.76         3.99 o                         
  -6   1   2         60.65         56.34         2.10 o                         
  -5   1   2          6.58          7.01         1.20 o                         
  -4   1   2        696.77        656.43        10.57 o                         
  -3   1   2        450.94        417.05         5.55 o                         
  -2   1   2       2265.31       2112.51        21.33 o                         
  -1   1   2        128.40        119.76         1.48 o                         
   0   1   2       6838.14       6893.05        66.19 o                         
   1   1   2        127.58        118.11         1.52 o                         
   2   1   2       2266.43       2110.30        21.62 o                         
   3   1   2        450.46        419.28         5.74 o                         
   4   1   2        696.68        656.93         9.41 o                         
   5   1   2          6.56          6.73         0.76 o                         
   6   1   2         60.65         70.50         3.87 o                         
   7   1   2         55.11         62.81         5.30 o                         
   8   1   2          8.04          8.63         2.44 o                         
   9   1   2          2.56          6.57         3.65 o                         
  -9   2   2          1.57          0.36         3.42 o                         
  -8   2   2         17.21         18.26         2.93 o                         
  -7   2   2          1.86          1.57         2.08 o                         
  -6   2   2         62.00         59.33         2.38 o                         
  -5   2   2         50.69         54.28         1.81 o                         
  -4   2   2       1314.60       1307.72        14.43 o                         
  -3   2   2        307.83        315.30         4.13 o                         
  -2   2   2       1239.35       1163.55        11.10 o                         
  -1   2   2        875.89        818.42         7.27 o                         
   0   2   2       7264.61       7341.05        89.72 o                         
   1   2   2        876.71        800.53         7.33 o                         
   2   2   2       1239.72       1187.30        11.46 o                         
   3   2   2        307.99        311.88         4.12 o                         
   4   2   2       1314.53       1308.84        15.97 o                         
   5   2   2         50.64         51.63         2.12 o                         
   6   2   2         62.06         62.69         2.36 o                         
   7   2   2          1.87         -1.29         1.63 o                         
   8   2   2         17.21         14.81         3.24 o                         
   9   2   2          1.57          0.04         3.64 o                         
  -9   3   2          4.85          1.85         3.50 o                         
  -8   3   2          0.12          3.67         2.17 o                         
  -7   3   2          1.57          2.31         2.16 o                         
  -6   3   2         92.32         91.65         2.95 o                         
  -5   3   2        126.42        132.14         2.96 o                         
  -4   3   2        407.30        398.94         5.46 o                         
  -3   3   2         90.54         80.68         1.74 o                         
  -2   3   2        786.31        741.99         7.35 o                         
  -1   3   2        242.35        237.88         2.50 o                         
   0   3   2       1120.75       1084.80         9.15 o                         
   1   3   2        242.38        237.91         2.69 o                         
   2   3   2        786.97        753.07         7.38 o                         
   3   3   2         90.66         85.96         1.67 o                         
   4   3   2        407.03        388.68         4.90 o                         
   5   3   2        126.29        127.63         2.81 o                         
   6   3   2         92.41        101.88         3.14 o                         
   7   3   2          1.58          2.09         1.61 o                         
   8   3   2          0.12          6.38         4.26 o                         
   9   3   2          4.85          7.92         4.59 o                         
  -8   4   2         11.37         12.21         3.89 o                         
  -7   4   2         34.35         41.51         4.25 o                         
  -6   4   2         39.19         45.33         2.25 o                         
  -5   4   2          3.60          2.38         0.86 o                         
  -4   4   2         24.21         23.39         1.35 o                         
  -3   4   2         80.69         78.12         1.90 o                         
  -2   4   2        107.27        111.69         1.83 o                         
  -1   4   2         69.46         66.30         1.26 o                         
   0   4   2        238.83        246.41         2.82 o                         
   1   4   2         69.49         65.36         1.30 o                         
   2   4   2        107.20        112.74         2.09 o                         
   3   4   2         80.76         78.15         1.52 o                         
   4   4   2         24.23         22.43         1.06 o                         
   5   4   2          3.60          4.35         0.70 o                         
   6   4   2         39.27         41.57         2.27 o                         
   7   4   2         34.33         39.35         3.63 o                         
   8   4   2         11.37         12.27         4.66 o                         
  -8   5   2          3.75         -0.29         3.18 o                         
  -7   5   2          1.87          2.11         1.83 o                         
  -6   5   2         14.78         11.84         2.03 o                         
  -5   5   2          5.49          3.31         1.10 o                         
  -4   5   2          0.89          0.06         0.90 o                         
  -3   5   2        103.54         99.96         2.15 o                         
  -2   5   2         11.42         10.42         0.80 o                         
  -1   5   2         84.99         93.57         1.74 o                         
   0   5   2          0.31         -0.57         0.57 o                         
   1   5   2         85.06         94.82         1.80 o                         
   2   5   2         11.34         11.87         0.99 o                         
   3   5   2        103.49        100.59         2.09 o                         
   4   5   2          0.88          1.26         0.61 o                         
   5   5   2          5.49          6.08         0.97 o                         
   6   5   2         14.78         15.77         2.28 o                         
   7   5   2          1.87          0.53         2.48 o                         
   8   5   2          3.75          6.44         3.27 o                         
  -8   6   2          2.16         -1.90         3.81 o                         
  -7   6   2          2.10         -1.52         2.35 o                         
  -6   6   2          8.91          7.92         1.94 o                         
  -5   6   2         17.60         19.99         1.67 o                         
  -4   6   2         44.26         43.69         2.00 o                         
  -3   6   2         32.15         29.39         1.82 o                         
  -2   6   2          8.03          9.03         0.97 o                         
  -1   6   2        187.36        190.19         2.93 o                         
   0   6   2         14.24         12.56         0.99 o                         
   1   6   2        187.23        197.50         3.00 o                         
   2   6   2          8.01          7.03         1.08 o                         
   3   6   2         32.05         31.55         1.87 o                         
   4   6   2         44.32         42.85         1.89 o                         
   5   6   2         17.63         16.24         1.36 o                         
   6   6   2          8.92         10.09         2.73 o                         
   7   6   2          2.10         -0.60         2.51 o                         
   8   6   2          2.16         -0.15         3.41 o                         
  -8   7   2          2.31         10.57         6.45 o                         
  -7   7   2          5.12         10.67         3.25 o                         
  -6   7   2          2.96          0.10         2.12 o                         
  -5   7   2          6.80          4.45         1.74 o                         
  -4   7   2          4.38          3.19         1.30 o                         
  -3   7   2        211.31        232.07         5.68 o                         
  -2   7   2          6.11          5.92         1.10 o                         
  -1   7   2        318.21        340.94         4.93 o                         
   0   7   2          0.32         -0.11         0.94 o                         
   1   7   2        317.83        338.60         5.26 o                         
   2   7   2          6.13          4.29         1.23 o                         
   3   7   2        211.49        231.80         5.62 o                         
   4   7   2          4.36          5.49         1.45 o                         
   5   7   2          6.79          4.13         2.10 o                         
   6   7   2          2.96          3.56         3.37 o                         
   7   7   2          5.13          2.52         3.15 o                         
   8   7   2          2.31         -2.01         4.01 o                         
  -7   8   2          2.83         -3.06         3.06 o                         
  -6   8   2          0.19         -1.79         2.81 o                         
  -5   8   2          3.57         -1.61         1.61 o                         
  -4   8   2          0.80          2.13         1.51 o                         
  -3   8   2         48.40         52.88         2.81 o                         
  -2   8   2         18.99         20.69         1.82 o                         
  -1   8   2         25.90         23.39         1.66 o                         
   0   8   2         62.06         77.00         2.89 o                         
   1   8   2         25.89         24.22         2.08 o                         
   2   8   2         18.97         19.83         1.94 o                         
   3   8   2         48.40         52.02         2.79 o                         
   4   8   2          0.80         -0.90         1.54 o                         
   5   8   2          3.57          3.07         2.46 o                         
   6   8   2          0.19         -2.11         2.84 o                         
   7   8   2          2.83         -2.30         2.97 o                         
  -7   9   2          0.03         -3.12         3.12 o                         
  -6   9   2          3.46          1.68         3.19 o                         
  -5   9   2          4.74          0.20         2.22 o                         
  -4   9   2          1.03         -1.26         1.65 o                         
  -3   9   2          2.61          4.45         1.60 o                         
  -2   9   2         10.87          9.97         1.61 o                         
  -1   9   2          6.63          6.46         1.54 o                         
   0   9   2          8.34          5.89         1.69 o                         
   1   9   2          6.61          7.93         1.89 o                         
   2   9   2         10.88          9.67         2.35 o                         
   3   9   2          2.60          0.27         1.50 o                         
   4   9   2          1.04         -1.12         1.99 o                         
   5   9   2          4.73          5.08         2.61 o                         
   6   9   2          3.46          1.33         5.84 o                         
   7   9   2          0.03         -1.77         3.48 o                         
  -6  10   2          0.78         -3.00         3.27 o                         
  -5  10   2          5.81          5.21         3.34 o                         
  -4  10   2          6.08          6.28         2.24 o                         
  -3  10   2         24.10         22.23         2.73 o                         
  -2  10   2          0.39          0.38         1.84 o                         
  -1  10   2          0.44         -0.94         1.50 o                         
   0  10   2          3.12          0.28         2.05 o                         
   1  10   2          0.44         -1.95         1.95 o                         
   2  10   2          0.39         -1.71         1.71 o                         
   3  10   2         24.12         15.46         2.93 o                         
   4  10   2          6.07          1.21         2.73 o                         
   5  10   2          5.81          1.24         3.06 o                         
   6  10   2          0.78          3.86         3.68 o                         
  -6  11   2          1.32         -2.99         9.19 o                         
  -5  11   2         16.67         14.44         4.28 o                         
  -4  11   2          6.41          8.81         2.74 o                         
  -3  11   2         23.21         20.45         2.85 o                         
  -2  11   2          8.00          3.19         2.07 o                         
  -1  11   2         37.47         27.29         2.84 o                         
   0  11   2          4.77          2.33         2.39 o                         
   1  11   2         37.49         33.72         4.77 o                         
   2  11   2          8.02          5.11         2.29 o                         
   3  11   2         23.19         28.76         3.63 o                         
   4  11   2          6.42          7.12         3.12 o                         
   5  11   2         16.67         17.21         4.18 o                         
  -5  12   2          6.47         12.35         4.81 o                         
  -4  12   2          3.04          2.17         3.45 o                         
  -3  12   2          6.09          5.50         2.60 o                         
  -2  12   2         30.15         30.61         3.57 o                         
  -1  12   2          4.70          4.79         2.32 o                         
   0  12   2         45.51         47.85         4.35 o                         
   1  12   2          4.70          3.26         2.38 o                         
   2  12   2         30.14         31.44         3.25 o                         
   3  12   2          6.09          6.39         3.02 o                         
   4  12   2          3.04          2.43         3.28 o                         
   5  12   2          6.47          3.34         4.63 o                         
  -3  13   2          3.15          2.76         3.11 o                         
  -2  13   2          3.01          1.52         2.66 o                         
  -1  13   2          0.01         -2.03         2.59 o                         
   0  13   2         13.84         14.74         3.60 o                         
   1  13   2          0.01         -0.19         3.22 o                         
   2  13   2          3.02         -3.05         3.29 o                         
   3  13   2          3.15          4.85         3.43 o                         
  -2  14   2          1.43         13.89         8.34 o                         
  -1  14   2          2.79          6.62         3.75 o                         
   0  14   2          5.18          2.82         3.40 o                         
   1  14   2          2.78          4.27         4.12 o                         
   1   0   3        133.87        122.17         1.80 o                         
   2   0   3        222.64        238.01         3.16 o                         
   3   0   3        548.48        546.24         7.06 o                         
   4   0   3          7.12         11.69         1.50 o                         
   5   0   3         47.86         48.88         2.75 o                         
   6   0   3          0.04         -1.13         1.72 o                         
   7   0   3         55.83         65.81         4.47 o                         
   8   0   3          0.73         -1.67         1.85 o                         
   9   0   3          2.98          0.50         2.73 o                         
  -9   1   3          2.08          3.81         2.86 o                         
  -8   1   3          0.26         -1.11         1.91 o                         
  -7   1   3          0.12         -1.80         1.80 o                         
  -6   1   3         76.45         79.28         4.26 o                         
  -5   1   3        142.12        139.49         5.26 o                         
  -4   1   3        169.55        165.82         3.16 o                         
  -3   1   3        154.23        149.01         2.55 o                         
  -2   1   3        829.13        780.18         8.55 o                         
  -1   1   3         89.67         87.49         1.36 o                         
   0   1   3        125.49        119.00         1.70 o                         
   1   1   3         89.24         87.76         1.24 o                         
   2   1   3        828.30        771.95         8.13 o                         
   3   1   3        154.26        152.24         2.73 o                         
   4   1   3        169.70        163.68         2.90 o                         
   5   1   3        142.14        138.76         3.54 o                         
   6   1   3         76.40         74.57         4.04 o                         
   7   1   3          0.12          0.17         2.23 o                         
   8   1   3          0.26          1.41         2.33 o                         
   9   1   3          2.08          4.31         3.02 o                         
  -9   2   3          2.55          4.48         2.89 o                         
  -8   2   3         18.56         17.88         2.97 o                         
  -7   2   3          0.58          0.18         2.11 o                         
  -6   2   3         76.62         83.02         4.79 o                         
  -5   2   3        116.81        121.69         3.19 o                         
  -4   2   3        781.64        769.36         8.65 o                         
  -3   2   3        112.04        109.14         2.11 o                         
  -2   2   3        117.89        115.10         1.90 o                         
  -1   2   3        738.74        714.61         6.27 o                         
   0   2   3       1488.14       1432.56        21.33 o                         
   1   2   3        738.32        714.06         6.69 o                         
   2   2   3        117.53        113.30         1.92 o                         
   3   2   3        112.01        107.06         1.96 o                         
   4   2   3        781.78        767.71        10.64 o                         
   5   2   3        116.76        122.11         3.13 o                         
   6   2   3         76.59         79.20         3.90 o                         
   7   2   3          0.58         -0.90         1.19 o                         
   8   2   3         18.57         14.18         4.20 o                         
   9   2   3          2.55          2.89         4.26 o                         
  -9   3   3          0.20         12.18        12.72 o                         
  -8   3   3         18.89         21.02         3.21 o                         
  -7   3   3         25.31         20.36         3.12 o                         
  -6   3   3         74.65         66.68         2.53 o                         
  -5   3   3          6.96          5.15         0.85 o                         
  -4   3   3        270.18        278.91         4.73 o                         
  -3   3   3         34.31         35.17         1.28 o                         
  -2   3   3         72.66         67.43         1.63 o                         
  -1   3   3        642.70        657.25         5.96 o                         
   0   3   3          0.43          1.78         0.48 o                         
   1   3   3        642.63        657.25         6.39 o                         
   2   3   3         72.60         71.16         1.49 o                         
   3   3   3         34.24         33.94         1.41 o                         
   4   3   3        270.50        275.27         3.88 o                         
   5   3   3          6.95          4.29         0.93 o                         
   6   3   3         74.63         82.43         2.77 o                         
   7   3   3         25.31         26.44         2.74 o                         
   8   3   3         18.91         24.55         4.94 o                         
   9   3   3          0.20          1.71         8.34 o                         
  -8   4   3          1.29          5.18         2.77 o                         
  -7   4   3          5.51          5.13         1.52 o                         
  -6   4   3          9.48         11.25         1.71 o                         
  -5   4   3         40.24         42.32         1.92 o                         
  -4   4   3         68.37         69.51         2.11 o                         
  -3   4   3         11.22         12.52         1.06 o                         
  -2   4   3        147.43        138.01         1.98 o                         
  -1   4   3         34.98         37.00         1.12 o                         
   0   4   3          3.31          4.47         0.60 o                         
   1   4   3         35.06         36.69         1.12 o                         
   2   4   3        147.64        139.39         2.21 o                         
   3   4   3         11.32         12.53         1.03 o                         
   4   4   3         68.36         67.55         2.91 o                         
   5   4   3         40.26         39.57         1.38 o                         
   6   4   3          9.48         10.49         1.50 o                         
   7   4   3          5.50          3.34         2.25 o                         
   8   4   3          1.29         11.78         4.62 o                         
  -8   5   3         23.74         17.50         4.49 o                         
  -7   5   3          6.69          8.47         2.21 o                         
  -6   5   3         10.58          8.89         2.43 o                         
  -5   5   3         23.63         25.61         1.77 o                         
  -4   5   3        102.34        104.16         2.66 o                         
  -3   5   3         36.59         35.79         1.66 o                         
  -2   5   3        273.31        266.12         3.50 o                         
  -1   5   3          2.88          2.02         0.58 o                         
   0   5   3         16.93         18.86         0.95 o                         
   1   5   3          2.85          3.04         0.64 o                         
   2   5   3        273.33        262.53         3.79 o                         
   3   5   3         36.64         39.79         1.85 o                         
   4   5   3        102.41        103.58         2.32 o                         
   5   5   3         23.67         23.52         1.52 o                         
   6   5   3         10.59         10.97         2.10 o                         
   7   5   3          6.68          6.63         2.62 o                         
   8   5   3         23.75         20.54         4.14 o                         
  -8   6   3          0.04         -3.75         3.75 o                         
  -7   6   3          4.34          7.52         2.25 o                         
  -6   6   3         50.96         50.94         3.38 o                         
  -5   6   3         38.52         39.55         2.34 o                         
  -4   6   3         12.80         12.10         1.38 o                         
  -3   6   3         27.54         26.07         1.33 o                         
  -2   6   3         78.02         76.11         2.06 o                         
  -1   6   3         80.81         76.21         1.95 o                         
   0   6   3         13.51         13.68         1.08 o                         
   1   6   3         80.75         77.59         2.22 o                         
   2   6   3         78.07         75.23         2.50 o                         
   3   6   3         27.59         28.98         1.75 o                         
   4   6   3         12.74         14.32         1.71 o                         
   5   6   3         38.50         33.19         2.76 o                         
   6   6   3         50.95         52.77         4.47 o                         
   7   6   3          4.34         -0.45         2.72 o                         
   8   6   3          0.04         -1.64         3.83 o                         
  -8   7   3          0.31          1.92        10.05 o                         
  -7   7   3          1.69          0.49         2.99 o                         
  -6   7   3          0.35         -0.22         1.92 o                         
  -5   7   3         46.89         59.89         3.68 o                         
  -4   7   3         14.10         16.67         1.88 o                         
  -3   7   3         23.75         23.87         1.58 o                         
  -2   7   3         13.27         12.58         1.24 o                         
  -1   7   3         52.74         52.42         1.96 o                         
   0   7   3         10.35          7.53         1.19 o                         
   1   7   3         52.74         52.81         2.19 o                         
   2   7   3         13.25         15.28         2.28 o                         
   3   7   3         23.75         27.84         2.33 o                         
   4   7   3         14.12         17.73         1.74 o                         
   5   7   3         46.88         57.29         4.73 o                         
   6   7   3          0.35         -1.04         2.90 o                         
   7   7   3          1.69         -0.61         2.93 o                         
   8   7   3          0.31          7.70         9.83 o                         
  -7   8   3          7.05          3.52         3.11 o                         
  -6   8   3          5.39          1.42         2.38 o                         
  -5   8   3          6.49          6.32         2.15 o                         
  -4   8   3          9.60          7.44         1.90 o                         
  -3   8   3         29.45         28.33         1.90 o                         
  -2   8   3         21.63         21.70         1.94 o                         
  -1   8   3         74.45         78.44         2.61 o                         
   0   8   3          0.76          0.58         1.10 o                         
   1   8   3         74.61         81.08         2.92 o                         
   2   8   3         21.63         19.45         2.18 o                         
   3   8   3         29.40         29.58         2.82 o                         
   4   8   3          9.63          7.87         2.08 o                         
   5   8   3          6.49          3.17         2.53 o                         
   6   8   3          5.39          4.51         3.26 o                         
   7   8   3          7.05          3.43         3.67 o                         
  -7   9   3          0.73         -1.60         3.29 o                         
  -6   9   3          0.14          2.49         3.25 o                         
  -5   9   3         13.16         14.81         2.80 o                         
  -4   9   3          1.08          0.71         2.01 o                         
  -3   9   3          2.10          2.03         1.76 o                         
  -2   9   3          3.11          0.98         1.92 o                         
  -1   9   3         45.76         49.92         2.33 o                         
   0   9   3          5.97          7.17         1.56 o                         
   1   9   3         45.80         46.56         2.97 o                         
   2   9   3          3.09          3.66         1.75 o                         
   3   9   3          2.10          1.75         2.52 o                         
   4   9   3          1.07         -0.05         2.28 o                         
   5   9   3         13.17         15.12         3.39 o                         
   6   9   3          0.14         -2.67         2.79 o                         
   7   9   3          0.73          3.68         3.95 o                         
  -6  10   3          1.77          0.12         3.39 o                         
  -5  10   3         22.85         17.05         3.39 o                         
  -4  10   3          0.96          0.90         1.95 o                         
  -3  10   3         38.37         40.85         3.51 o                         
  -2  10   3          0.99         -1.51         1.94 o                         
  -1  10   3        110.55        107.52         4.09 o                         
   0  10   3         14.91         15.42         2.21 o                         
   1  10   3        110.50        111.06         4.57 o                         
   2  10   3          1.00          0.61         1.96 o                         
   3  10   3         38.38         46.06         3.84 o                         
   4  10   3          0.97         -2.53         2.53 o                         
   5  10   3         22.84         21.34         4.40 o                         
   6  10   3          1.77          0.94         3.48 o                         
  -5  11   3         14.87          9.49         3.79 o                         
  -4  11   3          5.15          2.98         2.51 o                         
  -3  11   3         43.64         45.51         3.88 o                         
  -2  11   3          0.52          0.74         2.11 o                         
  -1  11   3         83.81         79.50         4.33 o                         
   0  11   3          1.68          0.48         2.24 o                         
   1  11   3         83.83         88.77         6.40 o                         
   2  11   3          0.52          2.67         2.08 o                         
   3  11   3         43.64         45.14         4.07 o                         
   4  11   3          5.15          6.21         3.05 o                         
   5  11   3         14.88         15.08         4.69 o                         
  -5  12   3          4.42         15.60        10.90 o                         
  -4  12   3          7.85          8.15         4.00 o                         
  -3  12   3         16.12         15.49         2.84 o                         
  -2  12   3          5.83          4.53         2.34 o                         
  -1  12   3          0.76          1.07         2.60 o                         
   0  12   3          8.35          7.33         3.02 o                         
   1  12   3          0.76         -0.39         2.35 o                         
   2  12   3          5.83          6.76         2.61 o                         
   3  12   3         16.11         14.64         3.43 o                         
   4  12   3          7.86          9.21         3.53 o                         
  -3  13   3          0.01          0.14         2.58 o                         
  -2  13   3         15.58         11.28         2.96 o                         
  -1  13   3          1.90         -1.01         2.62 o                         
   0  13   3          4.79         -0.97         3.17 o                         
   1  13   3          1.90         -2.30         3.70 o                         
   2  13   3         15.59          9.15         3.81 o                         
   3  13   3          0.01         -2.09         3.10 o                         
  -1  14   3          0.28          0.15         4.08 o                         
   0  14   3          3.40         -2.37         3.86 o                         
   1  14   3          0.29          2.36         3.86 o                         
   0   0   4       3265.97       3277.36        35.65 o                         
   1   0   4        608.35        563.19         5.51 o                         
   2   0   4        212.98        205.94         2.74 o                         
   3   0   4        198.41        200.39         2.84 o                         
   4   0   4         36.86         35.08         1.37 o                         
   5   0   4         26.86         28.17         2.07 o                         
   6   0   4          9.37         11.02         1.62 o                         
   7   0   4         22.18         19.68         2.72 o                         
   8   0   4          0.09          1.80         2.15 o                         
   9   0   4          3.00          7.48         3.22 o                         
  -9   1   4          1.23          2.52         3.41 o                         
  -8   1   4          3.83          2.97         2.11 o                         
  -7   1   4          1.32          0.37         2.06 o                         
  -6   1   4          9.09          7.55         1.63 o                         
  -5   1   4        114.88        125.06         3.57 o                         
  -4   1   4         16.24         19.50         1.24 o                         
  -3   1   4         50.66         55.64         1.66 o                         
  -2   1   4        548.92        499.55         5.63 o                         
  -1   1   4        339.57        303.04         3.45 o                         
   0   1   4       1999.69       1965.50        15.47 o                         
   1   1   4        339.25        307.74         3.13 o                         
   2   1   4        548.32        495.31         5.23 o                         
   3   1   4         50.71         50.69         1.30 o                         
   4   1   4         16.30         17.02         1.43 o                         
   5   1   4        114.95        124.20         4.00 o                         
   6   1   4          9.07         11.22         1.64 o                         
   7   1   4          1.32          0.99         2.58 o                         
   8   1   4          3.83         -0.02         2.41 o                         
   9   1   4          1.23          2.11         3.31 o                         
  -9   2   4          1.14          4.92         5.99 o                         
  -8   2   4          2.28          3.13         2.35 o                         
  -7   2   4         17.26         13.17         2.85 o                         
  -6   2   4         41.64         37.59         3.37 o                         
  -5   2   4         35.05         32.92         1.85 o                         
  -4   2   4         67.08         66.07         2.09 o                         
  -3   2   4         54.14         56.56         1.64 o                         
  -2   2   4        155.92        161.37         2.23 o                         
  -1   2   4        343.70        322.28         3.32 o                         
   0   2   4          0.00          1.10         0.51 o                         
   1   2   4        343.27        318.02         3.85 o                         
   2   2   4        156.13        159.68         2.18 o                         
   3   2   4         54.32         57.53         1.86 o                         
   4   2   4         67.03         69.99         2.06 o                         
   5   2   4         35.02         31.81         1.57 o                         
   6   2   4         41.70         43.99         3.60 o                         
   7   2   4         17.26         15.86         3.28 o                         
   8   2   4          2.28          3.10         3.06 o                         
   9   2   4          1.15         -2.57         7.27 o                         
  -8   3   4         17.12         16.46         3.22 o                         
  -7   3   4          4.39          4.62         2.53 o                         
  -6   3   4         76.55         85.70         5.29 o                         
  -5   3   4         34.51         36.73         1.84 o                         
  -4   3   4         25.20         25.29         1.53 o                         
  -3   3   4        101.36         97.52         2.08 o                         
  -2   3   4        275.70        272.27         3.51 o                         
  -1   3   4         59.64         64.73         1.47 o                         
   0   3   4        899.14        897.82        11.50 o                         
   1   3   4         59.69         60.22         1.49 o                         
   2   3   4        275.85        279.72         3.43 o                         
   3   3   4        101.35         97.56         3.68 o                         
   4   3   4         25.14         28.11         1.25 o                         
   5   3   4         34.52         34.71         1.49 o                         
   6   3   4         76.55         92.19         3.85 o                         
   7   3   4          4.38          3.17         1.64 o                         
   8   3   4         17.12         17.15         4.80 o                         
  -8   4   4          5.18          6.23         3.23 o                         
  -7   4   4         18.18         19.91         3.13 o                         
  -6   4   4         55.76         62.61         3.60 o                         
  -5   4   4         34.27         40.23         2.15 o                         
  -4   4   4         40.26         37.81         2.01 o                         
  -3   4   4        100.05         95.35         2.54 o                         
  -2   4   4        183.80        186.99         2.65 o                         
  -1   4   4        136.60        149.32         2.18 o                         
   0   4   4       1724.18       1688.24        21.45 o                         
   1   4   4        136.68        152.28         2.41 o                         
   2   4   4        183.88        190.19         2.79 o                         
   3   4   4         99.99         99.96         2.27 o                         
   4   4   4         40.22         34.53         1.63 o                         
   5   4   4         34.30         38.85         1.33 o                         
   6   4   4         55.79         69.07         3.44 o                         
   7   4   4         18.15         17.44         4.44 o                         
   8   4   4          5.18          6.74         4.01 o                         
  -8   5   4          0.87          3.47         3.97 o                         
  -7   5   4         10.13          6.07         2.04 o                         
  -6   5   4         40.37         42.14         3.29 o                         
  -5   5   4         18.96         19.26         1.67 o                         
  -4   5   4        116.12        113.43         2.83 o                         
  -3   5   4          6.63          7.13         1.07 o                         
  -2   5   4        104.19        107.47         2.06 o                         
  -1   5   4         63.37         63.94         1.55 o                         
   0   5   4        491.32        462.44         5.06 o                         
   1   5   4         63.35         65.47         1.67 o                         
   2   5   4        104.10        102.26         2.40 o                         
   3   5   4          6.63          7.14         1.02 o                         
   4   5   4        116.11        111.74         2.68 o                         
   5   5   4         18.94         18.48         1.43 o                         
   6   5   4         40.35         35.49         2.79 o                         
   7   5   4         10.14          6.93         3.10 o                         
   8   5   4          0.87          4.62         4.30 o                         
  -8   6   4         12.14          4.83         3.65 o                         
  -7   6   4          3.22          0.27         2.29 o                         
  -6   6   4         22.89         20.97         3.36 o                         
  -5   6   4         11.06         13.65         1.69 o                         
  -4   6   4        113.87        123.55         3.20 o                         
  -3   6   4         25.75         25.69         1.70 o                         
  -2   6   4        110.09        109.83         2.62 o                         
  -1   6   4         78.64         84.03         2.06 o                         
   0   6   4          0.00         -0.76         0.76 o                         
   1   6   4         78.68         80.72         2.20 o                         
   2   6   4        110.04        101.74         2.65 o                         
   3   6   4         25.82         24.48         1.81 o                         
   4   6   4        113.87        119.24         3.51 o                         
   5   6   4         11.04         12.99         2.26 o                         
   6   6   4         22.88         28.91         3.57 o                         
   7   6   4          3.22          4.20         2.88 o                         
   8   6   4         12.14          1.53         6.11 o                         
  -7   7   4          7.62          9.05         3.36 o                         
  -6   7   4          3.82          2.82         2.99 o                         
  -5   7   4          9.01          8.07         1.86 o                         
  -4   7   4         48.84         53.61         2.78 o                         
  -3   7   4         60.07         59.42         2.45 o                         
  -2   7   4         14.05         12.68         1.25 o                         
  -1   7   4          0.29         -0.81         0.81 o                         
   0   7   4         21.87         20.09         1.58 o                         
   1   7   4          0.30         -0.13         1.14 o                         
   2   7   4         14.08         12.44         1.69 o                         
   3   7   4         60.03         57.22         2.78 o                         
   4   7   4         48.87         45.18         2.55 o                         
   5   7   4          8.99         10.49         2.65 o                         
   6   7   4          3.81          0.75         3.32 o                         
   7   7   4          7.62          0.79         3.06 o                         
  -7   8   4          1.56         -0.26         2.94 o                         
  -6   8   4          6.12          7.32         2.65 o                         
  -5   8   4         14.42         16.98         2.72 o                         
  -4   8   4          2.35         -0.93         1.90 o                         
  -3   8   4         95.08         94.41         2.89 o                         
  -2   8   4         28.35         26.14         1.80 o                         
  -1   8   4         59.78         61.54         2.38 o                         
   0   8   4          8.36          6.83         1.33 o                         
   1   8   4         59.74         54.92         2.73 o                         
   2   8   4         28.45         23.60         2.40 o                         
   3   8   4         95.09         97.64         4.59 o                         
   4   8   4          2.34         -2.05         2.05 o                         
   5   8   4         14.44         16.25         3.15 o                         
   6   8   4          6.14          2.28         3.65 o                         
   7   8   4          1.56         -4.53         4.53 o                         
  -7   9   4          2.85          0.00         7.27 o                         
  -6   9   4          0.82          1.90         3.42 o                         
  -5   9   4          3.14         -0.24         2.49 o                         
  -4   9   4          0.42          1.44         2.21 o                         
  -3   9   4         32.43         37.72         3.30 o                         
  -2   9   4          1.73          0.41         1.40 o                         
  -1   9   4         62.81         58.13         2.56 o                         
   0   9   4         11.20         10.15         1.86 o                         
   1   9   4         62.78         62.87         3.15 o                         
   2   9   4          1.72         -1.84         1.84 o                         
   3   9   4         32.44         35.99         3.39 o                         
   4   9   4          0.42         -1.18         2.22 o                         
   5   9   4          3.13          1.21         2.84 o                         
   6   9   4          0.82         -0.80         3.28 o                         
   7   9   4          2.85         -8.55         8.55 o                         
  -6  10   4          0.39         -3.19         3.19 o                         
  -5  10   4         14.31         10.36         3.14 o                         
  -4  10   4          0.72         -1.76         2.27 o                         
  -3  10   4        181.69        194.25         6.36 o                         
  -2  10   4         11.09         12.81         2.54 o                         
  -1  10   4        312.86        326.92         6.92 o                         
   0  10   4          6.86          8.34         2.08 o                         
   1  10   4        312.86        314.57         7.91 o                         
   2  10   4         11.08         16.85         2.81 o                         
   3  10   4        181.67        201.52         6.86 o                         
   4  10   4          0.72         -1.60         2.39 o                         
   5  10   4         14.30          6.95         3.66 o                         
   6  10   4          0.39         -0.77         3.41 o                         
  -5  11   4          5.18          0.16         3.54 o                         
  -4  11   4          3.70          8.35         3.13 o                         
  -3  11   4         26.89         23.25         3.46 o                         
  -2  11   4          7.86          3.89         2.56 o                         
  -1  11   4         15.97         16.51         2.79 o                         
   0  11   4          0.24          2.10         2.09 o                         
   1  11   4         15.95         15.11         2.83 o                         
   2  11   4          7.84          4.68         2.90 o                         
   3  11   4         26.89         30.83         3.64 o                         
   4  11   4          3.70          5.22         3.28 o                         
   5  11   4          5.18          3.92         3.98 o                         
  -4  12   4          2.30          3.80         3.03 o                         
  -3  12   4          1.11          2.27         2.73 o                         
  -2  12   4          4.37          1.26         2.46 o                         
  -1  12   4          3.42          0.34         2.41 o                         
   0  12   4          0.13          0.11         2.54 o                         
   1  12   4          3.42         -1.29         2.39 o                         
   2  12   4          4.39          5.90         3.24 o                         
   3  12   4          1.11         -1.49         2.88 o                         
   4  12   4          2.30          5.62         3.44 o                         
  -3  13   4          1.13          0.59         2.47 o                         
  -2  13   4          2.69          0.77         2.63 o                         
  -1  13   4          3.25          6.12         3.03 o                         
   0  13   4         15.65         22.49         4.69 o                         
   1  13   4          3.26          6.64         3.85 o                         
   2  13   4          2.70          2.36         3.22 o                         
   3  13   4          1.13         -2.25         7.00 o                         
   0  14   4          0.63         -3.94         3.94 o                         
   1   0   5        171.47        158.10         2.07 o                         
   2   0   5         47.80         43.86         1.59 o                         
   3   0   5        139.02        141.70         2.42 o                         
   4   0   5         99.90        101.17         3.80 o                         
   5   0   5         51.26         53.43         2.19 o                         
   6   0   5          1.01         -0.36         1.42 o                         
   7   0   5          8.00          5.62         2.12 o                         
   8   0   5          1.88         -2.10         2.14 o                         
  -8   1   5          0.32         -0.23         2.23 o                         
  -7   1   5          8.11          2.10         2.05 o                         
  -6   1   5          6.79          9.68         2.19 o                         
  -5   1   5         26.64         29.55         1.35 o                         
  -4   1   5         58.93         60.00         1.95 o                         
  -3   1   5        482.76        486.07         6.19 o                         
  -2   1   5         57.69         51.96         1.43 o                         
  -1   1   5        353.57        331.22         3.86 o                         
   0   1   5        300.24        304.61         3.29 o                         
   1   1   5        352.91        327.35         3.52 o                         
   2   1   5         57.68         54.12         1.29 o                         
   3   1   5        482.80        481.90         6.14 o                         
   4   1   5         58.93         60.24         2.00 o                         
   5   1   5         26.57         29.29         1.80 o                         
   6   1   5          6.81          6.71         1.45 o                         
   7   1   5          8.12          5.09         2.56 o                         
   8   1   5          0.32         -2.04         2.04 o                         
  -8   2   5          1.88          2.22         2.27 o                         
  -7   2   5          0.80         -1.78         2.38 o                         
  -6   2   5          1.50          1.34         1.79 o                         
  -5   2   5          6.61          7.39         1.32 o                         
  -4   2   5          9.62          7.56         1.19 o                         
  -3   2   5        242.34        248.88         3.72 o                         
  -2   2   5        537.40        540.60         5.64 o                         
  -1   2   5        872.19        881.27         8.33 o                         
   0   2   5        820.58        813.43         7.75 o                         
   1   2   5        872.28        882.82         8.32 o                         
   2   2   5        537.23        532.91         5.49 o                         
   3   2   5        242.30        251.18         3.86 o                         
   4   2   5          9.58         10.11         0.76 o                         
   5   2   5          6.61          7.76         1.22 o                         
   6   2   5          1.51          3.06         2.04 o                         
   7   2   5          0.81         -1.29         2.53 o                         
   8   2   5          1.88          0.08         2.74 o                         
  -8   3   5          2.53          4.57         2.84 o                         
  -7   3   5          1.47         -1.11         2.37 o                         
  -6   3   5         19.37         18.90         1.79 o                         
  -5   3   5          0.64          1.07         1.02 o                         
  -4   3   5          9.73         11.44         1.25 o                         
  -3   3   5        187.35        194.19         3.33 o                         
  -2   3   5        634.77        638.20         6.19 o                         
  -1   3   5         33.67         31.16         1.22 o                         
   0   3   5        207.86        223.21         3.43 o                         
   1   3   5         33.70         30.49         1.22 o                         
   2   3   5        634.65        640.07         6.79 o                         
   3   3   5        187.51        192.11         3.26 o                         
   4   3   5          9.74         11.94         1.08 o                         
   5   3   5          0.63          0.76         0.85 o                         
   6   3   5         19.38         24.05         3.31 o                         
   7   3   5          1.46          3.40         2.64 o                         
   8   3   5          2.53          4.37         3.71 o                         
  -8   4   5         17.97         21.83         3.51 o                         
  -7   4   5         10.91         11.63         3.01 o                         
  -6   4   5          6.55          9.14         2.11 o                         
  -5   4   5         19.19         21.64         1.83 o                         
  -4   4   5        164.96        174.13         4.02 o                         
  -3   4   5         25.19         26.92         1.67 o                         
  -2   4   5       1444.85       1440.38        12.60 o                         
  -1   4   5         35.20         36.63         1.33 o                         
   0   4   5       1243.63       1379.74        17.82 o                         
   1   4   5         35.19         34.97         1.37 o                         
   2   4   5       1444.68       1445.11        14.68 o                         
   3   4   5         25.15         25.57         1.50 o                         
   4   4   5        164.89        182.58         3.69 o                         
   5   4   5         19.16         20.11         1.23 o                         
   6   4   5          6.55          7.51         1.92 o                         
   7   4   5         10.92         12.30         2.69 o                         
   8   4   5         17.98         11.23         4.55 o                         
  -8   5   5          1.07          2.18         2.98 o                         
  -7   5   5         10.14          7.58         2.11 o                         
  -6   5   5         27.24         29.54         3.33 o                         
  -5   5   5         41.82         38.47         2.49 o                         
  -4   5   5          2.78          1.59         0.99 o                         
  -3   5   5         19.03         20.51         1.37 o                         
  -2   5   5        186.39        180.01         2.71 o                         
  -1   5   5         40.27         38.23         1.62 o                         
   0   5   5         22.25         21.34         1.23 o                         
   1   5   5         40.21         38.51         1.85 o                         
   2   5   5        186.09        182.13         3.47 o                         
   3   5   5         19.03         21.67         1.58 o                         
   4   5   5          2.77          0.55         1.09 o                         
   5   5   5         41.77         45.33         3.70 o                         
   6   5   5         27.23         29.92         3.55 o                         
   7   5   5         10.14          8.83         3.11 o                         
   8   5   5          1.07          0.20         3.99 o                         
  -8   6   5          4.83          8.46         6.28 o                         
  -7   6   5          4.09          5.55         3.17 o                         
  -6   6   5         30.80         40.68         3.88 o                         
  -5   6   5         32.89         29.82         2.50 o                         
  -4   6   5        102.84        107.25         3.09 o                         
  -3   6   5         64.19         68.41         2.83 o                         
  -2   6   5         60.70         57.88         1.82 o                         
  -1   6   5          5.00          5.71         0.98 o                         
   0   6   5         68.70         67.06         2.70 o                         
   1   6   5          5.00          5.78         1.08 o                         
   2   6   5         60.81         55.20         2.30 o                         
   3   6   5         64.14         62.90         2.38 o                         
   4   6   5        102.73        102.18         2.98 o                         
   5   6   5         32.90         32.09         2.99 o                         
   6   6   5         30.83         35.36         3.92 o                         
   7   6   5          4.08          6.54         3.67 o                         
   8   6   5          4.82         -0.11        11.44 o                         
  -7   7   5          2.47          0.34         2.72 o                         
  -6   7   5         29.68         33.16         4.88 o                         
  -5   7   5          4.34          4.61         2.01 o                         
  -4   7   5         35.16         38.54         2.98 o                         
  -3   7   5         31.89         34.37         3.27 o                         
  -2   7   5         78.10         80.48         2.65 o                         
  -1   7   5         50.48         50.81         1.88 o                         
   0   7   5        116.98        114.57         3.46 o                         
   1   7   5         50.46         45.50         2.19 o                         
   2   7   5         78.17         77.72         2.82 o                         
   3   7   5         31.84         25.55         2.25 o                         
   4   7   5         35.15         32.25         2.49 o                         
   5   7   5          4.34          7.33         2.68 o                         
   6   7   5         29.70         33.05         4.16 o                         
   7   7   5          2.47         -1.52         4.34 o                         
  -7   8   5          5.00          1.69         3.40 o                         
  -6   8   5          1.20         -2.26         2.26 o                         
  -5   8   5         21.60         21.98         3.17 o                         
  -4   8   5         33.66         30.88         3.10 o                         
  -3   8   5         45.96         45.13         1.88 o                         
  -2   8   5         58.18         56.27         2.44 o                         
  -1   8   5         40.95         38.30         2.04 o                         
   0   8   5         26.81         24.01         2.29 o                         
   1   8   5         40.89         39.48         2.48 o                         
   2   8   5         58.18         62.99         3.21 o                         
   3   8   5         45.91         42.40         3.14 o                         
   4   8   5         33.65         29.88         3.08 o                         
   5   8   5         21.61         23.61         3.57 o                         
   6   8   5          1.20         -2.97         2.97 o                         
   7   8   5          5.00          4.10         3.76 o                         
  -6   9   5          0.36         -1.20         2.55 o                         
  -5   9   5         36.62         39.03         4.28 o                         
  -4   9   5          1.11         -0.51         2.30 o                         
  -3   9   5        119.95        135.17         5.34 o                         
  -2   9   5         37.90         32.85         2.45 o                         
  -1   9   5        663.89        701.09         9.76 o                         
   0   9   5          5.58         10.08         2.04 o                         
   1   9   5        664.02        700.69        11.88 o                         
   2   9   5         37.89         35.93         3.27 o                         
   3   9   5        119.86        139.45         5.66 o                         
   4   9   5          1.12          1.31         2.64 o                         
   5   9   5         36.62         33.45         3.96 o                         
   6   9   5          0.36         -3.41         3.41 o                         
  -6  10   5          1.15         -1.36         3.45 o                         
  -5  10   5          9.57          6.40         4.02 o                         
  -4  10   5          0.94         -2.29         2.29 o                         
  -3  10   5         25.34         33.17         3.68 o                         
  -2  10   5          2.01         -0.24         2.12 o                         
  -1  10   5        112.31        113.77         4.54 o                         
   0  10   5         16.77         22.50         2.97 o                         
   1  10   5        112.29        115.75         4.61 o                         
   2  10   5          2.01         -0.52         2.72 o                         
   3  10   5         25.34         24.29         3.34 o                         
   4  10   5          0.94          1.52         2.61 o                         
   5  10   5          9.58         -0.59         3.54 o                         
   6  10   5          1.14          0.54         4.19 o                         
  -5  11   5          2.86          0.71         4.94 o                         
  -4  11   5          9.54         12.62         3.16 o                         
  -3  11   5         15.01         16.52         3.20 o                         
  -2  11   5          2.36         -0.76         2.31 o                         
  -1  11   5         15.35         11.34         2.63 o                         
   0  11   5          0.45         -1.94         1.94 o                         
   1  11   5         15.34         14.36         2.85 o                         
   2  11   5          2.38         -0.11         2.99 o                         
   3  11   5         15.00         15.95         3.40 o                         
   4  11   5          9.54         11.71         3.39 o                         
   5  11   5          2.86          2.22         4.41 o                         
  -4  12   5          0.11         -3.42         3.42 o                         
  -3  12   5          1.25         -0.48         2.69 o                         
  -2  12   5          0.18         -1.13         2.29 o                         
  -1  12   5          0.76         -2.46         2.46 o                         
   0  12   5          0.03          0.95         3.04 o                         
   1  12   5          0.76         -1.04         2.67 o                         
   2  12   5          0.17         -3.03         3.03 o                         
   3  12   5          1.25         -3.50         3.50 o                         
   4  12   5          0.11         -1.83         3.13 o                         
  -3  13   5          1.98         -3.49         3.82 o                         
  -2  13   5          2.11          0.00         2.70 o                         
  -1  13   5          0.88         -2.74         2.74 o                         
   0  13   5          0.15          0.02         3.65 o                         
   1  13   5          0.88          0.90         3.80 o                         
   2  13   5          2.11         -3.02         3.02 o                         
   3  13   5          1.98          1.50         4.47 o                         
   0   0   6         23.77         25.65         1.20 o                         
   1   0   6         27.92         29.26         0.98 o                         
   2   0   6         50.04         45.10         1.34 o                         
   3   0   6          4.54          4.14         0.71 o                         
   4   0   6         12.81         11.41         1.07 o                         
   5   0   6         57.43         54.39         1.96 o                         
   6   0   6          0.65          0.92         0.79 o                         
   7   0   6          0.07         -2.13         2.13 o                         
   8   0   6          1.26          0.18         2.24 o                         
  -8   1   6          0.74         -2.23         2.23 o                         
  -7   1   6          0.81          1.82         2.44 o                         
  -6   1   6          0.23         -1.78         1.78 o                         
  -5   1   6         40.16         43.06         1.85 o                         
  -4   1   6         77.78         81.65         2.93 o                         
  -3   1   6         48.79         51.62         1.73 o                         
  -2   1   6        118.03        113.87         2.12 o                         
  -1   1   6        146.37        149.03         2.37 o                         
   0   1   6          0.11          1.31         0.52 o                         
   1   1   6        146.29        145.21         2.15 o                         
   2   1   6        118.18        111.82         1.82 o                         
   3   1   6         48.68         50.83         1.77 o                         
   4   1   6         77.84         80.68         2.39 o                         
   5   1   6         40.20         41.42         1.94 o                         
   6   1   6          0.22          1.22         0.82 o                         
   7   1   6          0.81         -0.17         2.56 o                         
   8   1   6          0.74          0.62         2.24 o                         
  -8   2   6          0.26          1.50         2.34 o                         
  -7   2   6          0.33         -2.46         2.46 o                         
  -6   2   6          4.11          3.97         1.43 o                         
  -5   2   6         44.10         45.31         2.89 o                         
  -4   2   6         61.99         65.34         2.28 o                         
  -3   2   6        471.20        495.07         6.71 o                         
  -2   2   6         88.81         97.34         2.42 o                         
  -1   2   6       1582.76       1639.61        14.32 o                         
   0   2   6        601.77        631.09         6.01 o                         
   1   2   6       1583.49       1626.30        13.81 o                         
   2   2   6         88.71         95.31         1.73 o                         
   3   2   6        470.68        485.82         5.83 o                         
   4   2   6         61.97         64.49         2.20 o                         
   5   2   6         44.13         44.41         1.97 o                         
   6   2   6          4.11          5.35         2.77 o                         
   7   2   6          0.33          0.31         2.53 o                         
   8   2   6          0.26         -2.40         2.40 o                         
  -8   3   6          0.47         -1.26         2.61 o                         
  -7   3   6          1.26         -0.05         3.35 o                         
  -6   3   6          7.65          5.38         2.14 o                         
  -5   3   6          4.69          4.17         2.50 o                         
  -4   3   6        178.13        174.55         4.01 o                         
  -3   3   6         35.33         36.31         1.78 o                         
  -2   3   6       1016.32       1025.76        10.45 o                         
  -1   3   6        193.56        212.63         2.96 o                         
   0   3   6       3292.91       3811.69        47.39 o                         
   1   3   6        193.54        218.06         3.25 o                         
   2   3   6       1016.21       1021.91        10.96 o                         
   3   3   6         35.33         38.13         1.66 o                         
   4   3   6        178.13        178.39         3.59 o                         
   5   3   6          4.68          1.62         1.25 o                         
   6   3   6          7.64          8.14         3.06 o                         
   7   3   6          1.25          2.81         2.23 o                         
   8   3   6          0.47         -3.08         3.08 o                         
  -8   4   6          1.63         -2.08         2.98 o                         
  -7   4   6          0.18         -1.39         2.43 o                         
  -6   4   6          6.58          4.87         2.04 o                         
  -5   4   6          8.27          7.27         1.43 o                         
  -4   4   6          9.28         11.11         1.39 o                         
  -3   4   6         24.77         23.77         1.53 o                         
  -2   4   6         80.99         80.53         2.07 o                         
  -1   4   6          9.04          9.02         0.92 o                         
   0   4   6         17.44         24.15         1.22 o                         
   1   4   6          9.07         10.28         1.11 o                         
   2   4   6         81.03         81.85         2.33 o                         
   3   4   6         24.75         23.76         1.56 o                         
   4   4   6          9.24          6.68         1.62 o                         
   5   4   6          8.26          6.56         1.03 o                         
   6   4   6          6.58          6.17         2.04 o                         
   7   4   6          0.18         -1.26         3.06 o                         
   8   4   6          1.63         -1.89         4.76 o                         
  -8   5   6          5.12          1.66         3.48 o                         
  -7   5   6          5.17          4.38         3.29 o                         
  -6   5   6          8.99         10.58         2.41 o                         
  -5   5   6         11.30         10.53         2.04 o                         
  -4   5   6          1.31          1.48         1.25 o                         
  -3   5   6         32.16         34.55         1.69 o                         
  -2   5   6         89.64         92.18         3.92 o                         
  -1   5   6         33.46         35.71         1.78 o                         
   0   5   6        289.76        307.60         6.22 o                         
   1   5   6         33.57         32.04         1.82 o                         
   2   5   6         89.54         91.56         3.65 o                         
   3   5   6         32.24         36.08         2.00 o                         
   4   5   6          1.33         -0.89         1.15 o                         
   5   5   6         11.29         15.65         2.60 o                         
   6   5   6          8.99          8.82         2.79 o                         
   7   5   6          5.16          0.40         2.76 o                         
   8   5   6          5.13         10.90         6.12 o                         
  -7   6   6         19.92         23.08         3.59 o                         
  -6   6   6          1.09          0.94         2.21 o                         
  -5   6   6          4.74          5.18         2.01 o                         
  -4   6   6        124.16        131.87         3.45 o                         
  -3   6   6         66.33         64.24         2.35 o                         
  -2   6   6         25.80         26.32         1.62 o                         
  -1   6   6         30.58         28.31         1.86 o                         
   0   6   6         11.97         11.18         1.42 o                         
   1   6   6         30.56         27.97         1.85 o                         
   2   6   6         25.79         24.07         1.83 o                         
   3   6   6         66.21         67.00         2.60 o                         
   4   6   6        124.19        135.94         3.93 o                         
   5   6   6          4.74          5.57         2.29 o                         
   6   6   6          1.08          5.56         3.10 o                         
   7   6   6         19.90         21.09         4.03 o                         
  -7   7   6          6.40         10.46         3.31 o                         
  -6   7   6         18.87         20.88         3.26 o                         
  -5   7   6         28.98         33.22         3.11 o                         
  -4   7   6         58.77         55.22         3.27 o                         
  -3   7   6        128.04        127.39         4.77 o                         
  -2   7   6        176.83        174.50         3.86 o                         
  -1   7   6         30.54         32.33         2.18 o                         
   0   7   6         51.79         49.04         2.32 o                         
   1   7   6         30.52         33.42         2.24 o                         
   2   7   6        176.77        175.79         4.63 o                         
   3   7   6        128.07        130.22         3.86 o                         
   4   7   6         58.81         61.22         3.76 o                         
   5   7   6         28.96         37.41         4.86 o                         
   6   7   6         18.86          5.31         5.18 o                         
   7   7   6          6.40          8.14         3.51 o                         
  -7   8   6          0.66         -2.83         3.36 o                         
  -6   8   6          3.80          4.80         2.96 o                         
  -5   8   6         54.07         52.40         4.12 o                         
  -4   8   6         61.46         62.10         3.96 o                         
  -3   8   6        104.75        120.12         6.76 o                         
  -2   8   6        105.45        108.63         3.00 o                         
  -1   8   6        334.77        332.12         5.89 o                         
   0   8   6        500.32        522.44        11.06 o                         
   1   8   6        334.65        344.66         6.58 o                         
   2   8   6        105.39        107.60         4.21 o                         
   3   8   6        104.76        120.55         5.37 o                         
   4   8   6         61.49         56.32         4.30 o                         
   5   8   6         54.04         50.20         4.26 o                         
   6   8   6          3.80          3.03         3.63 o                         
   7   8   6          0.66          0.73         4.06 o                         
  -6   9   6          0.38         -2.60         2.60 o                         
  -5   9   6          1.98          1.08         3.06 o                         
  -4   9   6          6.75          7.59         2.52 o                         
  -3   9   6        140.75        157.91         5.79 o                         
  -2   9   6         23.59         32.08         3.40 o                         
  -1   9   6        188.94        203.71         4.88 o                         
   0   9   6         11.16         10.51         2.77 o                         
   1   9   6        188.94        202.40         5.59 o                         
   2   9   6         23.61         23.71         3.08 o                         
   3   9   6        140.76        157.27         7.54 o                         
   4   9   6          6.76          4.23         3.00 o                         
   5   9   6          1.98          5.52         2.79 o                         
   6   9   6          0.38          0.40         3.93 o                         
  -6  10   6          0.21         -0.86         8.55 o                         
  -5  10   6          2.92          5.22         3.20 o                         
  -4  10   6          0.60          3.28         4.62 o                         
  -3  10   6          2.99         -0.49         2.51 o                         
  -2  10   6          6.31          6.41         2.38 o                         
  -1  10   6         36.90         34.84         2.83 o                         
   0  10   6         12.03         14.44         2.37 o                         
   1  10   6         36.85         39.40         3.07 o                         
   2  10   6          6.30          1.82         2.75 o                         
   3  10   6          2.99          0.16         2.68 o                         
   4  10   6          0.60          1.97         2.61 o                         
   5  10   6          2.92          4.61         3.97 o                         
  -5  11   6          0.34         -5.38         5.38 o                         
  -4  11   6          0.98          1.53         2.87 o                         
  -3  11   6          0.26         -2.37         2.37 o                         
  -2  11   6          5.44          1.43         2.31 o                         
  -1  11   6          5.55          4.03         2.45 o                         
   0  11   6          5.44          4.18         2.10 o                         
   1  11   6          5.54          4.94         2.73 o                         
   2  11   6          5.47          8.57         3.25 o                         
   3  11   6          0.26         -0.93         2.90 o                         
   4  11   6          0.98          1.34         3.67 o                         
   5  11   6          0.34         -1.68         3.93 o                         
  -4  12   6          0.60         12.21         4.68 o                         
  -3  12   6          3.91          0.36         2.94 o                         
  -2  12   6          4.04          7.17         2.84 o                         
  -1  12   6          4.58          4.37         2.84 o                         
   0  12   6          0.06         -0.51         2.49 o                         
   1  12   6          4.58         -1.75         2.85 o                         
   2  12   6          4.04          0.13         3.31 o                         
   3  12   6          3.91          2.05         3.82 o                         
   4  12   6          0.60          0.40         3.94 o                         
  -2  13   6          2.62          6.12         3.21 o                         
  -1  13   6          2.08          0.55         3.29 o                         
   0  13   6          0.02         -0.70         3.15 o                         
   1  13   6          2.09          0.12         3.88 o                         
   2  13   6          2.62         -0.15         4.63 o                         
   1   0   7          7.69          6.27         0.70 o                         
   2   0   7         15.28         14.42         0.97 o                         
   3   0   7         57.16         53.77         2.40 o                         
   4   0   7          0.23          0.41         0.87 o                         
   5   0   7          0.24         -0.95         0.95 o                         
   6   0   7         16.59         14.88         2.32 o                         
   7   0   7          0.02         -1.12         2.20 o                         
   8   0   7          0.12         -0.07         2.29 o                         
  -8   1   7          0.87         -1.87         2.86 o                         
  -7   1   7          1.69          0.00         2.46 o                         
  -6   1   7          4.63          1.11         1.22 o                         
  -5   1   7          3.84          3.97         1.16 o                         
  -4   1   7         58.41         61.98         2.57 o                         
  -3   1   7         25.36         28.07         1.48 o                         
  -2   1   7        294.24        314.98         4.42 o                         
  -1   1   7        232.84        245.09         3.30 o                         
   0   1   7          5.80          3.92         0.68 o                         
   1   1   7        232.79        250.93         3.13 o                         
   2   1   7        294.35        312.68         3.52 o                         
   3   1   7         25.39         25.33         1.25 o                         
   4   1   7         58.38         57.85         1.84 o                         
   5   1   7          3.83          3.37         1.03 o                         
   6   1   7          4.62          3.02         1.46 o                         
   7   1   7          1.68         -2.82         2.82 o                         
   8   1   7          0.88          2.20         2.55 o                         
  -8   2   7          0.76          0.38         2.58 o                         
  -7   2   7          0.41         -1.33         2.59 o                         
  -6   2   7         11.54         12.27         2.65 o                         
  -5   2   7         18.57         18.82         1.61 o                         
  -4   2   7        146.67        151.54         4.09 o                         
  -3   2   7        127.79        128.71         2.72 o                         
  -2   2   7        493.32        512.23         6.44 o                         
  -1   2   7        386.86        380.53         4.57 o                         
   0   2   7        791.03        785.72         7.38 o                         
   1   2   7        387.02        381.14         4.22 o                         
   2   2   7        493.42        499.79         5.97 o                         
   3   2   7        127.79        131.95         2.52 o                         
   4   2   7        146.69        149.18         3.01 o                         
   5   2   7         18.57         19.75         2.15 o                         
   6   2   7         11.54          8.87         1.94 o                         
   7   2   7          0.41          3.73         2.80 o                         
   8   2   7          0.76         -3.52         3.52 o                         
  -8   3   7          0.66         -3.18         3.18 o                         
  -7   3   7          0.93         -0.43         2.54 o                         
  -6   3   7          4.61          5.13         1.76 o                         
  -5   3   7          4.13          2.90         1.58 o                         
  -4   3   7         42.94         40.54         2.97 o                         
  -3   3   7        146.41        160.14         3.53 o                         
  -2   3   7        101.03        104.45         2.67 o                         
  -1   3   7        736.95        785.04         8.23 o                         
   0   3   7        476.36        535.83         6.24 o                         
   1   3   7        736.52        772.87         8.61 o                         
   2   3   7        101.23        105.57         3.03 o                         
   3   3   7        146.53        156.43         3.37 o                         
   4   3   7         42.97         43.59         2.35 o                         
   5   3   7          4.13          4.38         0.91 o                         
   6   3   7          4.60          4.87         2.02 o                         
   7   3   7          0.93         -0.29         1.90 o                         
   8   3   7          0.66         -3.24         3.24 o                         
  -8   4   7          0.52          1.42         4.16 o                         
  -7   4   7         10.75          8.04         3.70 o                         
  -6   4   7          2.07          1.91         1.78 o                         
  -5   4   7          1.95          0.24         1.60 o                         
  -4   4   7         23.31         25.70         2.06 o                         
  -3   4   7         77.85         77.87         2.50 o                         
  -2   4   7         77.66         78.67         2.17 o                         
  -1   4   7         28.95         33.94         1.60 o                         
   0   4   7        105.13        110.25         2.69 o                         
   1   4   7         28.79         32.43         1.87 o                         
   2   4   7         77.73         82.93         3.15 o                         
   3   4   7         77.94         83.00         2.65 o                         
   4   4   7         23.33         19.09         1.74 o                         
   5   4   7          1.95          1.12         1.72 o                         
   6   4   7          2.08         -1.06         2.39 o                         
   7   4   7         10.75         14.88         5.18 o                         
   8   4   7          0.52         -4.17         4.17 o                         
  -8   5   7          2.86         17.74        10.26 o                         
  -7   5   7         12.20          5.31         3.51 o                         
  -6   5   7         24.57         29.10         3.29 o                         
  -5   5   7         46.71         49.60         3.24 o                         
  -4   5   7          2.50          0.32         1.05 o                         
  -3   5   7         19.54         19.38         1.76 o                         
  -2   5   7         33.60         37.82         2.20 o                         
  -1   5   7          7.47          5.45         1.11 o                         
   0   5   7         17.61         20.10         1.41 o                         
   1   5   7          7.45          6.21         1.33 o                         
   2   5   7         33.50         38.88         2.74 o                         
   3   5   7         19.58         22.70         1.81 o                         
   4   5   7          2.50          0.86         1.55 o                         
   5   5   7         46.71         47.79         3.68 o                         
   6   5   7         24.58         32.69         4.12 o                         
   7   5   7         12.19         14.14         4.97 o                         
  -7   6   7          3.72          3.83         4.14 o                         
  -6   6   7          3.05         -2.17         2.17 o                         
  -5   6   7         43.46         43.00         3.33 o                         
  -4   6   7          2.67          0.45         1.72 o                         
  -3   6   7         49.03         58.39         3.13 o                         
  -2   6   7          1.43          0.64         0.94 o                         
  -1   6   7         88.48         92.31         3.61 o                         
   0   6   7         11.67         13.38         1.44 o                         
   1   6   7         88.65         92.45         3.41 o                         
   2   6   7          1.44          0.17         1.35 o                         
   3   6   7         49.03         61.19         2.74 o                         
   4   6   7          2.66         -0.68         1.74 o                         
   5   6   7         43.48         50.34         3.95 o                         
   6   6   7          3.05          8.27         3.51 o                         
   7   6   7          3.72          1.26         3.80 o                         
  -7   7   7          1.71          2.57         2.61 o                         
  -6   7   7          1.56          2.36         2.80 o                         
  -5   7   7         76.20         76.27         4.37 o                         
  -4   7   7         52.26         61.12         3.85 o                         
  -3   7   7         74.54         78.05         3.53 o                         
  -2   7   7         26.14         19.62         1.55 o                         
  -1   7   7         69.02         63.15         2.85 o                         
   0   7   7          2.20          4.09         1.25 o                         
   1   7   7         69.00         65.13         3.35 o                         
   2   7   7         26.12         20.37         2.68 o                         
   3   7   7         74.55         89.61         3.95 o                         
   4   7   7         52.28         52.28         3.65 o                         
   5   7   7         76.16         79.84         4.94 o                         
   6   7   7          1.56         -1.32         3.20 o                         
   7   7   7          1.71         10.33         4.15 o                         
  -6   8   7          7.92          7.38         3.08 o                         
  -5   8   7         13.50         13.86         3.93 o                         
  -4   8   7         31.40         37.72         3.37 o                         
  -3   8   7         96.72        112.26         6.92 o                         
  -2   8   7        304.05        315.05         7.87 o                         
  -1   8   7        146.68        153.15         4.53 o                         
   0   8   7        212.17        216.99         5.30 o                         
   1   8   7        146.67        150.52         5.09 o                         
   2   8   7        304.09        328.88         8.27 o                         
   3   8   7         96.72        100.97         5.60 o                         
   4   8   7         31.41         31.66         3.71 o                         
   5   8   7         13.49         13.12         3.77 o                         
   6   8   7          7.92          4.91         4.17 o                         
  -6   9   7          0.66         -1.12         3.42 o                         
  -5   9   7          2.86          1.89         3.49 o                         
  -4   9   7         22.29         14.53         3.14 o                         
  -3   9   7         15.99         11.30         2.71 o                         
  -2   9   7         84.92         92.33         4.51 o                         
  -1   9   7         14.92         22.71         2.51 o                         
   0   9   7        199.92        204.92         6.08 o                         
   1   9   7         14.95         18.18         2.45 o                         
   2   9   7         84.99         95.83         5.08 o                         
   3   9   7         15.99         17.68         3.36 o                         
   4   9   7         22.26         18.99         3.92 o                         
   5   9   7          2.86          3.59         3.38 o                         
   6   9   7          0.66         -3.47         3.89 o                         
  -5  10   7          0.92          0.91         2.99 o                         
  -4  10   7          1.92         -0.58         2.93 o                         
  -3  10   7          8.66          4.11         2.55 o                         
  -2  10   7          2.62          3.76         2.33 o                         
  -1  10   7          8.44          5.96         2.27 o                         
   0  10   7          1.00         -1.88         1.88 o                         
   1  10   7          8.46         14.91         2.98 o                         
   2  10   7          2.59          1.03         2.70 o                         
   3  10   7          8.66          4.83         3.13 o                         
   4  10   7          1.93         -3.29         3.29 o                         
   5  10   7          0.93          2.24         3.97 o                         
  -4  11   7          0.59         -2.91         2.91 o                         
  -3  11   7          2.17          3.65         2.83 o                         
  -2  11   7          0.10         -1.58         2.47 o                         
  -1  11   7          1.52          0.74         2.77 o                         
   0  11   7          4.46          0.04         2.19 o                         
   1  11   7          1.53         -0.08         2.68 o                         
   2  11   7          0.10          3.66         2.92 o                         
   3  11   7          2.17         -0.24         3.37 o                         
   4  11   7          0.59          0.09         3.38 o                         
  -3  12   7          0.35         -3.48         3.48 o                         
  -2  12   7          0.30          1.39         3.05 o                         
  -1  12   7          4.22          4.02         2.99 o                         
   0  12   7          0.06         -2.84         2.84 o                         
   1  12   7          4.22          3.04         3.90 o                         
   2  12   7          0.30         -1.73         3.44 o                         
   3  12   7          0.35         -2.08         3.66 o                         
  -1  13   7          0.79         -2.73         2.73 o                         
   0  13   7          0.81         -2.66         2.66 o                         
   1  13   7          0.79         -3.20         5.02 o                         
   0   0   8        118.91        115.20         2.94 o                         
   1   0   8        143.07        136.89         2.31 o                         
   2   0   8         61.84         55.83         1.74 o                         
   3   0   8          0.42          0.99         0.80 o                         
   4   0   8          0.43          0.10         0.97 o                         
   5   0   8          0.00         -0.66         0.66 o                         
   6   0   8         24.57         22.52         2.25 o                         
   7   0   8          0.43          0.61         2.56 o                         
   8   0   8          0.08         -2.97         2.97 o                         
  -8   1   8          6.17          1.94         3.33 o                         
  -7   1   8          2.38          3.89         2.52 o                         
  -6   1   8          4.93          3.38         1.54 o                         
  -5   1   8          3.29          2.63         1.17 o                         
  -4   1   8         47.03         48.24         2.34 o                         
  -3   1   8         40.07         39.47         1.75 o                         
  -2   1   8        159.67        158.62         3.12 o                         
  -1   1   8         77.11         79.13         2.05 o                         
   0   1   8         75.06         81.74         1.85 o                         
   1   1   8         77.13         74.47         1.87 o                         
   2   1   8        159.65        158.69         2.91 o                         
   3   1   8         40.09         40.68         1.51 o                         
   4   1   8         47.00         50.54         2.16 o                         
   5   1   8          3.29          3.32         1.12 o                         
   6   1   8          4.93          2.95         2.23 o                         
   7   1   8          2.37         -1.17         2.90 o                         
   8   1   8          6.17          7.25         3.51 o                         
  -8   2   8          0.22          4.07         3.10 o                         
  -7   2   8          0.48          1.90         2.89 o                         
  -6   2   8         27.86         27.02         3.41 o                         
  -5   2   8          7.56          9.45         1.89 o                         
  -4   2   8         38.13         39.34         2.45 o                         
  -3   2   8          3.16          1.54         1.06 o                         
  -2   2   8        239.08        241.99         4.08 o                         
  -1   2   8         85.02         89.86         2.37 o                         
   0   2   8          0.19         -0.12         0.70 o                         
   1   2   8         85.07         94.17         2.20 o                         
   2   2   8        239.14        244.77         4.96 o                         
   3   2   8          3.15          3.11         0.80 o                         
   4   2   8         38.15         40.22         1.91 o                         
   5   2   8          7.55          4.61         1.16 o                         
   6   2   8         27.86         25.37         2.46 o                         
   7   2   8          0.48          4.13         3.15 o                         
   8   2   8          0.22          0.11         5.18 o                         
  -8   3   8          1.60         -0.75         3.96 o                         
  -7   3   8          2.98          3.85         3.58 o                         
  -6   3   8          3.41          0.75         2.45 o                         
  -5   3   8         26.72         25.75         3.05 o                         
  -4   3   8         55.38         54.76         4.10 o                         
  -3   3   8          5.37          3.76         1.01 o                         
  -2   3   8         43.74         46.70         2.26 o                         
  -1   3   8        217.85        232.20         4.41 o                         
   0   3   8         20.81         22.97         1.30 o                         
   1   3   8        217.69        236.20         3.68 o                         
   2   3   8         43.86         46.53         2.24 o                         
   3   3   8          5.42          4.85         1.28 o                         
   4   3   8         55.39         52.39         2.66 o                         
   5   3   8         26.71         26.46         2.75 o                         
   6   3   8          3.43          4.20         2.07 o                         
   7   3   8          2.97          6.59         4.17 o                         
   8   3   8          1.60          2.70         4.44 o                         
  -7   4   8         19.68         17.25         5.58 o                         
  -6   4   8          8.58          8.57         2.45 o                         
  -5   4   8         53.38         55.95         3.62 o                         
  -4   4   8          3.13          1.85         1.36 o                         
  -3   4   8         92.95        100.28         6.31 o                         
  -2   4   8         10.44         12.57         1.59 o                         
  -1   4   8        157.97        171.21         4.02 o                         
   0   4   8         24.03         27.49         1.57 o                         
   1   4   8        158.20        175.01         4.32 o                         
   2   4   8         10.43         11.58         1.70 o                         
   3   4   8         92.90         91.81         3.40 o                         
   4   4   8          3.13          1.04         1.31 o                         
   5   4   8         53.39         57.68         3.88 o                         
   6   4   8          8.58         10.72         3.36 o                         
   7   4   8         19.69         20.74         3.76 o                         
  -7   5   8          9.25          0.65         4.19 o                         
  -6   5   8          2.94          1.22         2.57 o                         
  -5   5   8         17.71         17.82         2.88 o                         
  -4   5   8         12.53         10.16         2.12 o                         
  -3   5   8         25.51         22.21         2.24 o                         
  -2   5   8          1.97          0.76         0.93 o                         
  -1   5   8        112.76        120.76         3.64 o                         
   0   5   8          0.39         -0.81         0.94 o                         
   1   5   8        112.83        113.27         3.93 o                         
   2   5   8          1.97          0.22         1.34 o                         
   3   5   8         25.54         24.92         2.26 o                         
   4   5   8         12.53          8.97         2.48 o                         
   5   5   8         17.72         21.55         3.00 o                         
   6   5   8          2.95         -2.15         4.48 o                         
   7   5   8          9.25          7.26         3.40 o                         
  -7   6   8          7.04          7.51         4.20 o                         
  -6   6   8          6.45          5.42         2.65 o                         
  -5   6   8         16.00         20.55         2.81 o                         
  -4   6   8          1.75         -0.03         2.32 o                         
  -3   6   8         50.56         49.68         2.94 o                         
  -2   6   8          9.19         10.75         1.43 o                         
  -1   6   8          0.40         -0.96         1.12 o                         
   0   6   8          6.51         10.63         1.45 o                         
   1   6   8          0.40         -1.08         1.35 o                         
   2   6   8          9.22         10.52         2.08 o                         
   3   6   8         50.56         43.33         2.73 o                         
   4   6   8          1.74          1.09         1.84 o                         
   5   6   8         16.00         23.12         3.82 o                         
   6   6   8          6.46          3.60         3.25 o                         
   7   6   8          7.04          2.65         3.47 o                         
  -7   7   8          8.14         12.04         7.52 o                         
  -6   7   8          3.42          3.99         3.03 o                         
  -5   7   8         10.95         11.75         2.62 o                         
  -4   7   8          8.24         12.99         2.64 o                         
  -3   7   8         65.35         55.05         3.73 o                         
  -2   7   8         33.47         31.80         2.43 o                         
  -1   7   8         39.53         51.94         2.79 o                         
   0   7   8        117.59        123.01         3.63 o                         
   1   7   8         39.55         47.31         3.03 o                         
   2   7   8         33.46         33.99         2.88 o                         
   3   7   8         65.33         58.77         3.92 o                         
   4   7   8          8.25         13.14         3.49 o                         
   5   7   8         10.96         13.28         3.57 o                         
   6   7   8          3.42          5.92         3.90 o                         
   7   7   8          8.14         10.05        10.05 o                         
  -6   8   8          5.34          0.07         3.63 o                         
  -5   8   8          5.65          5.61         3.17 o                         
  -4   8   8         19.88         19.27         3.22 o                         
  -3   8   8         10.83          7.80         2.55 o                         
  -2   8   8         24.27         26.34         3.19 o                         
  -1   8   8          7.41          6.52         1.86 o                         
   0   8   8         56.05         59.31         2.96 o                         
   1   8   8          7.40          5.09         1.97 o                         
   2   8   8         24.31         25.34         3.36 o                         
   3   8   8         10.82          7.40         2.64 o                         
   4   8   8         19.86         15.74         5.34 o                         
   5   8   8          5.65          1.21         3.16 o                         
   6   8   8          5.34          8.50         3.85 o                         
  -6   9   8          5.10          2.99         8.76 o                         
  -5   9   8          3.17         -3.79         3.97 o                         
  -4   9   8         16.59         13.12         3.17 o                         
  -3   9   8          1.28         -0.02         2.39 o                         
  -2   9   8        140.98        155.28         5.43 o                         
  -1   9   8         11.85          9.93         2.58 o                         
   0   9   8        170.62        195.30         5.57 o                         
   1   9   8         11.86         14.88         3.50 o                         
   2   9   8        140.98        154.80         6.22 o                         
   3   9   8          1.29          4.52         3.22 o                         
   4   9   8         16.59         11.76         3.92 o                         
   5   9   8          3.17          6.14         3.79 o                         
   6   9   8          5.10         12.61        11.12 o                         
  -5  10   8          1.51         -0.05         3.46 o                         
  -4  10   8         18.88         15.99         3.95 o                         
  -3  10   8          1.76          0.40         2.45 o                         
  -2  10   8         26.81         30.09         3.14 o                         
  -1  10   8          1.21          2.53         2.43 o                         
   0  10   8         28.33         26.03         3.48 o                         
   1  10   8          1.21          1.34         2.51 o                         
   2  10   8         26.81         24.09         4.71 o                         
   3  10   8          1.76          5.04         3.81 o                         
   4  10   8         18.88         25.05         4.77 o                         
   5  10   8          1.50          6.80         4.64 o                         
  -4  11   8          3.44          2.95         3.44 o                         
  -3  11   8          4.89          0.64         2.82 o                         
  -2  11   8          2.69          1.40         2.76 o                         
  -1  11   8          0.38          0.76         2.74 o                         
   0  11   8          1.95          1.47         2.78 o                         
   1  11   8          0.38         -2.33         2.47 o                         
   2  11   8          2.70         -1.44         2.93 o                         
   3  11   8          4.89          5.56         3.87 o                         
   4  11   8          3.44          6.39         3.98 o                         
  -3  12   8          0.32         -3.39         6.26 o                         
  -2  12   8          0.35          0.14         3.12 o                         
  -1  12   8          1.16         -2.96         2.96 o                         
   0  12   8          1.19         -0.04         3.20 o                         
   1  12   8          1.16         -3.08         3.08 o                         
   2  12   8          0.35          6.26         4.26 o                         
   3  12   8          0.31         -5.93         5.93 o                         
   1   0   9          0.90         -0.18         0.76 o                         
   2   0   9         16.61         16.25         1.32 o                         
   3   0   9         23.37         27.09         1.54 o                         
   4   0   9          2.10          0.28         0.99 o                         
   5   0   9          3.45          3.94         2.13 o                         
   6   0   9         21.18         23.19         2.47 o                         
   7   0   9          7.73          9.40         3.49 o                         
   8   0   9          0.01         17.74        12.40 o                         
  -8   1   9          1.64         -8.34        10.26 o                         
  -7   1   9          0.70          3.38         4.79 o                         
  -6   1   9         11.64         10.24         2.11 o                         
  -5   1   9          7.32          2.93         1.76 o                         
  -4   1   9         94.93         94.86         3.48 o                         
  -3   1   9         37.85         37.83         1.82 o                         
  -2   1   9         10.37         10.28         1.46 o                         
  -1   1   9         21.20         20.40         1.40 o                         
   0   1   9         46.31         42.11         1.65 o                         
   1   1   9         21.11         21.09         1.30 o                         
   2   1   9         10.37         12.33         1.23 o                         
   3   1   9         37.80         40.01         1.48 o                         
   4   1   9         94.95         97.25         2.69 o                         
   5   1   9          7.29          8.29         1.97 o                         
   6   1   9         11.64         10.68         2.33 o                         
   7   1   9          0.70         -1.61         3.19 o                         
   8   1   9          1.64         -0.62         4.59 o                         
  -7   2   9          4.40          5.32         3.60 o                         
  -6   2   9         11.40         10.24         2.23 o                         
  -5   2   9         28.46         33.15         2.78 o                         
  -4   2   9         17.88         14.82         1.99 o                         
  -3   2   9         40.92         38.22         2.84 o                         
  -2   2   9         11.46         12.19         1.38 o                         
  -1   2   9          3.87          1.27         1.09 o                         
   0   2   9          9.55         11.29         1.17 o                         
   1   2   9          3.85          2.20         0.95 o                         
   2   2   9         11.40         10.79         1.19 o                         
   3   2   9         40.87         38.73         2.05 o                         
   4   2   9         17.91         19.04         1.42 o                         
   5   2   9         28.46         28.96         2.72 o                         
   6   2   9         11.40          7.33         2.70 o                         
   7   2   9          4.39          6.67         3.76 o                         
  -7   3   9         14.72         16.53         8.02 o                         
  -6   3   9          3.97         -2.28         3.13 o                         
  -5   3   9         38.39         43.87         3.29 o                         
  -4   3   9         28.08         27.62         2.46 o                         
  -3   3   9         78.66         79.18         3.24 o                         
  -2   3   9         32.00         35.55         2.31 o                         
  -1   3   9         18.03         12.30         1.29 o                         
   0   3   9         15.79         17.45         1.33 o                         
   1   3   9         17.99         16.12         1.23 o                         
   2   3   9         31.95         35.66         2.26 o                         
   3   3   9         78.69         80.45         4.71 o                         
   4   3   9         28.11         24.23         1.98 o                         
   5   3   9         38.39         39.56         4.27 o                         
   6   3   9          3.98         -1.99         2.39 o                         
   7   3   9         14.72         12.23         3.10 o                         
  -7   4   9          9.20         10.53         4.29 o                         
  -6   4   9          2.72          0.32         2.53 o                         
  -5   4   9         23.58         21.53         2.96 o                         
  -4   4   9         34.57         35.13         2.34 o                         
  -3   4   9         29.55         30.85         2.02 o                         
  -2   4   9          1.41          1.43         1.27 o                         
  -1   4   9         25.75         24.59         1.93 o                         
   0   4   9          4.97          4.85         1.09 o                         
   1   4   9         25.83         27.32         1.93 o                         
   2   4   9          1.42          2.41         1.40 o                         
   3   4   9         29.52         30.39         2.24 o                         
   4   4   9         34.54         31.12         2.16 o                         
   5   4   9         23.59         22.15         3.37 o                         
   6   4   9          2.73          7.79         3.67 o                         
   7   4   9          9.20          7.47         3.14 o                         
  -7   5   9          6.44         -1.91         4.50 o                         
  -6   5   9         13.17         10.16         4.37 o                         
  -5   5   9          5.73          6.21         2.62 o                         
  -4   5   9          0.11         -0.60         1.93 o                         
  -3   5   9         20.02         17.03         1.47 o                         
  -2   5   9         14.04         16.34         1.96 o                         
  -1   5   9         22.69         24.23         1.66 o                         
   0   5   9         57.76         56.14         1.92 o                         
   1   5   9         22.67         24.85         2.35 o                         
   2   5   9         14.06         14.17         1.98 o                         
   3   5   9         20.03         15.08         2.07 o                         
   4   5   9          0.11         -2.13         2.13 o                         
   5   5   9          5.74          2.94         2.72 o                         
   6   5   9         13.17         10.30         3.65 o                         
   7   5   9          6.44         11.71         3.86 o                         
  -7   6   9          4.67          5.13         6.08 o                         
  -6   6   9          3.89          0.95         3.66 o                         
  -5   6   9         25.15         19.73         3.11 o                         
  -4   6   9          7.17          7.56         2.27 o                         
  -3   6   9          3.85          1.56         1.98 o                         
  -2   6   9          2.34         -0.54         1.65 o                         
  -1   6   9          4.85          2.66         1.33 o                         
   0   6   9          8.97          7.13         1.41 o                         
   1   6   9          4.84          5.48         2.17 o                         
   2   6   9          2.34          0.55         1.74 o                         
   3   6   9          3.86          1.46         1.91 o                         
   4   6   9          7.17          3.87         2.70 o                         
   5   6   9         25.15         22.25         3.83 o                         
   6   6   9          3.89          3.87         3.62 o                         
   7   6   9          4.66          4.89         3.70 o                         
  -6   7   9          8.03          3.19         3.13 o                         
  -5   7   9          2.85          4.30         2.37 o                         
  -4   7   9         10.47          4.24         3.77 o                         
  -3   7   9          1.00         -1.86         2.15 o                         
  -2   7   9         19.39         18.58         2.68 o                         
  -1   7   9         31.78         31.61         2.17 o                         
   0   7   9          5.45          6.26         1.64 o                         
   1   7   9         31.69         27.90         2.92 o                         
   2   7   9         19.38         15.96         2.88 o                         
   3   7   9          1.01         -2.02         2.02 o                         
   4   7   9         10.46          2.66         3.60 o                         
   5   7   9          2.84          1.97         3.22 o                         
   6   7   9          8.04         10.62         4.26 o                         
  -6   8   9          0.81         -0.32         3.75 o                         
  -5   8   9          1.30          0.07         3.66 o                         
  -4   8   9         12.27         10.11         3.51 o                         
  -3   8   9          4.34          3.49         2.51 o                         
  -2   8   9          0.64         -1.49         2.01 o                         
  -1   8   9         10.58         13.45         2.10 o                         
   0   8   9         13.88         13.11         3.31 o                         
   1   8   9         10.58          7.81         3.21 o                         
   2   8   9          0.64         -2.17         2.17 o                         
   3   8   9          4.35          1.52         2.96 o                         
   4   8   9         12.26         21.01         3.98 o                         
   5   8   9          1.30         -3.42         4.36 o                         
   6   8   9          0.81         -3.59         4.71 o                         
  -5   9   9          1.93         -0.49         3.97 o                         
  -4   9   9         21.95         23.76         3.66 o                         
  -3   9   9          0.10          1.11         2.52 o                         
  -2   9   9         12.05         12.47         2.62 o                         
  -1   9   9          4.09          5.78         2.55 o                         
   0   9   9         95.52        115.11         5.39 o                         
   1   9   9          4.09          7.09         2.73 o                         
   2   9   9         12.03         13.14         3.27 o                         
   3   9   9          0.10         -1.20         2.54 o                         
   4   9   9         21.98         27.86         4.84 o                         
   5   9   9          1.92          4.21         3.86 o                         
  -4  10   9          9.87          3.11         3.66 o                         
  -3  10   9          1.68          2.98         3.54 o                         
  -2  10   9         31.48         32.88         3.74 o                         
  -1  10   9          3.35          9.27         3.12 o                         
   0  10   9         48.89         41.50         3.70 o                         
   1  10   9          3.35          4.20         2.79 o                         
   2  10   9         31.47         26.30         3.77 o                         
   3  10   9          1.68          9.31         3.96 o                         
   4  10   9          9.87          6.31         3.92 o                         
  -3  11   9          0.34         -1.17         3.10 o                         
  -2  11   9          8.87          6.90         2.98 o                         
  -1  11   9          4.17          3.94         3.04 o                         
   0  11   9          8.62          9.92         3.22 o                         
   1  11   9          4.16          3.41         2.81 o                         
   2  11   9          8.88         10.51         3.40 o                         
   3  11   9          0.34          5.83         4.38 o                         
  -2  12   9          1.67          2.68         3.75 o                         
  -1  12   9          1.92          4.23         3.31 o                         
   0  12   9          0.75         -3.03         3.03 o                         
   1  12   9          1.92          8.54         3.37 o                         
   2  12   9          1.67         -1.25         4.14 o                         
   0   0  10          0.01         -0.74         1.23 o                         
   1   0  10          0.14         -0.27         0.84 o                         
   2   0  10         26.43         24.40         1.53 o                         
   3   0  10          0.19         -0.92         0.97 o                         
   4   0  10         14.92         17.00         1.81 o                         
   5   0  10         13.66         15.15         2.26 o                         
   6   0  10          3.09          4.86         2.72 o                         
   7   0  10          0.31         -2.09         3.27 o                         
  -7   1  10          7.37         10.63         3.88 o                         
  -6   1  10          9.03          4.20         2.14 o                         
  -5   1  10          6.09          6.29         2.12 o                         
  -4   1  10          8.40          6.51         1.69 o                         
  -3   1  10         80.61         80.86         2.93 o                         
  -2   1  10          6.30          5.48         1.97 o                         
  -1   1  10         10.13          9.20         1.39 o                         
   0   1  10        200.40        204.36         3.84 o                         
   1   1  10         10.13          9.11         1.19 o                         
   2   1  10          6.29          5.61         1.16 o                         
   3   1  10         80.61         78.81         2.65 o                         
   4   1  10          8.38          8.79         1.34 o                         
   5   1  10          6.11          7.18         2.34 o                         
   6   1  10          9.03         10.29         3.61 o                         
   7   1  10          7.37          9.43         4.04 o                         
  -7   2  10          2.24          5.62         4.10 o                         
  -6   2  10          3.87          3.33         2.49 o                         
  -5   2  10         57.17         59.93         3.72 o                         
  -4   2  10          7.23          4.80         1.44 o                         
  -3   2  10         88.02         91.77         3.13 o                         
  -2   2  10         16.25         16.45         1.57 o                         
  -1   2  10        181.37        184.97         4.20 o                         
   0   2  10          0.29         -0.71         1.03 o                         
   1   2  10        181.14        184.92         3.65 o                         
   2   2  10         16.29         15.46         1.45 o                         
   3   2  10         88.14         97.91         3.19 o                         
   4   2  10          7.24          7.92         1.90 o                         
   5   2  10         57.14         60.52         4.26 o                         
   6   2  10          3.88          2.79         2.55 o                         
   7   2  10          2.24         -1.47         5.49 o                         
  -7   3  10         12.49          7.18         6.32 o                         
  -6   3  10         18.05         18.95         3.07 o                         
  -5   3  10         34.13         38.07         3.65 o                         
  -4   3  10         23.22         23.87         3.50 o                         
  -3   3  10         58.43         58.52         2.48 o                         
  -2   3  10         27.59         25.33         2.21 o                         
  -1   3  10         63.51         64.12         2.76 o                         
   0   3  10          1.19          1.04         0.98 o                         
   1   3  10         63.53         60.43         2.53 o                         
   2   3  10         27.53         25.19         2.18 o                         
   3   3  10         58.45         60.23         3.05 o                         
   4   3  10         23.25         22.30         3.25 o                         
   5   3  10         34.16         40.62         3.76 o                         
   6   3  10         18.03         14.28         4.03 o                         
   7   3  10         12.48          7.60         4.10 o                         
  -7   4  10          0.49         -3.16         4.37 o                         
  -6   4  10         13.39          7.98         3.88 o                         
  -5   4  10         11.28         11.41         3.05 o                         
  -4   4  10         15.04         17.58         3.23 o                         
  -3   4  10         35.97         36.08         2.83 o                         
  -2   4  10          8.59          7.38         1.76 o                         
  -1   4  10          6.13          5.69         1.41 o                         
   0   4  10         31.45         36.87         1.91 o                         
   1   4  10          6.12          6.84         1.58 o                         
   2   4  10          8.61          5.83         2.02 o                         
   3   4  10         35.95         40.75         2.76 o                         
   4   4  10         15.07         14.90         2.60 o                         
   5   4  10         11.28          9.76         2.84 o                         
   6   4  10         13.40         11.58         3.26 o                         
   7   4  10          0.49         -0.66         2.99 o                         
  -7   5  10          7.73         -1.07        12.40 o                         
  -6   5  10          3.21         -1.72         2.97 o                         
  -5   5  10          7.28          1.70         3.06 o                         
  -4   5  10          9.30          8.99         2.78 o                         
  -3   5  10          2.54          0.92         2.11 o                         
  -2   5  10         19.01         19.59         2.21 o                         
  -1   5  10         13.79         14.82         1.96 o                         
   0   5  10          6.96          4.61         0.99 o                         
   1   5  10         13.81         15.99         2.18 o                         
   2   5  10         19.01         14.81         2.27 o                         
   3   5  10          2.55         -0.57         1.83 o                         
   4   5  10          9.29          9.70         2.51 o                         
   5   5  10          7.28          2.52         2.87 o                         
   6   5  10          3.21          6.77         3.34 o                         
   7   5  10          7.73          0.33         5.13 o                         
  -6   6  10          1.92          3.56         2.87 o                         
  -5   6  10          2.46          2.33         2.65 o                         
  -4   6  10          0.13          2.00         2.44 o                         
  -3   6  10          6.69          4.48         2.22 o                         
  -2   6  10          8.40          5.64         2.24 o                         
  -1   6  10          1.55          0.77         1.25 o                         
   0   6  10          3.48          3.77         1.61 o                         
   1   6  10          1.55         -1.48         1.78 o                         
   2   6  10          8.36          3.81         2.82 o                         
   3   6  10          6.69          2.19         2.40 o                         
   4   6  10          0.13         -2.06         2.06 o                         
   5   6  10          2.46          0.09         2.57 o                         
   6   6  10          1.92          3.24         3.75 o                         
  -6   7  10          0.08         -1.74         5.73 o                         
  -5   7  10          0.05         -2.67         2.67 o                         
  -4   7  10          3.96         -1.83         3.23 o                         
  -3   7  10          0.33         -0.34         2.33 o                         
  -2   7  10          7.58          3.90         1.89 o                         
  -1   7  10          7.93          3.71         1.73 o                         
   0   7  10         23.81         22.99         2.56 o                         
   1   7  10          7.95          5.07         2.56 o                         
   2   7  10          7.59          5.72         2.49 o                         
   3   7  10          0.33         -2.26         2.26 o                         
   4   7  10          3.96          2.07         3.29 o                         
   5   7  10          0.05         -2.14         3.30 o                         
   6   7  10          0.08         -1.01         3.73 o                         
  -5   8  10          1.01          2.19         3.04 o                         
  -4   8  10          6.35          6.82         2.91 o                         
  -3   8  10          3.30          2.46         2.82 o                         
  -2   8  10         24.42         20.18         2.80 o                         
  -1   8  10          5.40          0.62         1.87 o                         
   0   8  10         17.14          4.91         2.68 o                         
   1   8  10          5.41          3.44         2.78 o                         
   2   8  10         24.43         21.51         3.48 o                         
   3   8  10          3.29         -0.83         2.84 o                         
   4   8  10          6.36          1.20         3.51 o                         
   5   8  10          1.02         -0.46         3.56 o                         
  -5   9  10          2.09          0.65         5.86 o                         
  -4   9  10          1.22         -0.03         3.14 o                         
  -3   9  10          7.00          7.97         3.38 o                         
  -2   9  10         14.70         13.45         3.15 o                         
  -1   9  10          3.40          0.42         2.53 o                         
   0   9  10          0.06          3.59         2.54 o                         
   1   9  10          3.40          2.05         2.62 o                         
   2   9  10         14.70         12.02         3.26 o                         
   3   9  10          6.99          3.66         3.55 o                         
   4   9  10          1.22          1.62         3.74 o                         
   5   9  10          2.09          0.76         4.30 o                         
  -4  10  10          8.05         -2.41         5.15 o                         
  -3  10  10          1.68         -0.44         3.45 o                         
  -2  10  10         11.45          7.77         3.12 o                         
  -1  10  10          6.49          7.83         3.05 o                         
   0  10  10          6.08          8.55         3.00 o                         
   1  10  10          6.49         12.40         3.49 o                         
   2  10  10         11.46         11.95         4.67 o                         
   3  10  10          1.68         -1.50         3.43 o                         
   4  10  10          8.05          6.85         5.62 o                         
  -3  11  10          0.30         -9.83         9.83 o                         
  -2  11  10          6.19          1.75         3.06 o                         
  -1  11  10          3.15          2.31         3.02 o                         
   0  11  10          3.59          0.03         3.09 o                         
   1  11  10          3.14         -1.40         3.18 o                         
   2  11  10          6.19          2.86         3.97 o                         
   1   0  11         18.35         14.96         1.57 o                         
   2   0  11         81.64         82.22         2.73 o                         
   3   0  11          0.03         -0.30         1.14 o                         
   4   0  11          0.93         -1.28         1.71 o                         
   5   0  11          1.33         -2.00         2.00 o                         
   6   0  11          5.60          3.75         2.60 o                         
   7   0  11          1.00         -4.22         4.22 o                         
  -7   1  11          0.24         -4.27         6.42 o                         
  -6   1  11         10.13         11.35         3.08 o                         
  -5   1  11         29.65         30.43         3.76 o                         
  -4   1  11          4.98          7.78         2.00 o                         
  -3   1  11         90.26         86.35         3.21 o                         
  -2   1  11          6.22          6.48         1.41 o                         
  -1   1  11        199.98        204.46         4.89 o                         
   0   1  11         20.10         19.91         1.74 o                         
   1   1  11        200.30        206.75         4.46 o                         
   2   1  11          6.20          6.18         1.57 o                         
   3   1  11         90.20         94.67         3.45 o                         
   4   1  11          4.98          7.58         2.15 o                         
   5   1  11         29.68         32.71         3.43 o                         
   6   1  11         10.14         13.24         3.06 o                         
   7   1  11          0.24         -4.06         4.06 o                         
  -7   2  11         10.22          7.35         4.85 o                         
  -6   2  11          2.67         -1.40         3.22 o                         
  -5   2  11         20.56         22.43         3.22 o                         
  -4   2  11         37.90         38.29         2.58 o                         
  -3   2  11        252.10        256.06         8.21 o                         
  -2   2  11         65.21         64.88         3.26 o                         
  -1   2  11        281.88        278.74         5.72 o                         
   0   2  11          7.82         10.84         1.44 o                         
   1   2  11        281.96        285.85         5.32 o                         
   2   2  11         65.20         70.70         2.64 o                         
   3   2  11        252.16        268.34         5.41 o                         
   4   2  11         37.89         42.59         3.23 o                         
   5   2  11         20.58         20.90         3.35 o                         
   6   2  11          2.66          7.31         2.80 o                         
   7   2  11         10.22         12.93         7.84 o                         
  -7   3  11          1.59         -0.35         5.10 o                         
  -6   3  11         15.87         14.59         3.46 o                         
  -5   3  11         25.57         32.17         3.66 o                         
  -4   3  11         17.57         15.72         3.11 o                         
  -3   3  11         42.03         42.89         2.83 o                         
  -2   3  11         75.69         75.48         3.51 o                         
  -1   3  11         40.27         38.80         2.45 o                         
   0   3  11          0.00         -1.13         1.13 o                         
   1   3  11         40.26         37.30         2.11 o                         
   2   3  11         75.73         77.31         4.15 o                         
   3   3  11         42.01         42.91         3.12 o                         
   4   3  11         17.57         10.33         2.39 o                         
   5   3  11         25.56         25.26         5.55 o                         
   6   3  11         15.88         15.00         3.37 o                         
   7   3  11          1.59         -1.54         4.27 o                         
  -6   4  11          3.10         -0.77         2.56 o                         
  -5   4  11          4.85          4.18         2.89 o                         
  -4   4  11         15.95         10.79         2.99 o                         
  -3   4  11          0.46         -1.87         1.87 o                         
  -2   4  11          4.08          2.12         2.03 o                         
  -1   4  11          4.33          4.14         1.64 o                         
   0   4  11          0.75         -0.35         1.18 o                         
   1   4  11          4.34         -0.55         1.55 o                         
   2   4  11          4.09          0.75         1.86 o                         
   3   4  11          0.46         -0.38         1.92 o                         
   4   4  11         15.91         16.71         2.68 o                         
   5   4  11          4.84          2.84         2.66 o                         
   6   4  11          3.10         -1.85         3.01 o                         
  -6   5  11          2.61         -2.37         3.10 o                         
  -5   5  11          2.35         -0.61         2.53 o                         
  -4   5  11          2.33          4.68         4.24 o                         
  -3   5  11          2.33         -2.40         2.40 o                         
  -2   5  11          2.76         -1.17         2.01 o                         
  -1   5  11         10.45          7.90         2.14 o                         
   0   5  11          8.59          8.07         1.08 o                         
   1   5  11         10.48          5.83         1.90 o                         
   2   5  11          2.77         -0.07         1.74 o                         
   3   5  11          2.33          1.11         1.98 o                         
   4   5  11          2.33          3.74         2.48 o                         
   5   5  11          2.36         -0.10         2.93 o                         
   6   5  11          2.61          7.90         3.19 o                         
  -6   6  11          1.13          0.64         3.01 o                         
  -5   6  11          0.40          2.59         2.56 o                         
  -4   6  11          0.96         -2.53         2.53 o                         
  -3   6  11          1.76          2.35         2.56 o                         
  -2   6  11          6.36          3.42         1.70 o                         
  -1   6  11          4.63          4.64         1.70 o                         
   0   6  11          6.11          6.35         1.71 o                         
   1   6  11          4.62          3.69         2.07 o                         
   2   6  11          6.35          6.09         2.28 o                         
   3   6  11          1.76         -2.04         2.04 o                         
   4   6  11          0.96         -2.13         2.13 o                         
   5   6  11          0.41         -1.55         3.00 o                         
   6   6  11          1.13          0.34         3.16 o                         
  -5   7  11          0.09          2.73         3.03 o                         
  -4   7  11          8.20         10.77         4.38 o                         
  -3   7  11          7.22         10.22         2.83 o                         
  -2   7  11         40.64         40.97         3.67 o                         
  -1   7  11         10.36          9.94         2.06 o                         
   0   7  11         16.44         11.44         2.39 o                         
   1   7  11         10.36          7.75         2.44 o                         
   2   7  11         40.65         37.99         3.39 o                         
   3   7  11          7.22          5.89         3.36 o                         
   4   7  11          8.19          7.13         3.20 o                         
   5   7  11          0.09         -3.09         3.09 o                         
  -5   8  11          3.48         -0.44         3.13 o                         
  -4   8  11          1.19         -0.32         2.76 o                         
  -3   8  11          1.06          0.29         2.67 o                         
  -2   8  11          6.01          4.17         3.09 o                         
  -1   8  11          3.10          4.72         2.13 o                         
   0   8  11         12.19          2.28         2.21 o                         
   1   8  11          3.09         -1.09         2.25 o                         
   2   8  11          6.02         -0.46         2.68 o                         
   3   8  11          1.05         -1.66         3.00 o                         
   4   8  11          1.19          0.58         3.85 o                         
   5   8  11          3.47         -1.62         4.63 o                         
  -4   9  11          6.27         -0.63         3.11 o                         
  -3   9  11          0.20         -3.22         3.22 o                         
  -2   9  11          2.06          1.61         3.23 o                         
  -1   9  11          0.71          0.92         2.57 o                         
   0   9  11          0.00          0.68         2.23 o                         
   1   9  11          0.71         -0.20         3.17 o                         
   2   9  11          2.07          3.66         2.89 o                         
   3   9  11          0.20         -2.95         2.95 o                         
   4   9  11          6.28          8.33         4.53 o                         
  -3  10  11          1.41         -2.19         3.62 o                         
  -2  10  11          3.17          5.36         2.74 o                         
  -1  10  11          1.31          0.15         2.79 o                         
   0  10  11          0.64         -1.25         2.58 o                         
   1  10  11          1.32         -2.90         2.90 o                         
   2  10  11          3.18          4.91         3.53 o                         
   3  10  11          1.40         -3.56         3.56 o                         
  -2  11  11          4.96         -2.78        10.90 o                         
  -1  11  11          0.76          2.04         3.09 o                         
   0  11  11          0.68         -2.67         2.67 o                         
   1  11  11          0.76         -2.46         3.51 o                         
   0   0  12         29.60         34.27         3.72 o                         
   1   0  12        264.09        268.08         8.66 o                         
   2   0  12          6.21         10.18         1.95 o                         
   3   0  12         83.85        100.80         4.97 o                         
   4   0  12          9.63          8.82         2.45 o                         
   5   0  12          5.72          1.94         2.53 o                         
   6   0  12          1.06         -1.93         5.58 o                         
  -6   1  12          2.30          2.77         2.83 o                         
  -5   1  12         33.68         32.50         3.76 o                         
  -4   1  12         27.29         30.41         2.70 o                         
  -3   1  12        113.83        122.77         7.61 o                         
  -2   1  12         23.86         22.47         2.22 o                         
  -1   1  12        603.57        638.01        11.40 o                         
   0   1  12        158.64        184.11         4.95 o                         
   1   1  12        603.61        641.26         9.54 o                         
   2   1  12         23.83         22.14         2.30 o                         
   3   1  12        113.80        120.49         4.59 o                         
   4   1  12         27.28         23.88         2.89 o                         
   5   1  12         33.68         37.18         3.78 o                         
   6   1  12          2.30         -2.84         2.84 o                         
  -6   2  12          3.45          0.46         2.91 o                         
  -5   2  12         12.64          6.52         3.01 o                         
  -4   2  12         19.13         19.80         2.68 o                         
  -3   2  12         35.67         36.42         3.70 o                         
  -2   2  12          7.06          4.06         2.09 o                         
  -1   2  12         46.74         46.70         3.02 o                         
   0   2  12          2.01          0.47         1.22 o                         
   1   2  12         46.80         46.66         2.50 o                         
   2   2  12          7.06          5.98         1.99 o                         
   3   2  12         35.67         35.62         2.95 o                         
   4   2  12         19.10         18.88         3.40 o                         
   5   2  12         12.63         11.98         2.92 o                         
   6   2  12          3.45          4.21         3.38 o                         
  -6   3  12          0.44          1.61         3.02 o                         
  -5   3  12         12.38          9.70         3.08 o                         
  -4   3  12         24.66         19.05         3.37 o                         
  -3   3  12          1.54          1.74         2.07 o                         
  -2   3  12          6.04          5.22         2.06 o                         
  -1   3  12         37.18         35.47         2.45 o                         
   0   3  12         25.67         23.52         1.91 o                         
   1   3  12         37.17         34.82         2.17 o                         
   2   3  12          6.02          4.00         2.02 o                         
   3   3  12          1.54          1.31         2.01 o                         
   4   3  12         24.66         31.95         3.58 o                         
   5   3  12         12.37         10.96         3.44 o                         
   6   3  12          0.44         -0.56         2.81 o                         
  -6   4  12          3.08         -2.41         2.99 o                         
  -5   4  12          4.94          5.19         2.96 o                         
  -4   4  12         14.37         12.97         3.34 o                         
  -3   4  12         15.48         17.57         3.03 o                         
  -2   4  12         13.02          6.08         2.91 o                         
  -1   4  12          0.42         -1.61         1.77 o                         
   0   4  12         24.42         20.10         1.94 o                         
   1   4  12          0.42          0.37         1.66 o                         
   2   4  12         13.03          5.70         2.51 o                         
   3   4  12         15.48         10.07         2.43 o                         
   4   4  12         14.35         13.45         2.66 o                         
   5   4  12          4.94          6.36         2.89 o                         
   6   4  12          3.08         -2.32         3.22 o                         
  -6   5  12          2.23          1.91         3.53 o                         
  -5   5  12          0.81         -2.11         2.70 o                         
  -4   5  12         13.96         12.10         3.02 o                         
  -3   5  12          2.26         -1.04         2.50 o                         
  -2   5  12         12.88         12.49         3.49 o                         
  -1   5  12          2.73          3.90         2.54 o                         
   0   5  12         24.76         19.57         2.45 o                         
   1   5  12          2.72          0.67         1.73 o                         
   2   5  12         12.86         10.30         2.33 o                         
   3   5  12          2.25          1.04         2.27 o                         
   4   5  12         13.96         12.81         2.87 o                         
   5   5  12          0.81         -2.55         2.77 o                         
   6   5  12          2.23         -2.92         2.92 o                         
  -5   6  12          0.04          4.59         3.34 o                         
  -4   6  12          2.57         -2.58         2.58 o                         
  -3   6  12          0.45         -3.09         3.09 o                         
  -2   6  12         22.19         17.62         3.02 o                         
  -1   6  12         15.51         12.59         2.25 o                         
   0   6  12         50.74         47.46         3.21 o                         
   1   6  12         15.49         15.01         3.35 o                         
   2   6  12         22.18         17.23         2.59 o                         
   3   6  12          0.45         -1.78         2.24 o                         
   4   6  12          2.57         -0.05         2.42 o                         
   5   6  12          0.04         -2.47         3.07 o                         
  -5   7  12          0.54         -4.13         5.54 o                         
  -4   7  12          1.79         -3.30         3.30 o                         
  -3   7  12          1.26          1.94         2.43 o                         
  -2   7  12         10.99          9.37         3.13 o                         
  -1   7  12          7.65          5.59         2.15 o                         
   0   7  12         20.76         22.77         2.84 o                         
   1   7  12          7.64          5.96         2.53 o                         
   2   7  12         10.98          5.77         2.45 o                         
   3   7  12          1.27         -0.43         2.38 o                         
   4   7  12          1.79         -0.23         2.37 o                         
   5   7  12          0.54          3.08         3.49 o                         
  -4   8  12          1.54          2.06         3.31 o                         
  -3   8  12          0.81         -2.88         2.88 o                         
  -2   8  12          1.18         -1.68         3.13 o                         
  -1   8  12          4.89          2.94         2.33 o                         
   0   8  12          2.71          2.14         2.05 o                         
   1   8  12          4.89          3.50         2.57 o                         
   2   8  12          1.18         -1.51         2.76 o                         
   3   8  12          0.81          0.55         2.92 o                         
   4   8  12          1.54          2.05         2.84 o                         
  -3   9  12          4.30          2.43         3.92 o                         
  -2   9  12          0.85          2.62         2.90 o                         
  -1   9  12          0.13          0.08         2.59 o                         
   0   9  12          0.72          3.54         2.82 o                         
   1   9  12          0.13         -1.47         3.25 o                         
   2   9  12          0.85          3.61         2.77 o                         
   3   9  12          4.29         13.34         8.79 o                         
  -2  10  12          0.43         -2.25         3.81 o                         
  -1  10  12          1.67         -0.96         3.18 o                         
   0  10  12          0.15         -1.43         2.87 o                         
   1  10  12          1.67         -1.06         2.92 o                         
   2  10  12          0.43         -3.66         3.66 o                         
   1   0  13        638.89        688.67        13.47 o                         
   2   0  13        151.99        175.25         5.58 o                         
   3   0  13        226.53        247.02         6.29 o                         
   4   0  13          0.87          4.38         2.18 o                         
   5   0  13         30.85         20.79         3.81 o                         
   6   0  13          2.52         -0.75         3.24 o                         
  -6   1  13          0.60         -3.52         3.52 o                         
  -5   1  13          8.92          0.92         3.47 o                         
  -4   1  13          0.52         -2.15         2.15 o                         
  -3   1  13         94.49        101.67         5.08 o                         
  -2   1  13          3.51          3.17         3.09 o                         
  -1   1  13         82.90         84.67         4.61 o                         
   0   1  13         11.58         13.88         2.19 o                         
   1   1  13         82.79         90.16         3.67 o                         
   2   1  13          3.51          2.77         2.03 o                         
   3   1  13         94.52        101.71         6.80 o                         
   4   1  13          0.53          1.18         2.12 o                         
   5   1  13          8.92         10.19         3.38 o                         
   6   1  13          0.60         -0.76         3.40 o                         
  -6   2  13          0.58         -2.80         2.80 o                         
  -5   2  13          2.29         -0.22         2.77 o                         
  -4   2  13          0.49         -2.65         2.65 o                         
  -3   2  13         26.36         30.17         3.08 o                         
  -2   2  13         44.81         45.46         3.36 o                         
  -1   2  13         23.77         26.94         3.01 o                         
   0   2  13         24.70         18.67         3.23 o                         
   1   2  13         23.74         21.49         2.54 o                         
   2   2  13         44.78         44.63         3.26 o                         
   3   2  13         26.35         29.73         3.22 o                         
   4   2  13          0.49          0.90         2.30 o                         
   5   2  13          2.30          0.09         2.92 o                         
   6   2  13          0.58         -0.62         4.10 o                         
  -6   3  13          2.05         -1.85         2.92 o                         
  -5   3  13          2.06         -3.25         3.68 o                         
  -4   3  13          0.59         -2.70         2.70 o                         
  -3   3  13          4.89          1.51         1.97 o                         
  -2   3  13          1.16         -2.07         2.07 o                         
  -1   3  13         11.77         13.51         2.68 o                         
   0   3  13         20.09         16.14         2.42 o                         
   1   3  13         11.79         11.82         2.27 o                         
   2   3  13          1.15         -1.79         1.92 o                         
   3   3  13          4.88         -0.25         2.72 o                         
   4   3  13          0.59         -2.29         2.29 o                         
   5   3  13          2.06          2.77         2.91 o                         
   6   3  13          2.04         -1.70         3.32 o                         
  -5   4  13          2.19          4.26         3.09 o                         
  -4   4  13          5.45          9.61         3.09 o                         
  -3   4  13          7.16          1.01         2.74 o                         
  -2   4  13         16.75         14.22         2.69 o                         
  -1   4  13          1.50          0.21         2.22 o                         
   0   4  13          0.02          1.03         1.73 o                         
   1   4  13          1.50         -0.45         1.93 o                         
   2   4  13         16.74         16.43         2.57 o                         
   3   4  13          7.16          1.38         3.00 o                         
   4   4  13          5.46          2.32         2.92 o                         
   5   4  13          2.19         -2.61         2.61 o                         
  -5   5  13          1.10         -0.12         3.22 o                         
  -4   5  13          3.93          1.64         2.63 o                         
  -3   5  13          1.23         -2.16         4.30 o                         
  -2   5  13         55.44         51.95         4.97 o                         
  -1   5  13          5.77          2.17         2.16 o                         
   0   5  13          5.29          4.83         2.21 o                         
   1   5  13          5.76          3.62         2.28 o                         
   2   5  13         55.42         50.07         5.11 o                         
   3   5  13          1.23          1.02         2.31 o                         
   4   5  13          3.93         -0.04         2.44 o                         
   5   5  13          1.10          1.86         3.26 o                         
  -5   6  13          0.72         -3.28         4.29 o                         
  -4   6  13          9.93          6.34         4.46 o                         
  -3   6  13          2.88         -2.82         3.24 o                         
  -2   6  13          0.24         -0.87         3.09 o                         
  -1   6  13          3.03          3.84         2.55 o                         
   0   6  13         51.31         39.56         3.25 o                         
   1   6  13          3.04          2.25         2.45 o                         
   2   6  13          0.24         -2.23         2.23 o                         
   3   6  13          2.87          1.89         2.59 o                         
   4   6  13          9.92          5.90         2.96 o                         
   5   6  13          0.72          2.15         3.49 o                         
  -4   7  13          0.03         -3.01         3.01 o                         
  -3   7  13          0.52         -3.22         3.22 o                         
  -2   7  13          0.30         -1.77         2.75 o                         
  -1   7  13          2.93          1.36         2.50 o                         
   0   7  13          2.91          1.85         2.32 o                         
   1   7  13          2.92          0.13         2.35 o                         
   2   7  13          0.30         -2.42         2.42 o                         
   3   7  13          0.52         -2.01         2.71 o                         
   4   7  13          0.03         -0.09         2.82 o                         
  -3   8  13          1.51         -4.05         4.15 o                         
  -2   8  13          0.13         -3.16         3.16 o                         
  -1   8  13          1.72         -2.39         2.39 o                         
   0   8  13          1.15          1.40         2.21 o                         
   1   8  13          1.73         -1.27         2.66 o                         
   2   8  13          0.13         -2.58         2.58 o                         
   3   8  13          1.50         -3.57         3.57 o                         
  -2   9  13          0.54         -0.61         3.18 o                         
  -1   9  13          0.16         -0.55         3.13 o                         
   0   9  13          2.88          1.70         2.87 o                         
   1   9  13          0.16         -2.48         3.03 o                         
   2   9  13          0.54         -3.21         3.21 o                         
   0   0  14          2.76          1.14         3.54 o                         
   1   0  14        148.89        170.27         7.84 o                         
   2   0  14         11.62         12.09         2.84 o                         
   3   0  14          1.57          5.53         2.35 o                         
   4   0  14          2.26         -2.29         3.11 o                         
   5   0  14         21.46         22.41         4.89 o                         
  -5   1  14          1.99          1.44         2.90 o                         
  -4   1  14          8.63          5.78         3.24 o                         
  -3   1  14         89.86         96.40         4.97 o                         
  -2   1  14          0.05          2.75         2.32 o                         
  -1   1  14         78.36         82.15         4.45 o                         
   0   1  14         91.54        107.03         4.88 o                         
   1   1  14         78.30         74.15         4.22 o                         
   2   1  14          0.05          0.23         2.02 o                         
   3   1  14         89.93        106.34         7.23 o                         
   4   1  14          8.63          9.35         2.98 o                         
   5   1  14          1.99         -0.50         3.28 o                         
  -5   2  14         12.78          8.30         3.54 o                         
  -4   2  14          1.29         -2.74         2.74 o                         
  -3   2  14         12.21         14.80         2.72 o                         
  -2   2  14          7.06          3.98         3.87 o                         
  -1   2  14         25.91         24.16         3.17 o                         
   0   2  14          0.06         -1.86         2.04 o                         
   1   2  14         25.91         24.19         3.95 o                         
   2   2  14          7.08          5.48         2.24 o                         
   3   2  14         12.21          9.05         2.58 o                         
   4   2  14          1.29         -2.23         2.23 o                         
   5   2  14         12.78          5.53         5.43 o                         
  -5   3  14          2.92         -3.09         3.09 o                         
  -4   3  14          3.53          2.13         2.99 o                         
  -3   3  14          1.62         -2.24         2.70 o                         
  -2   3  14          3.08         -1.57         2.85 o                         
  -1   3  14          9.18          4.36         2.47 o                         
   0   3  14          3.13          1.26         2.10 o                         
   1   3  14          9.20          9.23         2.60 o                         
   2   3  14          3.09          0.62         2.11 o                         
   3   3  14          1.62          1.45         2.20 o                         
   4   3  14          3.52         -2.40         2.40 o                         
   5   3  14          2.92          2.31         3.09 o                         
  -5   4  14          0.64         -1.01         3.28 o                         
  -4   4  14          3.76          1.57         3.15 o                         
  -3   4  14          1.92          5.26         3.07 o                         
  -2   4  14          3.92          7.09         2.60 o                         
  -1   4  14          3.40          2.06         2.45 o                         
   0   4  14         16.97         15.74         2.57 o                         
   1   4  14          3.40         -0.60         2.33 o                         
   2   4  14          3.93          2.08         2.40 o                         
   3   4  14          1.92          2.88         2.59 o                         
   4   4  14          3.76         -0.59         2.70 o                         
   5   4  14          0.64         -2.28         2.88 o                         
  -4   5  14          2.78          0.50         2.96 o                         
  -3   5  14          3.16          1.37         3.23 o                         
  -2   5  14          0.58         -2.63         3.09 o                         
  -1   5  14          0.19          0.86         2.32 o                         
   0   5  14         14.93         13.79         2.64 o                         
   1   5  14          0.19          2.13         2.48 o                         
   2   5  14          0.57          1.71         2.68 o                         
   3   5  14          3.17          0.54         2.74 o                         
   4   5  14          2.78          2.00         2.92 o                         
  -4   6  14          3.59          2.29         8.04 o                         
  -3   6  14          4.46          6.17         3.76 o                         
  -2   6  14         10.02         -0.17         5.23 o                         
  -1   6  14          0.31         -2.59         2.59 o                         
   0   6  14         21.53         17.58         2.86 o                         
   1   6  14          0.31         -1.66         2.12 o                         
   2   6  14         10.03          4.88         2.81 o                         
   3   6  14          4.45          3.01         3.68 o                         
   4   6  14          3.59          2.84         3.26 o                         
  -3   7  14          1.07          1.15         3.36 o                         
  -2   7  14          7.18          5.36         3.85 o                         
  -1   7  14          1.58         -2.69         2.69 o                         
   0   7  14          3.32          1.27         2.44 o                         
   1   7  14          1.57         -1.00         2.52 o                         
   2   7  14          7.18          6.77         3.17 o                         
   3   7  14          1.07         -2.83         2.83 o                         
  -2   8  14          0.10         -3.29         3.49 o                         
  -1   8  14          0.39         -0.21         2.80 o                         
   0   8  14          0.43         -1.35         2.67 o                         
   1   8  14          0.38         -2.71         2.71 o                         
   2   8  14          0.10         -1.70         2.98 o                         
   0   9  14          3.52          7.05         8.98 o                         
   1   0  15          9.90         14.09         3.17 o                         
   2   0  15          4.72          4.02         2.51 o                         
   3   0  15          8.72          4.25         3.43 o                         
   4   0  15         15.59         10.93         4.36 o                         
   5   0  15         11.42          9.54         3.74 o                         
  -5   1  15          8.11          5.09         3.52 o                         
  -4   1  15         10.24          6.93         3.53 o                         
  -3   1  15         10.48          8.58         3.73 o                         
  -2   1  15          8.12          5.54         2.59 o                         
  -1   1  15         10.38          5.47         2.95 o                         
   0   1  15          0.45          0.40         2.52 o                         
   1   1  15         10.38          9.15         2.79 o                         
   2   1  15          8.07          5.90         2.40 o                         
   3   1  15         10.49          5.05         3.44 o                         
   4   1  15         10.24          6.86         3.20 o                         
   5   1  15          8.11          7.17         3.66 o                         
  -4   2  15          1.12          0.12         2.79 o                         
  -3   2  15          7.39         -0.23         3.16 o                         
  -2   2  15          3.79          1.77         2.53 o                         
  -1   2  15         13.59         11.25         2.83 o                         
   0   2  15          3.88          2.25         2.61 o                         
   1   2  15         13.61         12.10         3.10 o                         
   2   2  15          3.79          0.04         2.54 o                         
   3   2  15          7.38          3.96         2.75 o                         
   4   2  15          1.11         -2.86         2.86 o                         
  -4   3  15          0.91         -1.90         3.34 o                         
  -3   3  15          2.63          1.28         2.90 o                         
  -2   3  15          2.14         -2.39         2.39 o                         
  -1   3  15          9.38          4.54         2.60 o                         
   0   3  15          0.31         -2.04         2.04 o                         
   1   3  15          9.38         10.95         2.73 o                         
   2   3  15          2.14          1.37         2.98 o                         
   3   3  15          2.63         -1.94         2.49 o                         
   4   3  15          0.91         -2.60         2.60 o                         
  -4   4  15          0.85          0.58         3.24 o                         
  -3   4  15          2.79          1.51         3.63 o                         
  -2   4  15          0.62         -0.46         3.00 o                         
  -1   4  15          2.58          6.14         2.53 o                         
   0   4  15          1.73          3.70         2.39 o                         
   1   4  15          2.56          2.41         2.53 o                         
   2   4  15          0.62         -1.99         2.58 o                         
   3   4  15          2.79          1.13         3.40 o                         
   4   4  15          0.85         -2.78         2.78 o                         
  -3   5  15          0.25         -3.28         3.50 o                         
  -2   5  15          1.41          1.25         3.64 o                         
  -1   5  15          4.78          0.03         2.54 o                         
   0   5  15          0.39          0.20         2.45 o                         
   1   5  15          4.78          5.30         2.87 o                         
   2   5  15          1.40          1.83         3.05 o                         
   3   5  15          0.25         -3.76         3.76 o                         
  -3   6  15          3.65          5.16         3.91 o                         
  -2   6  15          1.37         -1.07         3.35 o                         
  -1   6  15          1.19         -3.86         5.30 o                         
   0   6  15          2.91          3.84         2.47 o                         
   1   6  15          1.20         -1.56         2.64 o                         
   2   6  15          1.37         -3.87         4.13 o                         
   3   6  15          3.66         -3.43         3.43 o                         
  -2   7  15          9.21          5.01         4.16 o                         
  -1   7  15          1.66         -1.18         3.80 o                         
   0   7  15          5.38          1.05         2.69 o                         
   1   7  15          1.67          0.62         4.09 o                         
   2   7  15          9.21          6.40         3.92 o                         
   0   0  16          7.55          7.91         4.38 o                         
   1   0  16          1.58          0.02         2.73 o                         
   2   0  16          0.03         -0.60         2.78 o                         
   3   0  16          4.86          6.37         3.27 o                         
   4   0  16          2.84          5.55         4.06 o                         
  -4   1  16          2.70          1.47         3.45 o                         
  -3   1  16          2.99          2.59         3.34 o                         
  -2   1  16          7.48          3.97         2.85 o                         
  -1   1  16          0.34          2.99         2.85 o                         
   0   1  16          0.00         -0.34         3.11 o                         
   1   1  16          0.34          1.18         2.51 o                         
   2   1  16          7.49          7.55         3.11 o                         
   3   1  16          2.98         -0.85         2.93 o                         
   4   1  16          2.70         -4.48         7.25 o                         
  -4   2  16          5.69          3.85        12.61 o                         
  -3   2  16          2.83          1.17         3.50 o                         
  -2   2  16          3.12          3.87         2.72 o                         
  -1   2  16          1.31         -0.45         3.10 o                         
   0   2  16          1.14          2.01         2.70 o                         
   1   2  16          1.31         -2.48         2.48 o                         
   2   2  16          3.13         -1.67         2.38 o                         
   3   2  16          2.83          0.37         3.54 o                         
  -3   3  16          3.12         -0.63         3.20 o                         
  -2   3  16          0.17         -0.37         3.41 o                         
  -1   3  16          1.16         -2.59         2.59 o                         
   0   3  16          4.30          1.66         2.70 o                         
   1   3  16          1.16         -1.20         2.39 o                         
   2   3  16          0.17         -1.57         2.68 o                         
   3   3  16          3.13          5.43         3.25 o                         
  -3   4  16          0.43         -3.41         3.41 o                         
  -2   4  16          1.09         -0.97         3.08 o                         
  -1   4  16          0.12          0.77         2.45 o                         
   0   4  16          1.16          3.74         2.88 o                         
   1   4  16          0.12          1.68         2.62 o                         
   2   4  16          1.09          1.21         3.02 o                         
   3   4  16          0.43         -2.93         2.93 o                         
  -2   5  16          0.51         -0.75         3.64 o                         
  -1   5  16          4.19          5.10         3.29 o                         
   0   5  16          1.21         -2.44         2.94 o                         
   1   5  16          4.20          1.06         2.91 o                         
   2   5  16          0.51         -0.96         4.17 o                         
  -1   6  16          3.29          0.14         3.51 o                         
   0   6  16          0.59          3.57         3.27 o                         
   1   6  16          3.29         -2.29         2.88 o                         
   1   0  17          1.16          0.16         2.94 o                         
   2   0  17          7.58         10.42         3.48 o                         
  -2   1  17          4.78          6.63         3.29 o                         
  -1   1  17          1.17          6.84         3.48 o                         
   0   1  17          5.88          2.30         3.15 o                         
   1   1  17          1.16          2.59         3.07 o                         
   2   1  17          4.78          8.79         3.40 o                         
  -2   2  17          4.58          2.45         4.06 o                         
  -1   2  17          0.36          1.06         3.03 o                         
   0   2  17          0.98         -2.67         3.14 o                         
   1   2  17          0.36         -2.45         2.93 o                         
   2   2  17          4.59          2.14         3.59 o                         
  -2   3  17          2.65         -2.75         3.47 o                         
  -1   3  17          0.99          4.41         3.06 o                         
   0   3  17          0.16          5.31         3.17 o                         
   1   3  17          0.99         -1.42         2.94 o                         
   2   3  17          2.65          2.61         3.49 o                         
  -1   4  17          2.66          0.27         3.52 o                         
   0   4  17          0.01         -2.12         3.13 o                         
   1   4  17          2.66          2.05         3.39 o                         
                                                                                
